# Supplementary material for: RNA structure probing reveals the structural basis of Dicer binding and cleavage
Source: Nat Commun. 2021 Jun 7;12:3397. doi: 10.1038/s41467-021-23607-w (PMC8184798; doi:10.1038/s41467-021-23607-w)
Supplement: Supplementary file 3 — Supplementary Data 1 [file 41467_2021_23607_MOESM3_ESM.xlsx]

## Sheet: Sheet1
Supplementary Data 1: Comparison of Dicer binding sites identified by RIP (this study) and PAR-CLIP (Rybak-Wolf et al, Cell, 2014)
Gene type	RIP	Overlap	Overlap Ratio	Cell 2014
pre-miRNA	273	174	0.637363	321
tRNA	151	83	0.549669	369
mRNAExon	204	91	0.446078	3808
lncRNAIntron	9	3	0.333333	85
miscRNA	65	18	0.276923	1140
lncRNAExon	13	3	0.230769	98
intergenic	126	24	0.190476	1238
snRNA	37	6	0.162162	30
mRNAIntron	481	67	0.139293	1237
snoRNA	216	14	0.0648148	33
