# Supplementary material for: RNA structure probing reveals the structural basis of Dicer binding and cleavage
Source: Nat Commun. 2021 Jun 7;12:3397. doi: 10.1038/s41467-021-23607-w (PMC8184798; doi:10.1038/s41467-021-23607-w)
Supplement: Supplementary file 4 — Supplementary Data 2 [file 41467_2021_23607_MOESM4_ESM.xlsx]

## Sheet: Ratio
Supplementary Data 2: The distribution of mapped reads in RIP-icSHAPE-MaP
	tRNA	chrM	rRNA	snRNA	snoRNA	miRNA	Y	intergene	lncRNA	vault	mRNA	intron	unmap	other
INPUT_rep1	0.177767	0.0287487	0.546614	0.026124	0.0718898	0.00322886	0.00458754	0.00174055	0.000203274	0.000579265	0.000399074	0.00153095	0.135735	0.000852488
INPUT_rep2	0.255964	0.0473245	0.460163	0.0232732	0.068225	0.00271005	0.00628124	0.00162586	0.000231324	0.000838896	0.000494503	0.00140424	0.13072	0.000744446
INPUT_rep3	0.269801	0.0447071	0.397991	0.0244235	0.0567002	0.00334804	0.0045305	0.00191614	0.000445568	0.000419885	0.000620658	0.00158742	0.192657	0.000851047
RIP_DMSO_rep1	0.130743	0.0540587	0.438449	0.0154859	0.0968049	0.00921043	0.00233936	0.00512763	0.000753786	0.000180146	0.00255903	0.00536365	0.237594	0.00133089
RIP_DMSO_rep2	0.208456	0.0895961	0.403076	0.0175934	0.1029	0.00851183	0.00480918	0.00266209	0.0005639	0.000474885	0.00228306	0.00378329	0.154223	0.00106669
RIP_NAIN3_rep1	0.0785404	0.0486163	0.529542	0.0105244	0.103767	0.00529837	0.00183819	0.00260542	0.000319663	0.000133046	0.00129893	0.00260874	0.214352	0.00055521
RIP_NAIN3_rep2	0.119011	0.0482756	0.483828	0.0109591	0.0961289	0.00529889	0.00153685	0.00220532	0.000527043	0.000163044	0.00190072	0.00292133	0.226472	0.000772022
RIP_NAIN3_rep3	0.137467	0.0742874	0.494673	0.01374	0.0863703	0.00582591	0.00454178	0.0017985	0.000436659	0.000328825	0.00181838	0.00240484	0.175607	0.000700577
