# Supplementary material for: RNA structure probing reveals the structural basis of Dicer binding and cleavage
Source: Nat Commun. 2021 Jun 7;12:3397. doi: 10.1038/s41467-021-23607-w (PMC8184798; doi:10.1038/s41467-021-23607-w)
Supplement: Supplementary file 5 — Supplementary Data 3 [file 41467_2021_23607_MOESM5_ESM.xlsx]

## Sheet: Sheet1
Supplementary Data 3: Details about Dicer substrates discovered by RIP-icSHAPE-MaP.
Cluster ID	RNA name	RNA type	Enrichment score	Cleavege score	Sequence	Modeled secondary structure	icSHAPE-MaP scores
0	miscRNA_AURKB_chr17_8204906_8204967_neg	mRNA-intergenic-lncRNA	5.072	0.221	GGAACGGCUGCCCCUGGCCCAGGUCUCAGCCCACCCUUGGGUCCGGGCCAACUCUCGGAGG	........(((((..(((((((((........).))).))))).)))).).(((...))).	NULL,NULL,NULL,0.276743,0.575632,0.01206,-0.076363,0.072147,0.140239,-0.166761,-0.075082,0.011313,-0.051069,0.063503,0.064677,-0.575098,0.165747,-0.035593,0.092906,0.021239,0.042371,-0.607704,-0.083567,-0.030844,1.571555,0.239976,0.574298,2.465661,2.247564,1.064548,0.363832,0.320181,1.43788,0.240936,0.042744,0.230317,0.202408,1.347642,0.003522,-0.074762,0.060888,-0.085222,0.012861,0.00667,-0.1498…
0	hsa-mir-532	miRNA	4.739	3.044	GACUUGCUUUCUCUCCUCCAUGCCUUGAGUGUAGGACCGUUGGCAUCUUAAUUACCCUCCCACACCCAAGGCUUGCAGAAGAGCGAGCCU	.....((((.((((.((.((.((((((.((((.(((..((.............))..))).)))).)))))).)).)).)))).))))..	NULL,NULL,NULL,NULL,NULL,NULL,NULL,NULL,NULL,NULL,NULL,NULL,NULL,NULL,NULL,NULL,NULL,NULL,0.0,0.0,-0.050629,0.067415,-0.017834,0.021301,0.003056,0.005154,-0.2001,0.032749,-0.133689,0.019978,0.008986,0.051815,-0.067004,-0.130816,-0.654944,0.142812,0.110381,0.208584,0.186143,0.163428,0.494663,0.303184,0.253147,0.165846,1.780286,0.746442,1.189929,1.21497,1.628945,1.353996,2.736225,0.254835,0.332421,…
0	hsa-mir-766	miRNA	4.171	3.054	GCAUCCUCAGGACCUGGGCUUGGGUGGUAGGAGGAAUUGGUGCUGGUCUUUCAUUUUGGAUUUGACUCCAGCCCCACAGCCUCAGCCACCCCAGCCAAUUGUCAUAGGAG	...((((...(((...((((.(((((((..((((...(((.(((((....(((.........)))..))))).)))...)))).))))))).))))....)))..)))).	NULL,NULL,NULL,NULL,NULL,NULL,NULL,NULL,NULL,NULL,NULL,NULL,NULL,NULL,NULL,NULL,NULL,NULL,NULL,NULL,NULL,NULL,NULL,NULL,NULL,NULL,NULL,NULL,0.031165,0.013867,0.008977,0.019378,0.01821,0.023392,0.104662,0.352959,0.163306,0.140133,-0.210564,-0.107399,0.066198,-0.02934,-0.008247,-0.00073,-0.17648,-0.188632,0.077365,0.435178,0.021531,0.771752,0.084554,0.054009,1.107194,0.328399,1.702831,0.111267,0.96…
0	mRNAIntron_EBF3_chr10_129839334_129839432_neg	mRNA-intergenic-lncRNA	4.067	0.061	UGGCCUGUGAUGUGUGUGACGGGCAGAGCCACAUGGGUGCCCCCAGGCCUCAUGAACUUGCGAGUGGCCCUUUGUGAGGUGCUGAGGCCCGCAGGCAC	..((((((.((....)).))))))...(((...((((...((.(((((((((((((...((.....))..)))))))))).))).))))))..)))..	NULL,NULL,NULL,-0.005762,0.001873,-0.052361,-0.03025,0.00479,0.040477,1.439411,0.088228,1.668695,0.067125,0.657604,0.039324,0.094782,0.378876,0.586841,0.492168,0.345277,0.12071,0.134322,0.210162,0.063164,0.16414,0.129245,0.550362,0.235983,0.110051,-0.017898,1.182434,0.00569,1.403688,1.064784,0.397746,-0.11945,0.084303,0.959235,0.44899,0.063848,0.106162,0.016061,0.043682,0.038532,0.266052,0.042385…
0	hsa-mir-6720	miRNA	4.034	1.588	UUGAGCGAGAGAUUGUGGCGCACCGAGUUCUUCCAGCCCUGGUAGGCGCCGCGGAAGAAGGGGAAGCGCGCCUGCAGGAACUGGUAGAUCUCGCUGA	.((.((...........)).)).((((.(((.((((.(((.((((((((.((.............)))))))))))))..)))).))).))))....	NULL,NULL,NULL,NULL,NULL,NULL,NULL,NULL,NULL,NULL,NULL,NULL,NULL,NULL,NULL,NULL,NULL,NULL,NULL,NULL,NULL,NULL,NULL,NULL,NULL,NULL,NULL,NULL,NULL,NULL,0.019375,0.018676,0.021796,-0.032508,-0.007545,0.007452,-0.038237,-0.014065,0.017419,-0.016068,0.474399,-0.098224,0.118576,-0.078942,0.117039,-0.035163,-0.021005,-0.147918,0.431644,0.313254,NULL,0.045828,0.417113,0.176048,0.213121,1.845571,1.72108,0…
0	hsa-mir-940	miRNA	4.029	0.433	UGAGGUGUGGGCCCGGCCCCAGGAGCGGGGCCUGGGCAGCCCCGUGUGUUGAGGAAGGAAGGCAGGGCCCCCGCUCCCCGGGCCUGACCCCAC	((.(((..((((((((.....((((((((((((..((..((((.........))..))...)).))).))))))))))))))))).))).)).	NULL,NULL,NULL,NULL,NULL,NULL,NULL,NULL,NULL,NULL,NULL,NULL,NULL,NULL,NULL,NULL,NULL,NULL,NULL,NULL,NULL,-0.029429,0.008346,0.031166,0.112893,-0.009022,0.067881,-0.018333,-0.082933,-0.045254,-0.039706,0.0,0.336846,0.900635,0.807957,0.036184,0.048293,0.440379,0.418669,-0.014136,0.028706,0.04892,0.23008,0.074538,1.552568,0.224773,0.144107,1.236902,1.218183,0.812057,0.817171,1.576979,0.82711,0.56972…
0	hsa-mir-500a	miRNA	3.91	0.513	CUCCCCCUCUCUAAUCCUUGCUACCUGGGUGAGAGUGCUGUCUGAAUGCAAUGCACCUGGGCAAGGAUUCUGAGAGCGAGAGC	(((...(((((.((((((((...((((((((....(((.........)))...))))))))))))))))..))))).)))...	NULL,NULL,NULL,NULL,NULL,NULL,NULL,NULL,NULL,NULL,NULL,0.0,0.0,0.0,-0.052361,0.002399,0.057018,0.143628,0.232872,1.321253,0.256818,0.398281,2.425583,0.084022,0.029685,0.00828,0.139159,0.240446,0.090185,0.120199,-0.058289,1.428233,-0.048409,0.585708,1.203218,0.270272,-0.119635,0.056783,0.031755,2.281532,0.257382,0.800232,0.456476,2.025702,0.468519,1.783986,0.661356,-0.358293,0.285938,0.180699,0.18…
0	hsa-mir-2110	miRNA	3.849	0.961	CAGGGGUUUGGGGAAACGGCCGCUGAGUGAGGCGUCGGCUGUGUUUCUCACCGCGGUCUUUUCCUCCCACUCUU	.((((((..(((((((.((((((.(.((((((((.......)))..)))))))))))).)))))))..))))))	NULL,NULL,NULL,NULL,NULL,NULL,NULL,-0.065725,0.200987,-0.268394,0.171602,0.265702,0.55821,0.051817,0.0,-0.019964,0.050583,-0.019067,0.209847,0.007402,-0.011777,0.176088,0.015702,0.815612,-0.104643,0.0,0.037797,0.0,0.0,0.0,0.0,0.0,0.0,NULL,0.685846,1.088941,2.004935,3.765366,1.511777,3.036115,1.152086,0.006393,0.26245,0.737214,2.577389,0.420144,0.111934,0.026021,0.06965,0.062696,-0.044751,0.006057…
0	hsa-mir-590	miRNA	3.721	2.469	AGCCAGUCAGAAAUGAGCUUAUUCAUAAAAGUGCAGUAUGGUGAAGUCAAUCUGUAAUUUUAUGUAUAAGCUAGUCUCUGAUUGAAACAUGCAGCA	...((((((((.((.(((((((.(((((((.(((((..(((.....)))..))))).))))))).))))))).)).))))))))............	NULL,NULL,NULL,NULL,NULL,NULL,NULL,NULL,NULL,NULL,NULL,NULL,NULL,0.1072,0.0,-0.000732,0.007732,-0.000159,0.007128,0.015114,-0.005696,0.003405,0.000159,-0.001305,0.002227,-0.008782,-0.013396,0.005696,0.001241,0.000891,-0.093454,0.039138,-0.166797,-0.0,-0.042861,-0.418171,0.575709,1.140568,0.89174,0.336395,1.424429,1.78717,1.254545,0.654844,1.353217,1.844286,0.227859,0.137428,0.705087,1.500859,0.00…
0	mRNAIntron_PNPLA7_chr9_137533022_137533093_neg	mRNA-intergenic-lncRNA	3.67	1.444	ACUCACUGAGGAGUCUGAGAGUGCUCCCAUCUGGAGUGGACACUCACUGAGGAGUCUGAGAGUGCUCCCAU	...((((..(((.(((..(((((.(((..........)))))))).....))).)))...)))).......	NULL,NULL,NULL,0.059919,0.364814,0.323617,0.153138,0.09333,0.236141,0.271153,0.065386,0.248069,0.431029,0.13033,0.029103,0.274909,-0.301306,1.645476,-0.385192,0.058483,-0.804238,0.278553,-0.266956,0.387788,0.172522,-0.040148,0.055832,NULL,0.972342,0.462065,1.008624,1.570315,0.89453,1.09483,1.861128,0.615093,1.855164,-0.080242,-0.034957,-0.037498,0.014414,0.038602,0.012978,-0.021538,-0.015408,0.58…
0	hsa-mir-542	miRNA	3.442	1.244	CAGAUCUCAGACAUCUCGGGGAUCAUCAUGUCACGAGAUACCAGUGUGCACUUGUGACAGAUUGAUAACUGAAAGGUCUGGGAGCCACUCAUCUUC	....((((((((...((((..((((((.(((((((((.(((....)))..)))))))))))).)))..))))...)))))))).............	NULL,NULL,NULL,NULL,NULL,NULL,NULL,NULL,NULL,NULL,NULL,NULL,NULL,NULL,NULL,0.0,0.0,0.122199,-0.034997,-0.234838,0.026925,0.095645,-0.051514,-0.04923,-0.068455,-0.013595,0.039777,1.27334,0.11726,-0.135635,0.142751,0.039299,0.005098,0.0,-0.012905,-0.259267,-0.467817,0.379288,1.369995,0.642539,0.041529,0.173553,1.845194,3.19214,3.054541,0.523845,0.393733,0.388051,0.882209,0.831917,0.040414,-0.075199…
0	hsa-mir-23b	miRNA	3.432	0.634	UCAGGUGCUCUGGCUGCUUGGGUUCCUGGCAUGCUGAUUUGUGACUUAAGAUUAAAAUCACAUUGCCAGGGAUUACCACGCAACCACGACCUUGGC	.(((((....(((.(((.(((((((((((((((.((((((..............)))))))).))))))))))..))).))).)))..))).))..	NULL,NULL,NULL,NULL,NULL,NULL,NULL,NULL,NULL,NULL,NULL,NULL,NULL,NULL,NULL,NULL,NULL,NULL,NULL,-0.005788,-0.017649,-0.051334,-0.025477,0.074961,0.001566,-0.017459,-0.025572,0.087628,-0.057407,-0.012003,-0.013379,0.154381,0.136211,0.366644,0.028893,-0.07164,0.070691,0.009441,0.11116,0.121883,1.967343,0.39326,-0.003131,0.69149,0.443503,1.065868,0.936916,1.498411,1.236807,1.712761,2.679092,0.388088,…
0	hsa-mir-20a	miRNA	3.402	0.839	UAGCACUAAAGUGCUUAUAGUGCAGGUAGUGUUUAGUUAUCUACUGCAUUAUGAGCACUUAAAGUACUGC	(((.(((.(((((((((((((((((.(((...........))))))))))))))))))))..))).))).	NULL,NULL,NULL,NULL,NULL,0.110899,0.000949,0.001398,0.048684,0.010735,-0.010636,0.020073,-0.039396,-0.001298,0.093323,0.146401,0.561287,0.112697,0.053877,0.07355,0.037599,-0.009787,0.007839,0.101512,NULL,0.039546,0.583606,0.077794,-0.248212,1.434299,0.552998,1.458966,0.863625,0.41948,1.812036,3.815611,0.659503,0.491382,1.791563,-0.034553,0.024067,0.01448,0.059819,-0.004594,0.000499,-0.063663,-0.0…
0	hsa-mir-10b	miRNA	3.395	0.99	CAGAGGUUGUAACGUUGUCUAUAUAUACCCUGUAGAACCGAAUUUGUGUGGUAUCCGUAUAGUCACAGAUUCGAUUCUAGGGGAAUAUAUGGUCGAUGCAAAAACUUCA	..((((((....(((((.((((((((.((((.(((((.((((((((((...............)))))))))).))))))))).)))))))).)))))....)))))).	NULL,NULL,NULL,NULL,NULL,NULL,NULL,NULL,NULL,NULL,NULL,NULL,NULL,NULL,NULL,NULL,NULL,NULL,NULL,NULL,NULL,NULL,NULL,NULL,NULL,0.0,0.0,0.0,-0.02171,-0.005554,0.065859,2.433861,0.059071,0.058566,0.019073,0.044149,-0.062661,0.004263,-0.0207,-0.181869,-0.006115,0.016998,0.066532,0.043476,-0.018568,-0.166611,0.065354,-0.291428,0.223269,1.952597,0.531751,1.021766,1.960002,0.604903,0.443453,0.584259,0.87…
0	hsa-mir-9-2	miRNA	3.381	1.163	GGAAGCGAGUUGUUAUCUUUGGUUAUCUAGCUGUAUGAGUGUAUUGGUCUUCAUAAAGCUAGAUAACCGAAAGUAAAAACUCCUUC	.((((.(((((.((((.(((((((((((((((.((((((.........).))))).))))))))))))))).)))).)))))))))	NULL,NULL,NULL,NULL,NULL,NULL,NULL,NULL,NULL,NULL,NULL,NULL,NULL,NULL,NULL,0.011267,0.00515,0.062385,0.043006,0.140929,-0.198099,0.032126,0.002962,0.070239,0.150006,0.103202,0.032319,-0.023177,-0.023241,-0.094768,-0.023885,-0.067921,-0.365552,-0.032705,-0.01867,0.015387,-0.048478,0.053822,3.093674,1.981501,0.19636,0.195395,3.976008,0.911176,2.320915,1.978733,1.940877,0.279733,0.177561,0.626486,0.…
0	hsa-mir-210	miRNA	3.304	0.451	ACCCGGCAGUGCCUCCAGGCGCAGGGCAGCCCCUGCCCACCGCACACUGCGCUGCCCCAGACCCACUGUGCGUGUGACAGCGGCUGAUCUGUGCCUGGGCAGCGCGACC	....((..((((.(((((((((((..(((((.(((..(((((((((.((..............)).)))))).))).))).)))))..)))))))))))..))))..))	NULL,NULL,NULL,NULL,NULL,NULL,NULL,NULL,NULL,NULL,NULL,NULL,NULL,NULL,NULL,NULL,NULL,NULL,NULL,NULL,NULL,NULL,NULL,NULL,NULL,NULL,NULL,0.0,0.0,0.052667,0.142201,0.028928,0.13717,0.14456,0.419687,0.299888,0.222067,0.134026,-0.103919,0.091499,0.342494,NULL,-0.012734,0.019416,0.004481,0.038754,0.019573,0.067838,-0.089849,0.497744,-0.068231,0.101561,0.550254,2.483296,0.852265,0.583977,0.271825,0.0414…
0	hsa-mir-17	miRNA	3.271	0.858	UCAGAAUAAUGUCAAAGUGCUUACAGUGCAGGUAGUGAUAUGUGCAUCUACUGCAGUGAAGGCACUUGUAGCAUUAUGGUGAC	(((..(((((((..((((((((.((.(((((.(((((.......)).)))))))).)).))))))))...)))))))..))).	NULL,NULL,NULL,NULL,NULL,NULL,NULL,NULL,NULL,NULL,NULL,0.143579,0.008245,0.029,0.089559,-0.008056,-0.323172,0.049471,-0.251903,0.042932,0.290381,0.322414,0.754573,0.496225,0.386384,1.225494,0.218638,-0.442868,0.024641,0.190302,NULL,0.025683,0.922508,0.397568,0.339662,0.505702,0.244132,0.757416,3.305355,2.734734,2.46833,8.199747,0.993398,0.995672,0.252662,0.604644,0.10605,0.019807,0.11022,0.072121…
0	hsa-mir-140	miRNA	3.226	2.212	GUGUCUCUCUCUGUGUCCUGCCAGUGGUUUUACCCUAUGGUAGGUUACGUCAUGCUGUUCUACCACAGGGUAGAACCACGGACAGGAUACCGGGGCACC	(((((((.....((((((((((.(((((((((((((.(((((((..............))))))).))))))))))))))).)))))))).))))))).	NULL,NULL,NULL,NULL,NULL,NULL,NULL,NULL,NULL,NULL,NULL,NULL,NULL,NULL,NULL,NULL,NULL,NULL,NULL,NULL,NULL,0.0,0.006943,-0.106295,-0.014076,0.025059,0.352466,-0.022408,0.028531,0.016474,0.010036,0.021082,0.029225,0.049992,0.006249,-0.001894,0.067728,0.033012,-0.108063,-0.037494,-0.001136,-0.271103,0.129839,1.108652,1.115911,0.800749,0.356506,0.228308,0.873338,0.739901,0.237334,2.25587,1.538756,2.07…
0	hsa-mir-424	miRNA	3.221	0.518	CGAGGGGAUACAGCAGCAAUUCAUGUUUUGAAGUGUUCUAAAUGGUUCAAAACGUGAGGCGCUGCUAUACCCCCUCGUGGGGAAGGUAGAAGGUGGG	(((((((.((.((((((..(((((((((((((.(.........).)))))))))))))..)))))).)).)))))))....................	NULL,NULL,NULL,NULL,NULL,NULL,NULL,NULL,NULL,NULL,0.0,0.0,0.00661,0.043553,-0.058504,-0.229876,0.021499,0.02675,-0.064805,0.127572,-0.023229,0.021128,-0.035955,0.165133,-0.070118,-0.187496,0.070118,-0.057577,0.041515,0.098103,0.005004,-0.073145,0.694137,1.729598,1.228764,0.154445,-0.01495,0.421202,0.68345,0.739915,2.530364,2.592018,1.319454,0.442207,1.01773,0.052141,0.011861,-0.015074,-0.066658,0…
0	hsa-mir-148a	miRNA	3.179	1.461	GAGGCAAAGUUCUGAGACACUCCGACUCUGAGUAUGAUAGAAGUCAGUGCACUACAGAACUUUGUCU	.(((((((((((((((.((((..(((((((.......))).))))))))..)).)))))))))))))	NULL,NULL,NULL,NULL,NULL,0.0,0.0,0.0,-0.008187,0.032062,0.009559,0.012944,-0.0896,NULL,0.063575,-0.032337,0.0499,-0.002058,-0.005214,-0.037322,0.698278,0.342575,0.409993,-0.259241,-0.005854,-0.013447,0.082785,0.043268,0.128569,0.23715,0.476129,0.316368,1.302015,1.261583,0.692652,1.310934,0.520358,1.246718,0.196443,0.036682,0.482167,0.157932,-0.048665,-0.01889,0.037962,0.006037,-0.022046,-0.001555…
0	hsa-mir-296	miRNA	3.176	1.318	AGGACCCUUCCAGAGGGCCCCCCCUCAAUCCUGUUGUGCCUAAUUCAGAGGGUUGGGUGGAGGCUCUCCUGAAGGGCUC	.((.(((((.(((((((((.((.(((((((((..((.........)).))))))))).)).))))))).))))))))).	NULL,NULL,NULL,NULL,NULL,NULL,NULL,NULL,NULL,NULL,NULL,NULL,0.009327,0.0,0.030498,0.006809,-0.021915,-0.073469,0.016365,-0.032615,-0.02901,0.067633,0.012989,0.000401,0.015277,0.033187,0.0,-0.014076,0.045432,-0.017223,0.017452,0.079706,1.136478,2.147075,0.079648,0.898906,0.249531,1.567049,0.076845,0.666484,1.202909,0.537341,3.068353,1.095223,0.288096,0.133377,0.168738,0.5818,0.084798,-0.093095,0.0…
0	hsa-mir-421	miRNA	3.166	0.851	GCACAUUGUAGGCCUCAUUAAAUGUUUGUUGAAUGAAAAAAUGAAUCAUCAACAGACAUUAAUUGGGCGCCUGCUCUGUGAUCU	.((((..(((((((((((((.(((((((((((.(((.........))))))))))))))))).)))).))))))..))))....	NULL,NULL,NULL,NULL,NULL,NULL,NULL,NULL,NULL,NULL,NULL,NULL,NULL,0.0,0.005882,0.024685,0.065022,-0.007458,0.161136,0.046324,0.532779,0.472957,-0.01313,-0.033089,0.012815,0.03645,-0.0052,0.073057,0.059664,-0.022584,-0.095642,0.130779,0.73735,0.10457,NULL,0.440866,1.888675,0.428051,0.123688,0.006408,1.894138,1.236463,3.863644,0.715974,1.777435,-0.023057,0.182565,0.016124,0.026681,0.034874,0.037133,…
0	hsa-mir-340	miRNA	3.137	1.095	UUGUACCUGGUGUGAUUAUAAAGCAAUGAGACUGAUUGUCAUAUGUCGUUUGUGGGAUCCGUCUCAGUUACUUUAUAGCCAUACCUGGUAUCUU	..(((((.((((((.((((((((.((((((((.((((.(((((.......))))))))).)))))).)).)))))))).)))))).)))))...	NULL,NULL,NULL,NULL,NULL,NULL,NULL,NULL,NULL,NULL,NULL,NULL,NULL,NULL,NULL,0.014411,0.0,0.026537,-0.026771,0.026596,-0.05407,0.040596,-0.387042,-0.054187,0.25834,0.54562,0.620193,-0.098122,-0.054304,-0.014177,0.013474,-0.014118,0.066958,-0.042412,0.028529,0.256524,0.114466,2.119094,0.232389,0.160862,0.310126,1.088955,0.854867,0.648253,5.100905,0.371811,1.741894,2.315046,1.362702,1.0623,0.780879,0…
0	hsa-mir-15a	miRNA	3.127	1.331	CCUUGGAGUAAAGUAGCAGCACAUAAUGGUUUGUGGAUUUUGAAAAGGUGCAGGCCAUAUUGUGCUGCCUCAAAAAUACAAG	.....(((.......((((((((..((((((((((.............))))))))))..)))))))))))...........	NULL,NULL,NULL,NULL,NULL,NULL,NULL,NULL,NULL,NULL,NULL,NULL,NULL,0.008101,0.011872,-0.226225,-0.020486,-0.011453,-0.043671,0.025095,0.063971,0.017739,0.002887,0.291779,0.455709,0.208626,0.026119,-0.037339,0.068906,-0.029704,0.014573,0.036269,0.061317,0.04004,0.562467,0.310961,1.835641,0.439088,1.31191,0.198244,1.012729,2.89814,0.145726,2.017869,0.137858,0.486251,0.698835,0.363897,1.414059,-0.0399…
0	hsa-mir-15b	miRNA	3.117	1.151	UGAGGCCUUAAAGUACUGUAGCAGCACAUCAUGGUUUACAUGCUACAGUCAAGAUGCGAAUCAUUAUUUGCUGCUCUAGAAAUUUAAGGAAAUUCAU	((((.(((((((...(((.(((((((.((.(((((((.(((............))).))))))).)).))))))).)))...)))))))...)))).	NULL,NULL,NULL,NULL,NULL,NULL,NULL,NULL,NULL,NULL,NULL,NULL,NULL,NULL,NULL,NULL,NULL,NULL,0.007344,0.007097,-0.066525,-0.025734,0.00179,0.056466,-0.003024,0.171805,-0.015798,0.120955,0.39983,-0.035484,0.048258,0.016045,-0.775839,0.122004,0.108489,0.094912,0.107317,0.165017,0.113858,0.204821,0.239503,1.220101,0.263262,0.417973,2.500555,0.723816,0.718077,2.054689,0.58299,0.3454,1.616783,1.26984,1.0…
0	hsa-mir-101-2	miRNA	3.116	2.037	CUGUCCUUUUUCGGUUAUCAUGGUACCGAUGCUGUAUAUCUGAAAGGUACAGUACUGUGAUAACUGAAGAAUGGUGGU	(((.((((((((((((((((((((((...((((............))))..)))))))))))))))))))).))))).	NULL,NULL,NULL,NULL,NULL,NULL,NULL,NULL,NULL,NULL,0.00374,0.0,-0.036086,0.022969,-0.005889,0.000614,0.020318,0.006921,0.000251,-0.010271,0.022411,0.01401,0.017359,-0.003628,0.023779,0.017694,0.067624,-0.141081,1.13004,0.242837,-0.105022,0.060563,0.028746,1.197133,0.104855,2.276043,0.049762,0.90646,0.218668,0.548023,0.324136,1.666202,1.003249,1.224093,0.763119,0.078145,0.021937,0.030672,0.074908,0…
0	hsa-mir-29c	miRNA	3.088	1.26	AUCUCUUACACAGGCUGACCGAUUUCUCCUGGUGUUCAGAGUCUGUUUUUGUCUAGCACCAUUUGAAAUCGGUUAUGAUGUAGGGGG	..((((((((((...(((((((((((...(((((((.(((...........))))))))))...))))))))))))).)))))))).	NULL,NULL,NULL,NULL,NULL,NULL,NULL,NULL,NULL,NULL,NULL,NULL,NULL,NULL,NULL,NULL,NULL,NULL,0.022584,0.0,-0.02767,0.060512,0.019783,-0.047797,-0.033273,0.093526,-0.012154,0.046634,0.037324,0.056546,0.265966,-0.152356,0.064304,0.017714,0.048271,0.081156,0.456077,0.077708,0.192439,0.064563,1.248761,0.165286,0.803932,1.083733,NULL,1.607994,0.935472,0.056762,1.211997,0.964865,1.46943,-0.047065,0.034738…
0	hsa-mir-125b-2	miRNA	3.056	2.825	CCAGACUUUUCCUAGUCCCUGAGACCCUAACUUGUGAGGUAUUUUAGUAACAUCACAAGUCAGGCUCUUGGGACCUAGGCGGAGGGGA	((...((((.(((((((((.((((.(((.((((((((...............)))))))).))).))))))))).)))).)))).)).	NULL,NULL,NULL,NULL,NULL,NULL,NULL,NULL,NULL,NULL,NULL,NULL,NULL,NULL,NULL,0.057839,-0.043412,0.047609,0.103218,-0.356343,-0.119612,0.186238,-0.055609,0.42192,0.352409,0.303358,-0.155023,0.084594,0.090496,0.053248,0.041969,-0.150695,0.047346,-0.189648,0.183746,-0.115939,0.313719,-0.855119,0.330375,1.594299,5.45637,1.039259,4.005028,0.190435,0.183615,4.351666,8.001792,0.375754,0.78928,0.782067,0.2…
0	hsa-mir-1306	miRNA	3.056	2.518	UGAGCAGUCUCCACCACCUCCCCUGCAAACGUCCAGUGGUGCAGAGGUAAUGGACGUUGGCUCUGGUGGUGAUGGACAGUCCGA	.(.((.((((.(((((((......((.((((((((...............)))))))).))...)))))))..)))).)).)..	NULL,NULL,NULL,NULL,NULL,NULL,NULL,NULL,NULL,NULL,NULL,NULL,NULL,0.0,0.0,-0.036186,0.071832,-0.017283,0.195782,0.068861,0.032837,0.048122,-0.001998,-0.016203,-0.09916,0.02425,0.044881,0.030353,-0.000972,0.013124,0.078799,0.044395,-0.004861,-0.001026,0.095272,0.771894,0.536469,1.293781,0.921714,2.390106,0.902757,0.176663,1.862386,5.507008,1.233561,1.695498,0.127677,0.751749,0.318004,0.876293,0.149…
0	hsa-mir-152	miRNA	3.049	0.665	UGUCCCCCCCGGCCCAGGUUCUGUGAUACACUCCGACUCGGGCUCUGGAGCAGUCAGUGCAUGACAGAACUUGGGCCCGGAAGGAC	.((((..((.((((((((((((((.((.((((..((((...((......)))))))))).)).)))))))))))))).))..))))	NULL,NULL,NULL,NULL,NULL,NULL,NULL,NULL,NULL,NULL,NULL,NULL,NULL,NULL,0.0,0.0,-0.138406,0.185826,0.147346,0.132007,0.0,0.094666,-0.327738,0.105448,-0.138756,0.097559,-0.045054,0.07959,0.114388,-0.013499,-0.073542,1.158785,0.650743,0.70167,-0.271552,0.634527,-0.006662,0.255073,1.900951,0.148573,0.819477,NULL,0.240785,1.408949,1.06631,3.717228,2.40987,0.844809,2.537582,0.543717,0.330455,0.020862,-0…
0	hsa-mir-330	miRNA	3.011	1.103	CUUUGGCGAUCACUGCCUCUCUGGGCCUGUGUCUUAGGCUCUGCAAGAUCAACCGAGCAAAGCACACGGCCUGCAGAGAGGCAGCGCUCUGCC	....(((((...(((((((((((((((((((.(((..((((.............)))).))))))).))))..)))))))))))...)).)))	NULL,NULL,NULL,NULL,NULL,NULL,NULL,NULL,NULL,NULL,NULL,NULL,NULL,NULL,NULL,NULL,NULL,-0.005535,0.0,-0.097082,0.006316,0.10203,-0.531965,-0.026305,-0.016148,0.039002,0.010288,0.06661,NULL,-0.069865,0.669741,0.458974,0.166101,0.086078,0.099296,0.971731,0.217474,NULL,-0.042909,-0.016213,0.078134,0.14533,0.188629,0.212981,1.722927,0.976288,2.53904,1.962409,1.088606,0.470304,0.830047,2.321241,0.452202…
0	hsa-mir-197	miRNA	2.977	2.346	GCUGUGCCGGGUAGAGAGGGCAGUGGGAGGUAAGAGCUCUUCACCCUUCACCACCUUCUCCACCCAGCAUGGCC	(((((((.((((.(((((((..(((((.(((...........))).)))))..))))))).)))).))))))).	NULL,NULL,NULL,NULL,NULL,NULL,NULL,0.005532,0.000383,0.022842,-0.01468,-0.004163,0.032373,0.008929,-0.012215,0.005039,0.021308,-0.030292,-0.001753,0.048861,0.120509,1.231716,-0.009422,0.960296,NULL,-0.693806,-0.718236,0.326581,-0.137326,0.007614,0.318857,1.607815,1.523732,1.439923,0.719058,1.793673,0.914502,1.394897,0.382672,0.779532,0.118921,0.152773,0.519615,0.062281,-0.000383,0.348491,0.203551…
0	hsa-mir-126	miRNA	2.94	1.308	GCUGGCGACGGGACAUUAUUACUUUUGGUACGCGCUGUGACACUUCAAACUCGUACCGUGAGUAAUAAUGCGCCGUCCACGGCA	((((..(((((..(((((((((((.(((((((.....((......))....))))))).)))))))))))..)))))..)))).	NULL,NULL,NULL,NULL,NULL,NULL,NULL,NULL,NULL,NULL,NULL,NULL,NULL,0.0,0.0063,0.017786,-0.005961,0.000921,0.024086,0.017301,0.027042,0.01042,-0.130608,0.169912,0.01197,1.114218,0.079819,0.021712,-0.021178,0.008675,0.000824,0.077299,0.010371,-0.293929,0.164193,0.382569,2.908666,0.324607,0.517636,1.025143,3.608088,0.959233,1.248219,1.215216,0.686191,0.497378,0.292524,0.651297,0.349953,0.037656,0.1987…
0	mRNAExon_GLUL_chr1_182391711_182391790_neg	mRNA-intergenic-lncRNA	2.895	0.322	AGAGUCGAGAGUGGGAGAAGAGCGGAGCGUGUGAGCAGUACUGCGGCCUCCUCUCCUCUCCUAACCUCGCUCUCGCGGC	((((.((((.((((((((.(((.((((...((..(((....))).)))))).))).)))))).))))))))))......	NULL,NULL,NULL,0.364431,0.010728,0.032565,-0.025645,0.158252,-0.030533,0.123466,-0.07427,0.029835,-0.031549,-0.101756,0.085379,0.028248,0.015933,0.015298,0.055226,0.069509,0.053766,0.770758,0.015743,0.128925,-0.023868,-0.075603,-0.086648,1.124143,0.04507,3.744477,0.307998,0.533094,0.772598,2.464558,0.427592,0.383284,0.217414,0.775011,4.263669,2.845112,1.689357,0.322408,-0.233474,0.18358,0.537918,…
0	hsa-mir-130b	miRNA	2.842	1.698	GCCUGCCCGACACUCUUUCCCUGUUGCACUACUAUAGGCCGCUGGGAAGCAGUGCAAUGAUGAAAGGGCAUCGGUCAGGUC	(((((.((((..(((((((..(((((((((.((.....((....)).)).)))))))))..)))))))..)))).))))).	NULL,NULL,NULL,NULL,NULL,NULL,NULL,NULL,NULL,NULL,NULL,0.0,0.039443,0.18923,-0.075013,0.143889,-0.147047,0.138765,0.066195,-0.001192,-0.03837,-0.004469,-0.625901,-0.113145,0.0,NULL,0.065361,0.066552,-0.000298,0.519906,0.102539,0.068459,0.037536,2.032019,0.210381,0.606239,1.096712,0.932864,-0.029612,0.711758,3.184976,1.056793,2.239958,1.167793,0.745838,0.560123,0.13799,0.138407,-0.592536,0.032472,…
0	hsa-mir-185	miRNA	2.83	1.617	GGGGGCGAGGGAUUGGAGAGAAAGGCAGUUCCUGAUGGUCCCCUCCCCAGGGGCUGGCUUUCCUCUGGUCCUUCCCUCCCA	(((((.((((((((((((.(((((.(((((((((..((......)).))))))))).))))))))))))))))).))))).	NULL,NULL,NULL,NULL,NULL,NULL,NULL,NULL,NULL,NULL,NULL,NULL,NULL,0.0,0.0,-0.296891,-0.022612,-1.151258,0.030884,0.882126,-0.046602,0.106072,0.026932,-0.237054,0.276945,0.077026,0.076659,-0.135393,0.108094,0.042557,0.051565,0.028954,0.003769,0.358016,1.369928,0.767046,0.535416,0.935162,4.459345,1.045738,2.000846,0.256724,0.419876,4.661195,0.245418,0.479254,0.050554,-0.02252,-0.219681,0.081714,0.05…
0	hsa-mir-26a-2	miRNA	2.81	0.338	GGCUGUGGCUGGAUUCAAGUAAUCCAGGAUAGGCUGUUUCCAUCUGUGAGGCCUAUUCUUGAUUACUUGUUUCUGGAGGCAGC	.(((((..(((((..(((((((((.((((((((((..............)))))))))).)))))))))..)))))..)))))	NULL,NULL,NULL,NULL,NULL,NULL,NULL,NULL,NULL,NULL,NULL,NULL,NULL,0.0,0.0,0.007518,0.019587,-0.031656,0.109411,-0.004221,0.111851,0.568225,0.354745,0.200554,0.250016,0.315637,-0.098068,0.073732,0.058959,-0.044846,0.038845,-0.062653,0.116995,-0.040757,-0.069775,2.508541,1.017213,0.447405,-0.05065,0.200092,-0.19851,1.103871,1.220273,0.98193,1.508738,2.872519,0.676713,0.345842,0.356328,-0.261162,-0.1…
0	hsa-mir-342	miRNA	2.805	0.985	AAACUGGGCUCAAGGUGAGGGGUGCUAUCUGUGAUUGAGGGACAUGGUUAAUGGAAUUGUCUCACACAGAAAUCGCACCCGUCACCUUGGCCUACUUA	....(((((.((((((((.((((((..((((((.....((((((.............)))))).))))))....)))))).)))))))))))))....	NULL,NULL,NULL,NULL,NULL,NULL,NULL,NULL,NULL,NULL,NULL,NULL,NULL,NULL,NULL,NULL,NULL,NULL,NULL,-0.039253,0.020832,NULL,NULL,NULL,0.0,-0.033956,0.127205,-0.174562,-0.066449,-0.073841,0.003834,0.017749,0.164047,1.109826,0.869092,0.369995,0.282042,1.165048,0.034114,-0.014112,-0.046763,0.065777,0.068149,0.204011,0.393673,0.483207,0.991435,0.319871,1.339373,0.828812,1.514646,1.730753,0.883441,1.427088…
0	hsa-mir-196a-2	miRNA	2.802	1.202	GCUCGCUCAGCUGAUCUGUGGCUUAGGUAGUUUCAUGUUGUUGGGAUUGAGUUUUGAACUCGGCAACAAGAAACUGCCUGAGUUACAUCAGUCGGUUUUCGUCGAGGGC	.(((((..(((((((.((((((((((((((((((.((((((((((.............)))))))))).))))))))))))))))))...)))))))...).))))...	NULL,NULL,NULL,NULL,NULL,NULL,NULL,NULL,NULL,NULL,NULL,NULL,NULL,NULL,NULL,NULL,NULL,NULL,NULL,NULL,NULL,NULL,NULL,0.009061,0.0,0.010445,-0.038844,-0.013717,0.027518,-0.142245,-0.098158,0.10575,0.027727,0.094131,0.151263,0.141112,0.001804,0.065103,0.045933,0.058685,0.02089,0.031838,-0.287468,0.047359,0.004866,0.757198,0.121606,1.434654,0.803425,1.562091,3.318022,1.351597,1.167615,0.167959,0.92016…
0	hsa-mir-191	miRNA	2.784	1.586	CGGCUGGACAGCGGGCAACGGAAUCCCAAAAGCAGCUGUUGUCUCCAGAGCAUUCCAGCUGCGCUUGGAUUUCGUCCCCUGCUCUCCUGCC	.(((.(((.((((((..(((((((.((((..(((((((.(((.......)))...)))))))..)))))))))))..)))))).))).)))	NULL,NULL,NULL,NULL,NULL,NULL,NULL,NULL,NULL,NULL,NULL,NULL,NULL,NULL,NULL,-0.028241,0.0,0.04801,0.04688,-0.027838,-0.044701,-0.04454,0.046073,1.04879,0.508015,0.779613,0.233271,0.132006,0.9117,0.15113,0.848359,-0.33397,0.064309,0.078026,-0.061001,0.099247,0.005406,0.48631,1.684777,0.219392,0.937278,-0.048494,1.069607,0.57886,1.144648,0.528187,3.274664,4.897795,0.32348,0.887977,0.069231,0.6351,1.…
0	hsa-mir-93	miRNA	2.774	1.194	CUGGGGGCUCCAAAGUGCUGUUCGUGCAGGUAGUGUGAUUACCCAACCUACUGCUGAGCUAGCACUUCCCGAGCCCCCG	..((((((((..((((((((((((.((((.(((.((.........)))))))))))))).)))))))...)))))))).	NULL,NULL,NULL,NULL,NULL,NULL,NULL,NULL,NULL,NULL,0.149171,0.01013,0.054004,-0.008561,-0.093526,0.037239,-0.054931,0.024041,0.029178,-0.001427,0.376815,0.136472,0.503442,1.168111,1.206635,-0.917853,0.000642,0.263528,NULL,0.547102,0.705333,-0.082397,-0.266239,2.538256,-0.002925,0.136401,0.549242,1.938006,0.982415,0.983414,2.720671,0.740503,0.645479,0.228143,1.301445,0.717817,-0.012912,-0.011985,0.…
0	hsa-mir-19b-1	miRNA	2.752	1.731	ACUGUUCUAUGGUUAGUUUUGCAGGUUUGCAUCCAGCUGUGUGAUAUUCUGCUGUGCAAAUCCAUGCAAAACUGACUGUGGUAGUG	((((..(((((((((((((((((((((((((..((((.............))))))))))))..))))))))))))))))))))).	NULL,NULL,NULL,NULL,NULL,NULL,NULL,NULL,NULL,NULL,NULL,NULL,NULL,NULL,0.0,-0.000608,0.00645,0.014488,-0.045522,0.007244,-0.050289,0.000421,0.100251,NULL,0.086837,-0.058374,0.0043,-0.002944,-0.016638,-0.002991,0.098007,0.235507,0.188069,0.031828,0.012619,-0.071648,0.122404,0.084313,1.752725,0.061739,0.461573,0.183536,0.849676,1.857135,4.840814,1.712905,1.11,0.348189,0.205876,0.13535,-0.160261,-0.0…
0	hsa-mir-193b	miRNA	2.742	1.992	UGGUCUCAGAAUCGGGGUUUUGAGGGCGAGAUGAGUUUAUGUUUUAUCCAACUGGCCCUCAAAGUCCCGCUUUUGGGGUCAU	(((((((((((.(((((((((((((((.((.((.((.........)).)).)).))))))))))))))).))))))))))).	NULL,NULL,NULL,NULL,NULL,NULL,NULL,NULL,NULL,NULL,NULL,NULL,0.0,-0.05096,0.026986,-0.069813,-0.373222,0.10475,0.031142,-0.129929,0.024215,-0.089691,-0.103365,-0.49785,-0.045659,-0.00777,0.149505,-0.343706,-0.225463,-0.089992,0.294674,0.394364,0.095534,2.908249,-0.106015,0.641693,0.996964,0.646331,1.439818,0.902514,3.864915,0.321298,2.422687,0.246124,0.294553,1.014372,0.106858,0.144385,0.041683,0.…
0	hsa-mir-769	miRNA	2.679	0.733	CCUUGGUGCUGAUUCCUGGGCUCUGACCUGAGACCUCUGGGUUCUGAGCUGUGAUGUUGCUCUCGAGCUGGGAUCUCCGGGGUCUUGGUUCAGGGCCGGGGCCUCUGGGUUCCAAGC	.(((((.(((((..(((.((((((((.((((((((((.(((((((.((((.(((........))))))))))))))..)))))))))).)))))))).)))..))..))).))))).	NULL,NULL,NULL,NULL,NULL,NULL,NULL,NULL,NULL,NULL,NULL,NULL,NULL,NULL,NULL,NULL,NULL,NULL,NULL,NULL,NULL,NULL,NULL,NULL,NULL,NULL,NULL,NULL,0.0,0.0,0.064244,-0.00022,0.019928,0.012551,-0.004184,0.267655,0.032204,0.396198,-0.173574,0.081695,0.040407,0.071345,-0.014038,0.002808,0.179134,0.27327,-0.009138,-0.035508,0.032039,0.007157,1.18507,0.184584,-0.020589,1.149893,0.81904,2.513052,2.045949,1.192…
0	hsa-mir-26b	miRNA	2.662	0.789	CGGGACCCAGUUCAAGUAAUUCAGGAUAGGUUGUGUGCUGUCCAGCCUGUUCUCCAUUACUUGGCUCGGGGACCGG	(((..(((((.(((((((((..(((((((((((.........)))))))))))..))))))))))).)))..))).	NULL,NULL,NULL,NULL,NULL,NULL,NULL,NULL,NULL,NULL,-0.014341,0.00814,-0.029612,0.027209,-0.038682,-0.039767,0.026202,0.054651,0.125349,0.41969,0.17,0.19969,0.233333,-0.129535,0.016977,0.022171,0.201473,0.004341,-0.011783,0.152016,0.061783,-0.088915,2.532326,0.074496,0.488527,0.34,2.00938,2.332558,1.510853,4.737597,0.57155,0.063643,-0.014496,0.014651,0.009147,0.037287,0.022946,0.043101,-0.131318,-0…
0	hsa-mir-125a	miRNA	2.659	1.697	GCCAGUCUCUAGGUCCCUGAGACCCUUUAACCUGUGAGGACAUCCAGGGUCACAGGUGAGGUUCUUGGGAGCCUGGCGUCUGGCC	(((((...((((((.(((((((.((((..((((((((............)))))))))))).))))))).))))))...))))).	NULL,NULL,NULL,NULL,NULL,NULL,NULL,NULL,NULL,NULL,NULL,NULL,NULL,0.005143,0.009766,-0.02843,0.037964,0.127357,-0.000751,0.017567,-0.13406,0.07015,0.03103,-0.027448,0.261533,0.168962,0.184795,0.678506,0.974305,0.518096,-0.023114,0.005721,0.030048,-0.247549,-0.017278,-0.090086,0.298284,1.262419,0.953965,0.985515,0.371497,1.35551,0.60408,1.14529,0.634937,2.625787,1.472928,1.271433,0.540806,0.040911,…
0	hsa-mir-24-2	miRNA	2.641	1.665	CUCUGCCUCCCGUGCCUACUGAGCUGAAACACAGUUGGUUUGUGUACACUGGCUCAGUUCAGCAGGAACAGG	........((.((.(((.(((((((((....((((.(.........)))))..))))))))).))).)).))	NULL,NULL,NULL,NULL,NULL,NULL,NULL,NULL,NULL,NULL,NULL,0.0,0.0,0.165661,0.010844,0.023127,-0.002372,-0.017113,0.00754,-0.002584,-0.090222,-0.030794,0.019654,0.012834,0.038461,NULL,0.051211,0.772776,0.169092,2.399358,0.028761,0.031175,-0.009742,-0.072601,0.110427,1.434786,1.119178,1.181359,0.747403,0.659511,1.179284,3.5276,0.085605,0.396723,0.427263,0.302181,0.426416,0.05426,0.043036,0.027533,-0.2…
0	hsa-mir-19a	miRNA	2.623	2.788	CAGUCCUCUGUUAGUUUUGCAUAGUUGCACUACAAGAAGAAUGUAGUUGUGCAAAUCUAUGCAAAACUGAUGGUGGCCUGC	(((.((.(((((((((((((((((((((((.((............)).))))))..))))))))))))))))).)).))).	NULL,NULL,NULL,NULL,NULL,NULL,NULL,NULL,NULL,NULL,NULL,NULL,0.0,-0.00288,-0.009423,0.004773,0.031272,-0.001358,-0.01074,0.009299,0.015595,0.00321,0.002551,NULL,0.05522,0.04802,-0.155086,0.01794,-0.013579,0.023002,0.045427,0.006913,0.101388,0.239645,0.630344,3.984347,0.404977,0.224503,1.764708,0.324862,0.700542,1.837252,2.018632,0.915128,0.989277,0.090649,0.153523,0.168212,-0.392756,0.030984,-0.38…
0	hsa-mir-26a-1	miRNA	2.605	1.483	UGGCCUCGUUCAAGUAAUCCAGGAUAGGCUGUGCAGGUCCCAAUGGGCCUAUUCUUGGUUACUUGCACGGGGACGC	...((((((.(((((((((.((((((((((...............)))))))))).))))))))).))))))....	NULL,NULL,NULL,NULL,NULL,NULL,NULL,NULL,-0.001512,-0.001462,0.000958,0.013104,-0.019353,0.010584,-0.002268,0.032608,0.102964,-0.001361,0.027316,0.001814,-0.028878,0.01769,-0.064611,-0.006199,-0.01769,-0.009122,-0.022881,-0.095908,0.009475,0.060428,1.515737,0.521373,0.748469,0.628722,1.718944,1.041436,1.430463,1.618348,0.635173,0.292513,0.332429,0.547228,1.529748,2.586656,0.321089,-0.006753,-0.188…
0	hsa-mir-18a	miRNA	2.594	1.424	GUUCUAAGGUGCAUCUAGUGCAGAUAGUGAAGUAGAUUAGCAUCUACUGCCCUAAGUGCUCCUUCUGGCA	(((..((((.((((.(((.((((.(((....((......))..))))))).))).)))).))))..))).	NULL,NULL,NULL,NULL,0.00244,0.0,0.014208,-0.037309,-0.311217,0.012798,-0.030585,-0.000163,0.106939,0.074456,0.131612,0.113826,0.123749,0.11773,0.253898,-0.038828,0.023969,0.164855,0.113066,1.547138,0.997966,0.171633,0.300209,0.842981,0.624115,1.711505,0.279602,-0.765489,1.018519,0.646132,0.95171,2.201947,1.436024,0.584095,1.72376,0.255741,0.260622,0.7528,0.129769,-0.002386,0.051788,0.072883,0.012…
0	hsa-mir-33a	miRNA	2.574	1.821	UGUGGUGCAUUGUAGUUGCAUUGCAUGUUCUGGUGGUACCCAUGCAAUGUUUCCACAGUGCAUCACAG	(((((((((((((....((((((((((....((.....))))))))))))....))))))))))))).	NULL,NULL,NULL,NULL,0.0,0.0,-0.176983,0.0,0.001441,0.090549,-0.034299,0.073469,0.123751,1.149635,-0.742917,0.058994,0.085267,-0.598861,0.047607,0.138705,-0.125397,-0.028125,0.006517,0.017012,0.002881,-0.012073,0.385658,1.284568,0.389226,2.532984,0.715478,0.308348,2.251664,2.963574,3.804587,0.591727,0.785654,1.472938,0.09981,0.019207,0.001989,0.045481,0.004184,0.13699,-0.016875,0.032721,-0.012965,…
0	hsa-mir-9-1	miRNA	2.563	0.886	CGGGGUUGGUUGUUAUCUUUGGUUAUCUAGCUGUAUGAGUGGUGUGGAGUCUUCAUAAAGCUAGAUAACCGAAAGUAAAAAUAACCCC	.(((((((....((((.(((((((((((((((.((((((.((.......)))))))).))))))))))))))).))))...)))))))	NULL,NULL,NULL,NULL,NULL,NULL,NULL,NULL,NULL,NULL,NULL,NULL,NULL,NULL,NULL,0.010213,0.006547,0.06971,0.023306,0.034252,-0.102548,0.061958,0.088302,0.004138,-0.001885,0.072014,0.016603,-0.008223,0.011679,0.011103,-0.020269,0.018331,-0.242491,0.005499,0.003614,0.011417,-0.0011,0.01854,2.170477,0.586692,NULL,0.55202,2.627858,0.702071,1.754052,2.112813,2.236782,1.456621,0.948543,0.123602,0.076571,0.4…
0	hsa-mir-671	miRNA	2.552	1.038	CAGGUGAACUGGCAGGCCAGGAAGAGGAGGAAGCCCUGGAGGGGCUGGAGGUGAUGGAUGUUUUCCUCCGGUUCUCAGGGCUCCACCUCUUUCGGGCCGUAGAGCCAGGGCUGGUGC	........(((((.((((.((((((((.((.(((((((..(((((((((((.............)))))))))))))))))))).)))))))).)))).....))))).((....))	NULL,NULL,NULL,NULL,NULL,NULL,NULL,NULL,NULL,NULL,NULL,NULL,NULL,NULL,NULL,NULL,NULL,NULL,NULL,NULL,NULL,NULL,NULL,NULL,NULL,NULL,NULL,0.051323,0.021641,-0.142206,0.360133,0.220776,-0.001103,-0.042731,0.020309,-0.033587,0.059685,0.358112,0.811334,0.926247,-0.446146,-0.130306,-0.100302,0.038044,0.036987,0.025914,-0.08468,-0.059777,-0.126538,-0.215032,-0.488739,0.900701,0.257304,1.164069,1.178267,4…
0	hsa-mir-16-1	miRNA	2.543	0.653	GUCAGCAGUGCCUUAGCAGCACGUAAAUAUUGGCGUUAAGAUUCUAAAAUUAUCUCCAGUAUUAACUGUGCUGCUGAAGUAAGGUUGA	.(((((..(((.((((((((((((.((((((((...(((..........)))...)))))))).)).)))))))))).)))..)))))	NULL,NULL,NULL,NULL,NULL,NULL,NULL,NULL,NULL,NULL,NULL,NULL,NULL,0.0,0.0,-0.014044,-0.019267,0.003076,0.030178,0.007777,0.063547,0.007951,0.145723,0.326324,0.141428,1.150462,0.040217,0.204569,0.022981,0.035575,0.064185,0.039927,0.034414,0.1033,0.071498,0.228885,0.098251,0.144156,0.285933,0.850253,1.41498,1.23171,0.503327,1.87455,3.283205,0.662224,2.990947,0.280013,1.45514,0.139339,0.436588,0.2642…
0	mRNAIntron_EEF2_chr19_3977038_3977111_neg	mRNA-intergenic-lncRNA	2.541	0.775	GCAGGUGAUGGAUGGAGCAGGUGGUCCAGUUUCUGACAGCUUGUGGACCCCCUAAAUCACUGAAUUCCCAGGG	...((((((...(((....((.((((((...............))))))))))).))))))............	NULL,NULL,NULL,0.240283,0.10656,0.146473,-0.068308,0.060968,0.084005,0.815408,-0.00884,1.064156,0.706169,0.409258,-0.005679,0.844714,0.506228,0.17085,0.33945,0.15392,0.363666,0.764619,0.013072,0.004982,-0.189173,-0.034288,0.003429,0.352093,1.15234,0.128954,0.981758,0.353915,0.542659,0.190512,1.132517,1.410731,0.612306,0.80255,1.031314,0.352576,1.686909,0.945541,2.34904,0.459297,-0.427527,0.040931…
0	hsa-mir-31	miRNA	2.516	2.209	GGAGAGGAGGCAAGAUGCUGGCAUAGCUGUUGAACUGGGAACCUGCUAUGCCAACAUAUUGCCAUCUUUC	.((((((.(((((.(((.(((((((((.(((........)))..))))))))).))).))))).))))))	NULL,NULL,NULL,NULL,NULL,NULL,NULL,NULL,-0.020239,-0.083258,0.026129,-0.085347,-0.161698,0.306744,0.0,-0.004069,-0.453343,-0.065375,0.020453,-0.154041,-0.213688,-0.039354,-0.008942,-0.077047,-0.07164,0.126681,0.011833,0.036302,0.323771,0.814379,0.539172,1.100885,1.195012,1.753512,0.775668,1.499775,1.154855,0.986893,0.429677,0.211546,0.942988,0.180063,0.246991,0.086846,NULL,0.050169,0.014617,0.032…
0	hsa-mir-7-1	miRNA	2.514	0.726	UUGGAUGUUGGCCUAGUUCUGUGUGGAAGACUAGUGAUUUUGUUGUUUUUAGAUAACUAAAUCGACAACAAAUCACAGUCUGCCAUAUGGCACAGGCCAUGCCUCUACA	.((((.((((((((.((.((((((((.(((((.(((((.(((((((((((((....)))))..)))))))))))))))))).)))))))).)))))))).)).))))..	NULL,NULL,NULL,NULL,NULL,NULL,NULL,NULL,NULL,NULL,NULL,NULL,NULL,NULL,NULL,NULL,NULL,NULL,NULL,NULL,NULL,NULL,NULL,-0.027356,0.002887,NULL,0.052314,0.069344,-0.14045,-0.012968,0.044435,0.199419,1.103437,0.179159,0.074923,0.006998,0.334584,-0.03083,1.265468,0.10546,0.232403,-0.025398,0.003719,0.006362,0.288338,-0.060144,0.310605,0.030928,0.046393,0.103453,0.913805,0.729654,1.085281,1.95059,1.69156…
0	hsa-mir-96	miRNA	2.504	0.586	UGGCCGAUUUUGGCACUAGCACAUUUUUGCUUGUGUCUCUCCGCUCUGAGCAAUCAUGUGCAGUGCCAAUAUGGGAA	...((.((.((((((((.((((((..((((((...............))))))..)))))))))))))).)).))..	NULL,NULL,NULL,NULL,NULL,NULL,NULL,NULL,0.0,0.028106,0.426359,0.081588,-0.43782,0.030425,0.006822,-0.047752,0.144348,2.14503,0.225527,0.026878,-0.020329,0.099188,-0.021011,-0.151579,-0.039157,0.121836,-0.065898,0.121018,0.237397,-0.106692,0.136162,0.108466,2.098642,0.034791,1.12245,0.258954,2.150351,0.253769,0.733065,2.271778,0.978102,1.088205,1.174432,0.018692,0.903745,0.23344,0.726516,0.024695,…
0	hsa-mir-423	miRNA	2.491	-0.26	UAAAGGAAGUUAGGCUGAGGGGCAGAGAGCGAGACUUUUCUAUUUUCCAAAAGCUCGGUCUGAGGCCCCUCAGUCUUGCUUCCUAACCCGCGC	...(((((((.((((((((((((..(((.((((.(((((.........))))))))).)))...)))))))))))).))))))).........	NULL,NULL,NULL,NULL,NULL,NULL,NULL,NULL,NULL,NULL,NULL,NULL,NULL,NULL,NULL,0.0,0.010516,0.04657,-0.128757,-0.136413,0.001987,-0.150176,0.018996,0.098373,NULL,-0.010273,-0.002035,0.028882,0.118193,-0.09595,-0.114849,0.008093,-0.592466,0.425426,0.023939,-0.079231,0.108065,0.11199,0.211574,1.123194,0.491282,3.864401,1.274193,1.919286,0.225288,1.03083,0.664719,0.907064,0.057473,0.271955,0.013859,0.00…
0	hsa-mir-21	miRNA	2.489	0.84	GUCGGGUAGCUUAUCAGACUGAUGUUGACUGUUGAAUCUCAUGGCAACACCAGUCGAUGGGCUGUCUGACA	(((((((((((((((.(((((.(((((.(((.((.....)))))))))).)))))))))))))))))))).	NULL,NULL,NULL,NULL,NULL,NULL,0.0,0.007279,-0.0789,0.001487,0.015576,0.014872,0.100738,0.012446,0.034206,1.958411,0.316618,0.108174,0.054792,0.127351,-0.235839,0.148094,0.009315,-0.118741,0.019412,0.031623,-0.254312,1.320244,0.168993,0.040781,1.013176,1.918726,0.518094,0.527174,1.419495,4.298484,0.498839,4.195789,0.273097,0.345814,1.201816,0.422992,0.14966,-0.07209,-0.021995,-0.005323,0.039685,0.…
0	hsa-mir-182	miRNA	2.487	0.591	GAGCUGCUUGCCUCCCCCCGUUUUUGGCAAUGGUAGAACUCACACUGGUGAGGUAACAGGAUCCGGUGGUUCUAGACUUGCCAACUAUGGGGCGAGGACUCAGCCGGCA	..((((((..((((.((((((..(((((((...((((((...((((((..............))))))))))))...)))))))..)))))).))))....)).)))).	NULL,NULL,NULL,NULL,NULL,NULL,NULL,NULL,NULL,NULL,NULL,NULL,NULL,NULL,NULL,NULL,NULL,NULL,NULL,NULL,NULL,NULL,0.0,0.0,0.103197,-0.121087,-0.260818,0.007972,0.013998,0.18411,0.40036,-0.025046,0.88044,0.498786,0.243242,0.084805,-0.01563,0.071811,-0.05775,1.998347,0.559989,1.43183,0.01268,0.106524,0.216312,0.288312,0.082231,-0.027243,0.626214,0.394459,1.027892,0.717484,0.588048,0.23778,1.239559,1.20…
0	snoRNA_ENST00000630615.1_SNORD19B	SNORD	2.477	0.868	UCCUGUGUGAGAAAUGAUGAGGGUCAACAUUCUUCAUACCAAAGUGAAGACAUGAGAUCCAACUCUGAGCUCACCCUGUU	......(((((....((...(((((..((((((((((......))))))).))).)))))...))....)))))......	NULL,NULL,NULL,NULL,0.299706,-0.151007,-0.181175,NULL,0.006294,0.015734,0.011958,0.109552,0.840336,1.090112,0.79972,-0.036629,0.037678,0.046741,-0.238867,1.05151,-0.576168,-0.488266,-0.027776,-0.112993,-0.017622,0.250993,0.860308,0.048,0.03558,-0.00407,-0.108378,-0.033441,-0.071748,-0.063231,-0.013888,0.225399,0.530224,2.035217,1.358979,1.025916,1.764126,2.208294,1.131818,0.558042,0.234545,-0.343…
0	hsa-mir-331	miRNA	2.476	0.579	AGUUUGGUUUUGUUUGGGUUUGUUCUAGGUAUGGUCCCAGGGAUCCCAGAUCAAACCAGGCCCCUGGGCCUAUCCUAGAACCAACCUAAGCUC	...........(((((((((.((((((((.((((.(((((((...((...........)).))))))).)))))))))))).)))))))))..	NULL,NULL,NULL,NULL,NULL,NULL,NULL,NULL,NULL,NULL,NULL,NULL,NULL,NULL,NULL,NULL,NULL,NULL,NULL,NULL,NULL,NULL,NULL,NULL,0.005064,0.0,0.001519,-0.01022,0.028912,0.018507,0.018093,0.187235,0.050411,0.192575,0.64227,-0.063025,-0.014456,0.01708,-0.012522,-0.043782,-0.032364,-0.043321,0.208734,1.166591,0.173055,0.044472,0.111825,0.540803,0.754463,1.438489,0.998186,1.806283,0.386807,1.567256,2.281667,0…
0	snoRNA_ENST00000516978.2_SNORD19	SNORD	2.458	0.833	GAGAAAUGAUGAGGGUCAACAUUCUUCAUACCAAAGUGAAGACAUGAGAUCCAACUCUGAGCUCACCCUGUUG	(((....((...(((((..((((((((((......))))))).))).)))))...))....))).........	NULL,NULL,NULL,0.1035,0.828128,1.095821,0.788755,-0.023666,0.041593,0.052693,-0.258814,1.051506,-0.539156,-0.473731,-0.034011,-0.122307,-0.021111,0.233933,0.876422,0.04398,0.034011,-0.003183,-0.104966,-0.030786,-0.068107,-0.056923,-0.013822,0.228153,0.552476,2.027156,1.349902,1.024824,1.770479,2.215601,1.123298,0.529565,0.22853,-0.353978,-0.027561,-0.099982,NULL,0.029865,0.725549,0.141952,0.05030…
0	hsa-mir-33b	miRNA	2.415	1.231	GCGGGCGGCCCCGCGGUGCAUUGCUGUUGCAUUGCACGUGUGUGAGGCGGGUGCAGUGCCUCGGCAGUGCAGCCCGGAGCCGGCCCCUGGCACCA	(((((((((.(((.((((((((((((..(((((((((.(((.....))).)))))))))..)))))))))).))))).))).))))...))....	NULL,NULL,NULL,NULL,NULL,NULL,NULL,NULL,NULL,NULL,NULL,NULL,NULL,NULL,NULL,0.002956,0.010453,-0.038129,0.002356,0.002185,0.011224,0.000857,-0.296721,0.034445,0.025362,0.00467,0.088125,0.017437,-0.05985,-0.004456,0.001414,0.010967,-0.00407,-0.029561,0.028961,0.034059,0.521939,0.941316,1.160193,0.052095,0.008568,0.53205,0.171538,1.590323,2.047871,2.519129,0.876068,0.977517,0.559511,1.044907,0.09725…
0	hsa-mir-186	miRNA	2.35	0.861	UGCUUGUAACUUUCCAAAGAAUUCUCCUUUUGGGCUUUCUGGUUUUAUUUUAAGCCCAAAGGUGAAUUUUUUGGGAAGUUUGAGC	.(((((.(((((((((((((((((.(((.((((((((..............))))))))))).))))))))))))))))))))))	NULL,NULL,NULL,NULL,NULL,NULL,NULL,NULL,NULL,NULL,NULL,NULL,NULL,-0.026961,0.0,0.003884,-0.002148,-0.00064,-0.069596,0.011013,-0.026504,-0.02463,0.027601,-0.016771,0.08166,0.009825,0.004433,0.068728,0.751297,0.023716,0.216007,-0.035506,-0.014851,0.029429,0.120319,0.060319,0.947975,0.351498,1.011447,1.556607,0.640391,2.535061,0.67151,1.926154,0.067265,0.035415,4.247858,0.203395,1.83202,0.06722,0.4…
0	hsa-mir-505	miRNA	2.347	0.505	GAUGCACCCAGUGGGGGAGCCAGGAAGUAUUGAUGUUUCUGCCAGUUUAGCGUCAACACUUGCUGGUUUCCUCUCUGGAGCAU	.((((..((((.(((((((((((.((((.((((((((...........)))))))).)))).))))))))))).)))).))))	NULL,NULL,NULL,NULL,NULL,NULL,NULL,NULL,NULL,NULL,NULL,NULL,NULL,NULL,NULL,NULL,-0.023388,0.032389,-0.014716,0.046448,-0.016096,0.051704,0.073121,0.197288,-0.106232,0.036199,0.101108,-0.08718,0.075092,0.035673,0.0,-0.172126,-0.016424,-0.006964,0.215749,0.408175,1.756606,-0.047039,0.626946,0.719907,3.04834,0.386101,0.114707,0.835468,1.09057,1.497037,1.540463,0.857017,0.510663,0.071413,-0.041061,-0…
0	hsa-mir-23a	miRNA	2.345	2.103	GGCCGGCUGGGGUUCCUGGGGAUGGGAUUUGCUUCCUGUCACAAAUCACAUUGCCAGGGAUUUCCAACCGAC	...(((.((((((((((((.((((.((((((..........)))))).)))).)))))))).)))).)))..	NULL,NULL,NULL,NULL,NULL,NULL,NULL,NULL,NULL,0.0,0.156048,0.083441,0.206127,0.166523,-0.01478,0.022959,0.023246,-0.800474,0.340508,0.34058,-0.006457,0.04764,0.03451,-0.083441,0.212154,-0.06163,-0.113861,0.030779,0.027981,-0.018367,-0.775578,0.496843,1.532286,2.197015,0.628282,1.062635,1.345387,4.274358,1.283828,0.575047,0.679868,0.24774,-0.037308,0.026331,0.0,-0.070311,0.022385,0.06945,0.02547,0.…
0	hsa-mir-589	miRNA	2.339	1.565	UCCAGCCUGUGCCCAGCAGCCCCUGAGAACCACGUCUGCUCUGAGCUGGGUACUGCCUGUUCAGAACAAAUGCCGGUUCCCAGACGCUGCCAGCUGGC	.(((((.((......(((((..(((.(((((.(((.((.(((((((.((......)).))))))).)).)))..))))).)))..)))))))))))).	NULL,NULL,NULL,NULL,NULL,NULL,NULL,NULL,NULL,NULL,NULL,NULL,NULL,NULL,NULL,NULL,NULL,NULL,NULL,NULL,NULL,NULL,NULL,0.0,0.0,0.308926,0.040195,0.017226,0.103567,0.019419,-0.010753,0.156081,0.118392,-0.028084,0.183644,0.212876,0.10127,0.219976,-0.057839,0.12664,0.020358,-0.010858,0.046877,0.038211,0.249626,0.122777,1.769515,0.091456,0.475866,0.545084,0.844406,7.747486,1.852932,2.591161,3.798991,-0.0…
0	hsa-mir-151a	miRNA	2.333	0.735	UUUCCUGCCCUCGAGGAGCUCACAGUCUAGUAUGUCUCAUCCCCUACUAGACUGAAGCUCCUUGAGGACAGGGAUGGUCAUACUCACCU	.((((((.((((((((((((..((((((((((............)))))))))).)))))))))))).)))))).(((.......))).	NULL,NULL,NULL,NULL,NULL,NULL,NULL,NULL,NULL,0.376885,0.0,-0.01149,0.059889,0.03203,-0.101284,-0.040608,-0.027308,0.094989,0.067444,0.364923,0.119228,2.718151,0.024318,0.0133,-0.082161,0.004486,0.011333,-0.012277,-0.029354,0.079013,0.032502,0.501779,1.16961,0.556159,0.068782,2.208424,0.191787,0.564029,3.262505,4.204835,0.247741,0.438505,-0.006847,0.000157,0.011962,-0.007634,-0.017943,-0.005037,-0…
0	hsa-mir-32	miRNA	2.302	0.926	GGAGAUAUUGCACAUUACUAAGUUGCAUGUUGUCACGGCCUCAAUGCAAUUUAGUGUGUGUGAUAUUUU	.((((((((((((((.(((((((((((((..((....))..).))))))))))))))))))))))))))	NULL,NULL,NULL,NULL,NULL,0.017881,0.0,0.073638,0.287125,0.060841,0.000457,0.039704,0.013139,0.038961,0.260731,1.446591,0.096717,-0.0012,0.059356,-0.001542,0.011997,-0.060156,0.130023,0.047359,-0.058613,-0.051244,0.010397,0.189036,NULL,0.457137,0.150189,0.454623,0.12631,0.460565,1.742342,1.38735,1.375181,1.518401,-0.059641,0.173497,0.298036,0.250163,1.154896,0.622008,0.037076,-0.216343,-0.031877,0…
0	hsa-mir-218-1	miRNA	2.248	0.726	UGAUAAUGUAGCGAGAUUUUCUGUUGUGCUUGAUCUAACCAUGUGGUUGCGAGGUAUGAGUAAAACAUGGUUCCGUCAAGCACCAUGGAACGUCACGCAGCUUUCUACA	..........(((.(((.((((((.(((((((((..((((((((..((((.........)))).))))))))..))))))))).)))))).))).)))...........	NULL,NULL,NULL,NULL,NULL,NULL,NULL,NULL,NULL,NULL,NULL,NULL,NULL,NULL,NULL,NULL,NULL,NULL,NULL,NULL,NULL,NULL,NULL,0.002564,0.002438,0.016057,0.011643,-0.032744,0.032996,0.060149,-0.02337,-0.011937,0.056787,0.014838,0.165358,0.095331,0.034383,0.0029,-0.000799,-0.00311,-0.000673,0.007566,0.05872,0.077257,0.619146,1.287723,0.783201,0.684339,0.412049,0.319577,0.39179,1.168223,0.972686,0.158633,1.359…
0	hsa-mir-503	miRNA	2.105	1.216	UGCCCUAGCAGCGGGAACAGUUCUGCAGUGAGCGAUCGGUGCUCUGGGGUAUUGUUUCCGCUGCCAGGGU	.(((((.((((((((((((((.((.((..(((((.....))))))).)).)))))))))))))).)))))	NULL,NULL,NULL,NULL,NULL,-0.001558,0.001841,-0.107313,-0.003022,0.013786,-0.013975,-0.003541,-0.01067,-0.103772,-0.010764,0.013219,-0.011095,0.002313,0.007507,-0.271989,0.064869,0.000661,0.041358,0.068458,0.851754,0.018271,0.463623,1.393607,0.947925,0.221283,0.26368,0.041547,0.093055,0.127614,2.40338,1.179123,1.473726,1.20287,1.354705,1.666966,-0.291771,-0.003399,-0.177282,0.03404,-0.234786,-0.63…
0	hsa-mir-25	miRNA	2.097	1.72	GGCCAGUGUUGAGAGGCGGAGACUUGGGCAAUUGCUGGACGCUGCCCUGGGCAUUGCACUUGUCUCGGUCUGACAGUGCCGGC	(((.(.((((...((((.(((((..(((((((.(((((.......))..)))))))).)).))))).)))))))).))))...	NULL,NULL,NULL,NULL,NULL,NULL,NULL,NULL,NULL,NULL,NULL,NULL,NULL,0.0,-0.007862,-0.004207,0.075381,0.055312,-0.358217,-0.001448,-0.288353,0.025794,0.058071,-0.036208,0.019311,0.014138,0.179246,0.102141,0.05145,0.02538,0.196902,0.128624,0.832506,-0.207937,0.094692,0.267249,0.173246,0.103589,0.883059,0.96444,4.744614,0.694364,2.735179,2.846285,0.470427,0.219041,0.463737,1.625631,0.152073,0.44615,-0.…
0	hsa-mir-99a	miRNA	2.047	2.109	CCAUUGGCAUAAACCCGUAGAUCCGAUCUUGUGGUGAAGUGGACCGCACAAGCUCGCUUCUAUGGGUCUGUGUCAGUGUG	.((((((((((.(((((((((..(((.((((((.((........)))))))).)))..))))))))).))))))))))..	NULL,NULL,NULL,NULL,NULL,NULL,NULL,NULL,NULL,NULL,NULL,0.0,-0.025993,-0.028994,-0.098773,-0.004877,-0.024171,-0.007449,0.00209,-0.081784,-0.012112,0.141272,-0.011791,-0.178037,0.179538,-0.005734,0.011201,0.009647,0.041106,-0.119835,-0.28099,-0.038319,NULL,-0.054022,0.734766,0.204727,0.51305,1.26159,1.830377,2.437376,1.48904,1.308645,1.18195,0.288654,0.20671,0.357039,-0.012326,-0.0619,0.015703,-0.…
0	hsa-mir-222	miRNA	2.008	0.835	GCUGCUGGAAGGUGUAGGUACCCUCAAUGGCUCAGUAGCCAGUGUAGAUCCUGUCUUUCGUAAUCAGCAGCUACAUCUGGCUACUGGGUCUCUGAUGGCAUCUUCUAGC	...(((((((((((......((.(((..(((((((((((((((((((...((((............))))))))).))))))))))))))..))).)))))))))))))	NULL,NULL,NULL,NULL,NULL,NULL,NULL,NULL,NULL,NULL,NULL,NULL,NULL,NULL,NULL,NULL,NULL,NULL,NULL,NULL,NULL,NULL,NULL,NULL,NULL,NULL,NULL,NULL,0.0,0.0,0.01395,0.012562,0.028525,0.054412,-0.120068,0.030815,0.036784,0.147274,-0.004997,0.0,-0.045737,0.059409,-0.063504,-0.016796,-0.045112,-0.034771,0.252837,1.279175,1.080265,0.032064,0.046015,0.013187,0.408648,0.942569,1.111983,0.267273,2.470556,0.31835…
0	hsa-mir-574	miRNA	1.995	2.048	GGACCUGCGUGGGUGCGGGCGUGUGAGUGUGUGUGUGUGAGUGUGUGUCGCUCCGGGUCCACGCUCAUGCACACACCCACACGCCCACACUCAGG	.........((((((.(((((((((...(((((((((((((((((.(((......))).))))))))))))))))).))))))))).))))))..	NULL,NULL,NULL,NULL,NULL,NULL,NULL,NULL,NULL,NULL,NULL,NULL,NULL,NULL,NULL,NULL,NULL,NULL,NULL,NULL,-0.12246,0.086393,0.594035,0.007363,-0.322647,NULL,0.023672,2.044641,-0.037092,0.058155,0.017148,-0.131966,0.033737,-0.443989,-0.014725,-0.039236,0.123858,-0.42013,0.153122,NULL,-0.114166,-0.272507,-0.120503,NULL,0.036533,-0.666076,0.267474,0.052563,0.057502,6.55219,-0.11109,0.061789,1.11342,6.4258…
0	hsa-mir-30a	miRNA	1.945	1.5	GCGACUGUAAACAUCCUCGACUGGAAGCUGUGAAGCCACAGAUGGGCUUUCAGUCGGAUGUUUGCAGCUG	....((((((((((((..(((((((((((...............)))))))))))))))))))))))...	NULL,NULL,NULL,NULL,NULL,0.0,-0.014711,-0.012019,-0.004132,-0.034869,-0.020596,-0.007763,-0.013491,0.038093,0.026136,0.567889,0.515178,0.091461,-0.566637,-0.012489,0.007387,-0.011519,-0.155502,-0.00745,0.024696,0.00097,-0.075028,0.043414,0.070145,1.139752,0.140165,0.817011,1.743699,0.954859,1.147984,0.188837,0.143169,1.42124,0.041849,0.558749,1.484154,1.244172,1.869466,0.696221,0.313539,-0.004006…
0	hsa-mir-4449	miRNA	1.92	3.15	GCAGCCCUCGGCGGCCCGGGGGGCGGGCGGCGGUGCCCGUCCCGGGGCUGCGCGAGGCACAGGCG	...(.((((((((((((..(((((((((......))))))))).))))))).)))))).......	NULL,NULL,NULL,-0.001745,0.060931,0.014241,-0.094887,0.005474,-0.016304,-0.484906,-0.037606,-0.02396,0.001269,-0.055298,-0.514419,-0.172795,-0.408108,NULL,1.128565,-0.21413,0.00238,-0.184022,-0.053314,-0.179182,-0.02269,-0.403626,-0.053671,0.475306,0.685628,1.340632,3.329763,0.835059,1.010115,1.793209,-0.141973,-0.199016,-0.036178,-0.071244,-0.060455,-0.021104,-0.206514,0.007061,-0.108612,-0.1299…
0	hsa-mir-92a-1	miRNA	1.873	1.58	UUUCUACACAGGUUGGGAUCGGUUGCAAUGCUGUGUUUCUGUAUGGUAUUGCACUUGUCCCGGCCUGUUGAGUUUGG	...((..((((((((((((.(((.(((((((((((......)))))))))))))).))))))))))))..)).....	NULL,NULL,NULL,NULL,NULL,NULL,NULL,NULL,NULL,0.0,-0.00279,0.009637,-0.001712,-0.003424,-0.0246,0.020923,-0.025139,-0.001268,0.000824,0.037629,-0.125726,0.008528,0.145476,0.170297,0.008749,0.007481,3.2e-05,-0.004153,-0.000222,-0.041084,0.048122,0.008559,1.345135,-0.001141,1.792054,0.292568,1.624008,0.230498,1.317935,0.846067,2.768919,0.206278,0.885059,0.605805,0.058583,0.005548,0.044033,-0.011412,…
0	hsa-mir-1307	miRNA	1.835	0.998	CAUCAAGACCCAGCUGAGUCACUGUCACUGCCUACCAAUCUCGACCGGACCUCGACCGGCUCGUCUGUGUUGCCAAUCGACUCGGCGUGGCGUCGGUCGUGGUAGAUAGGCGGUCAUGCAUACGAAUUUUCAGCUCUUGUUCUGGUGA	(((((.(((..(((((((((..(((.((((((((...(((.(((((((.((.((.((((.(((..((......))..))).)))))).))..))))))).)))...))))))))...)))...))...)))))))...))).))))).	NULL,NULL,NULL,NULL,NULL,NULL,NULL,NULL,NULL,NULL,NULL,NULL,NULL,NULL,NULL,NULL,NULL,NULL,NULL,NULL,NULL,NULL,NULL,NULL,NULL,NULL,NULL,NULL,NULL,NULL,NULL,NULL,NULL,NULL,NULL,NULL,NULL,NULL,NULL,NULL,0.000965,-0.000176,0.016234,0.013119,0.005485,0.03668,0.159533,-0.133339,0.258737,-0.002545,0.01211,0.004607,0.008863,-0.107365,3.03407,0.01268,0.021236,-0.113902,-0.454336,0.015006,0.037075,-0.00127…
0	hsa-mir-106b	miRNA	1.807	1.124	CCUGCCGGGGCUAAAGUGCUGACAGUGCAGAUAGUGGUCCUCUCCGUGCUACCGCACUGUGGGUACUUGCUGCUCCAGCAG	.((((.(((((..(((((((.(((((((...((((((......))..))))..))))))).)))))))...))))).))))	NULL,NULL,NULL,NULL,NULL,NULL,NULL,NULL,NULL,NULL,NULL,0.017556,0.005993,0.058056,0.003572,-0.021188,-0.001029,-0.04837,0.014529,0.03039,0.005691,0.225018,0.054544,0.056724,0.113387,0.045887,-0.04837,-0.017314,1.387642,0.186819,1.454234,1.184902,0.251836,0.1419,0.389136,0.190149,1.119037,0.917447,0.051396,0.66549,1.715816,0.049701,0.308681,0.854972,0.791226,1.132416,1.743361,0.140871,0.006599,0.0…
0	hsa-mir-615	miRNA	1.52	-0.089	UCGGGAGGGGCGGGAGGGGGGUCCCCGGUGCUCGGAUCUCGAGGGUGCUUAUUGUUCGGUCCGAGCCUGGGUCUCCCUCUUCCCCCCAACCCCCC	..(((.((((.((((((((((..(((((.((((((((..((((...........)))))))))))))))))..))))))))))))))...)))..	NULL,NULL,NULL,NULL,NULL,NULL,NULL,NULL,NULL,NULL,NULL,NULL,NULL,NULL,NULL,NULL,0.0,-0.029965,-0.022337,0.016354,-0.205719,0.381223,-0.039189,0.062773,-0.017501,-0.00354,-0.72565,-0.388004,0.78573,0.00354,0.265101,0.023932,0.041234,-0.080722,0.021838,0.186872,-0.079326,1.644803,0.042929,0.296662,-0.255079,0.486974,0.130382,1.143819,0.648568,2.974547,0.583003,0.44958,1.399945,1.811183,4.218583,0.7…
0	hsa-mir-339	miRNA	1.313	0.421	CGGGGCGGCCGCUCUCCCUGUCCUCCAGGAGCUCACGUGUGCCUGCCUGUGAGCGCCUCGACGACAGAGCCGGCGCCUGCCCCAGUGUCUGCG	.(((((((.((((....(((((.((.(((.(((((((.((....)).))))))).))).)).)))))....)))).)))))))..........	NULL,NULL,NULL,NULL,NULL,NULL,NULL,NULL,NULL,NULL,NULL,NULL,NULL,NULL,0.037219,0.037119,0.106169,-0.007783,-0.012573,-0.094893,0.057076,0.080824,0.202459,0.718234,0.250155,0.185396,0.310723,-0.084316,-0.764234,0.362809,-0.093097,0.018659,-0.01856,-0.032529,0.057974,0.039314,NULL,3.463849,0.158654,0.629428,3.882536,0.234289,1.251372,1.485462,2.727654,0.079926,0.209443,0.578938,-1.081642,-0.005887,…
0	hsa-mir-132	miRNA	1.281	1.503	CCGCCCCCGCGUCUCCAGGGCAACCGUGGCUUUCGAUUGUUACUGUGGGAACUGGAGGUAACAGUCUACAGCCAUGGUCGCCCCGCAGCACGCCCACGCG	.(((....((((((...((((.(((((((((...((((((((((............))))))))))...))))))))).))))...)).))))....)))	NULL,NULL,NULL,NULL,NULL,NULL,NULL,NULL,NULL,NULL,NULL,NULL,NULL,NULL,NULL,NULL,NULL,NULL,NULL,NULL,NULL,NULL,0.0,-0.002662,0.005491,-0.029354,-0.011549,-0.003894,-0.003029,-0.00639,0.06806,0.319034,0.163111,0.054215,-0.132459,0.001864,-0.033181,0.00619,-0.011981,-0.010151,0.00446,-0.003262,0.038939,0.032915,0.926781,1.139881,0.444104,0.78314,0.223749,1.043731,1.106467,0.590808,1.499817,0.226212,…
0	snoRNA_ENST00000459373.1_SNORA78	SNORA	0.984	0.688	GUUGGUUGAAAAUCGCCCCCGGCUUUGGCCGUGGCCGCGGGUGAGAUUCGGCGCCCAGAGCCCCCGGGGGCCUCAGCUCACCGCGCGCUGCCCCAUGUGCGGCGGUGAAACCCAGGCCCCGACAGGC	....((((((..((((((.(((((........))))).))))))..)))))).......(((....(((((((....(((((((((((........)))).))))))).....)))))))....)))	NULL,NULL,NULL,1.396431,0.835834,0.089523,1.267272,0.374143,0.064333,0.373649,-0.038279,0.682472,0.042971,0.024696,-0.346854,-0.19374,0.029388,0.026178,0.012842,0.014447,-0.448725,-1.001914,-0.662221,2.81546,0.875224,3.686732,2.89461,2.827808,0.593196,0.971908,2.321294,3.103661,-0.202877,-0.184232,0.003828,0.032228,-0.720627,0.239921,-0.237204,-0.060382,-0.315737,0.011854,-0.108292,0.784096,-0.23…
0	hsa-mir-196b	miRNA	0.85	0.423	ACUGGUCGGUGAUUUAGGUAGUUUCCUGUUGUUGGGAUCCACCUUUCUCUCGACAGCACGACACUGCCUUCAUUACUUCAGUU	(((((..((((((..(((((((.((.(((((((((((..........))))))))))).)).)))))))..))))))))))).	NULL,NULL,NULL,NULL,NULL,NULL,NULL,NULL,NULL,NULL,NULL,NULL,NULL,NULL,0.0,0.0,0.095426,0.08774,-0.077259,0.09323,-0.108902,0.20333,0.287776,0.716496,0.31842,0.618075,0.553592,0.250245,0.518057,0.009183,0.364337,0.109101,0.228085,0.07696,-0.022259,0.030844,0.467549,0.484618,0.488112,0.68126,4.515781,0.30784,1.712383,0.853147,6.020243,0.834481,2.398335,0.07117,0.044319,0.00559,-0.043022,0.127069,0.…
0	snoRNA_ENST00000428514.1_SNORD62A	SNORD	0.81	0.262	UCUCAGUGAUGUAAUUCCAAUAGAUCCUUCUGACCCUCCACUGUGGACUCAAUAGCAGGGAGAUGAAGAGGACAGUGACUGAGAGA	(((((((.((..............((((.((....((((.((((..........))))))))....))))))..)).)))))))..	NULL,NULL,NULL,-0.009377,0.006879,-0.154337,0.01664,-0.044041,0.17386,0.129357,0.727643,0.498136,1.076784,1.070866,1.143077,0.028669,0.209062,0.257254,0.292187,0.262749,0.943277,0.857039,0.264786,1.917298,0.111679,0.027977,0.03159,1.159602,1.582337,0.01518,0.007033,-0.057761,0.037662,0.069674,0.022136,-0.000692,-0.101918,0.016909,0.010415,3.115676,0.049383,0.058568,0.059952,0.115906,0.348834,0.30…
0	snoRNA_ENST00000459579.1_SNORD10	SNORD	0.225	1.282	GCUCUGUGAUGGAGCCCAUGCGUGUCAUCUGAGCCUCUGGCUUCCCUGCCAGUGCAGCCCUGGCAGUGUCCUACUUCCCAGGGCUGUUGUCUGCCUGGCGGGAAGGUCCUGGGCAAAGGAUCAGUCUUUGUACUCUGAGAGC	(((((.....)))))...........((((..((((..((((((((.((((((((((((((((.((((...))))..)))))))))).....).)))))))))))..)).))))...))))...........(((...))).	NULL,NULL,NULL,-0.003652,0.036413,2.094327,0.239659,0.239137,1.242741,2.064905,1.197981,0.127915,0.595547,0.323858,0.035265,0.222443,0.380407,1.785598,0.97512,0.389067,0.281497,0.379155,1.234811,0.230373,0.130002,0.054567,1.183165,-0.024415,0.198238,0.167459,0.260213,0.77417,-0.279306,-0.043508,0.044864,1.094063,1.078725,0.405865,-0.052689,0.135115,-0.035787,-0.053941,-0.02598,-0.086807,-0.015963…
0	tRNA_Gln-CTG-8-1	tRNA	0.155	0.376	GGUUCCAUGGUGUAAUGGUGAGCACUUUGGACUCUGAAUACAGUGAUCAGAGUUCAAGUCUCACUGGGACCU	(((((((..........(((((.((.(((((((((((.........))))))))))))))))))))))))).	NULL,NULL,NULL,0.06219,0.081192,-0.01938,0.105431,0.507666,0.014684,0.023915,1.299665,-0.01938,0.649482,1.009771,1.557547,0.678633,-0.092421,-0.030825,-0.021594,0.05285,0.029529,-0.513334,0.550637,0.056629,-0.004913,0.842043,0.067804,0.24417,-0.096361,-0.062513,0.011067,0.011121,-0.166055,0.03347,-0.045994,-0.000216,0.018786,0.212859,1.881127,0.645325,0.848845,1.011499,1.623138,0.832056,0.988177,…
0	snoRNA_ENST00000408564.2_SNORA2C	SNORA	0.126	1.243	GUGGCCCUGACUGAAGACCAGCAGUUGUACUGUGGCUGUUGGUUUCAAGCAGAGGCCUAAAGGACUGUCUUCCUGUGGUCUGUUGGCUGUUCUGGGACCUCAGUAGGGAAUGGCUAUUUCAUUUGGAAGAAACAACC	..(((((((..(((.(((((((((((.......))))))))))))))..))).))))....((....((((((.((((.....((((((((((.............))))))))))..))))..)))))).....))	NULL,NULL,NULL,-0.021081,-0.012303,0.040886,0.001125,-0.013879,-0.53325,0.152668,0.008552,-0.007877,-0.152893,0.17945,-0.024832,NULL,0.047338,-0.002776,0.002551,0.004951,-0.142165,0.009378,-0.00135,0.075396,-0.021006,0.882023,1.356757,0.380732,2.041399,1.779726,0.73048,2.220324,1.695177,0.296183,-0.003676,-0.014179,0.004876,-0.075996,0.009303,-0.003901,-0.148917,-0.115232,-0.033684,0.007427,0.021…
1	mRNAIntron_EML3_chr11_62602679_62602758_neg	mRNA-intergenic-lncRNA	3.667	0.481	GUGAGGCCGCGGGGAUCGCCGGGGUGGGACCGGUGGGCCCGAGGGCUCAGCCGCCACCGCAACUCUUCCCUCCGGCCCA	.((.(((((.(((((.......(((((...(((((((((....)))))).))))))))........))))).)))))))	NULL,NULL,NULL,0.547568,-0.036927,0.169763,0.033632,0.070136,0.029491,0.342399,0.02704,0.124386,0.113485,0.043265,0.045546,0.186663,0.438139,0.525936,0.435181,1.007002,0.268714,1.053139,-0.131568,0.290346,0.377129,0.459264,0.201958,0.334878,2.578556,0.321274,0.400282,0.069122,0.025942,0.351272,-0.106556,0.099627,0.051123,0.001268,0.043687,0.403747,0.815775,4.144871,0.202465,0.002366,0.189029,-0.0…
1	hsa-mir-3618	miRNA	3.019	0.899	AAGCUGAGUGCAUUGUGAUUUCCAAUAAUUGAGGCAGUGGUUCUAAAAGCUGUCUACAUUAAUGAAAAGAGCAAUGUGGCCAGCUUG	((((((..((((((((..((((.(.(((.(((((((((..........))))))).))))).)))))...))))))))..)))))).	NULL,NULL,NULL,NULL,NULL,NULL,NULL,NULL,NULL,NULL,NULL,NULL,NULL,-0.102984,-0.067174,0.002387,0.001276,0.139617,0.140399,0.09397,-0.151266,0.178391,0.092982,0.799259,0.681622,1.308829,0.071085,0.536654,0.37872,0.45779,-0.437621,0.117679,-0.212678,-0.274336,0.003458,-0.013501,-0.016547,0.088331,0.230871,1.066639,0.827619,0.197736,1.053715,1.619304,0.067833,2.501132,0.262523,0.648611,-0.168224,-0.0…
1	snoRNA_SNORD157_chr19_55402584_55402657_neg	SNORD	2.965	1.896	GUGCAGUGAUGAGAAUUAGGGUGGGAACCUGUGUCCUGGUCACCAUCAGUGAUAUCUGCUGAGCAUCUGCUGA	...(((((((((((.....(((((..(((........)))..))))).......)))......)))).)))).	NULL,NULL,NULL,-0.006103,0.026214,-0.004181,-0.001831,0.01062,0.071196,0.046294,0.014709,0.092162,0.025543,0.161893,0.181272,0.399194,0.79787,1.2086,0.503197,-0.030181,0.071624,0.063384,-0.048858,0.046478,0.00531,0.456261,0.132719,-0.013611,0.095824,0.162321,2.548118,0.047973,1.047286,0.796497,0.189725,0.802631,0.221859,0.042449,0.000488,0.044158,0.071929,0.364557,0.096098,0.019226,0.059173,0.160…
1	snoRNA_ENST00000390994.1_SNORD72	SNORD	2.911	0.587	AGCUUAUCAGUGAUGUUGUAAAAAUAAAUGUCUGAACAUAUGAAUGCAGUAUUGAUUUCAGCAUUUAACUGAGAUAAGCG	.((((((((((.............((((((.((((((((((.......))).))..))))))))))))))))..))))).	NULL,NULL,NULL,0.147504,-0.007739,0.067318,-0.004854,0.005312,0.01525,0.005999,0.076843,0.163761,0.461608,0.342588,0.565012,1.02378,0.112059,0.572293,1.288106,0.177133,1.554217,0.455151,0.013326,0.291573,0.810562,0.144481,0.445809,0.152953,0.05738,1.131947,0.023493,0.111784,0.037643,0.052022,0.106747,0.089391,0.170401,0.247427,0.896472,0.37611,0.437566,1.109737,1.897859,1.738861,1.018514,0.732116…
1	snoRNA_ENST00000386910.1_SNORD105	SNORD	2.787	2.74	CCCCUAUCUCUCAUGAUGAACACAUAUGCCUCUGAGCUGCUGUGAUUUCUGGCUUCAAAGUAAACGCUCUGAAGAAGAGAUGGGG	.((((((((((......(((((((...((......))...))))..)))...(((((.(((....))).))))).))))))))))	NULL,NULL,NULL,NULL,NULL,NULL,-0.052385,-0.000807,-0.000936,-0.002001,0.018785,0.005713,0.01956,0.004583,0.018172,-0.003615,-0.003066,0.068298,0.161191,0.022207,0.601933,-0.00439,0.000742,0.376801,1.717941,0.827743,0.775389,0.321737,0.00326,0.112453,0.985189,0.635017,0.294463,0.131722,1.150351,0.18088,0.064651,0.447455,0.260669,0.09909,0.302984,1.196023,0.131722,0.26877,1.20322,0.333615,0.887455,…
1	snoRNA_SNORD103A_chr1_30935668_30935771_neg	SNORD	2.728	0.189	UGGCAAUGAUGACCCACUUGCCCUCACUGAGAACAAAGUUCGGUAAUGAGAAUCUUUGUUAAUGGACUCAAGUUCUGAGCCAGACAAGACACCCACCACCCCU	.(((((((......)).)))))(((...)))((((((((((........))).)))))))..(((.((((.....))))))).....................	NULL,NULL,NULL,-0.012434,0.003034,0.005477,0.01606,0.045997,0.013766,0.007623,0.03286,0.778955,0.453385,0.337042,0.513629,1.58004,0.61728,0.641001,0.901183,1.965484,0.276575,0.154385,0.030196,0.726334,0.073973,1.140975,0.262624,0.252855,0.343887,0.925717,0.199901,0.022351,0.004885,0.020834,0.069791,0.141951,0.015579,-0.043518,-0.005551,-0.014691,0.030862,0.161971,0.135919,0.420599,0.604625,1.5418…
1	snoRNA_ENST00000619178.1_SNORD3D	SNORD	2.662	0.71	AAGGCUAUACUUUCAGGGAUCAUUUCUAUAGUGUGUUACUAGAGAAGUUUCUUUGAACGUGUAGAGCACCGAAAACCCCGAGGAAGAGAGGUAGCGUUUUCUCCUGAGCGUGAAGCCGGCUUUCUGGCGUUGCUUGGCUGCAACUGCCGUCAGCCAUUGAUGAUCGUUCUUCUCUCCGUAUUGGGGAGUGAGAGGGAGAGAACGCGGUCUGAGUGGUU	....((((((.((((((((..((((((.(((((...))))).)))))).)))))))).))))))(.(((((...(((................(((((((((((((((((.......((((...(((((((((......))))).))))..)))).........)))))..((((((.....)))))).....))))))))))))))).)).))).).	NULL,NULL,NULL,NULL,NULL,NULL,NULL,NULL,NULL,NULL,NULL,NULL,NULL,NULL,NULL,NULL,NULL,NULL,NULL,NULL,NULL,NULL,NULL,NULL,NULL,NULL,NULL,NULL,NULL,NULL,NULL,NULL,NULL,NULL,NULL,NULL,NULL,NULL,NULL,NULL,NULL,NULL,NULL,NULL,NULL,NULL,NULL,NULL,NULL,NULL,NULL,NULL,NULL,NULL,NULL,NULL,NULL,NULL,NULL,NULL,NULL,NULL,NULL,NULL,NULL,NULL,NULL,NULL,NULL,NULL,NULL,-0.062555,0.440519,0.07097,0.118519,0.093376…
1	mRNAIntron_EXOC2_chr6_609167_609252_neg	mRNA-intergenic-lncRNA	2.536	-0.179	AGGCUGUGAUGUGAAGCUAGUUUUGCCCUUCCGGCUUAAGUGAGUCCCGUGGGUGGAACGUUCUGAGCCUGUAUGUGAAUAUCUU	(((((..((..........(((((((((....(((((....)))))....)))))))))..))..)))))...............	NULL,NULL,NULL,0.014693,-0.014486,0.059982,0.03713,0.034295,0.123352,0.020121,1.900929,0.170404,0.749896,0.428517,0.359616,0.471386,0.280723,0.854372,0.947301,0.052929,0.002593,0.092099,0.011409,0.030216,0.075816,-0.027485,-0.037752,0.088296,0.216281,0.260637,0.194985,0.214276,0.00325,-0.09286,0.025894,0.013898,0.034848,1.123099,1.160713,1.388402,1.964852,0.542155,0.167397,0.08235,0.94979,-0.0153…
1	mRNAExon_IFRD2_chr3_50288504_50288581_neg	mRNA-intergenic-lncRNA	2.448	0.551	UGCGGGGACGGACAGGGAGGGGACAUCUGGUGUGGUUGCUUCAGUCUGGCCUGAGCUCACUGCCCUCUGCCCCCCAG	((.((((.((((..(((.(((....)))...((((..((.((((......))))))))))..))))))))))).)).	NULL,NULL,NULL,-0.017106,0.003463,0.040336,-0.021752,0.222081,0.281171,0.242017,0.051994,0.306851,0.125401,0.704849,0.13237,0.284719,-0.017908,0.83422,0.194543,0.318635,0.07138,0.653235,0.551782,0.258067,1.599763,0.22508,0.581517,0.740919,0.345793,0.892718,1.446613,0.035521,0.32873,0.391198,0.811455,0.525004,0.894915,0.066988,0.293631,1.025722,0.308287,0.031466,0.319902,1.059258,0.135073,1.20261,…
1	snoRNA_SNORD167_chr1_1304724_1304812_neg	SNORD	2.396	0.937	CUCUGGUGAUGUCAUGCCUUAACUCUUCUCUCCCCAGGCAGCCCCACUGUCAGGCUGUCCUGGUGGGAGUGGGCUCUGAGGAGGAUGG	((((...((......((((........(((((.((((((((((.........))))).))))).))))).))))))...)))).....	NULL,NULL,NULL,0.158494,0.077433,0.089496,0.116713,0.066497,0.343617,0.094155,2.810041,0.368725,0.995887,0.931008,0.285947,0.184779,-0.003335,-0.018782,0.688313,0.814736,0.721366,1.299831,0.280406,1.723971,0.937628,4.026064,0.318313,0.174334,-0.005983,-0.012995,0.37819,0.073314,0.032415,0.014025,0.006179,0.052374,0.00765,0.082337,-0.005443,0.015938,-0.095087,0.033641,-0.014172,0.006228,0.184142,3…
1	mRNAIntron_ORC5_chr7_104195399_104195475_neg	mRNA-intergenic-lncRNA	2.344	1.19	GAGCUGUGAUUAUGCCACUGCACUCCAGCUUGGAUGUGUGACAGUUUGCAAACGAAUGAGCUCCUUGAUUAGGUUU	(((((.......(((.(((((((((((...))))...))).))))..)))........)))))(((....)))...	NULL,NULL,NULL,0.011238,0.078187,0.176795,0.041936,-0.058378,0.962816,0.371999,1.532556,1.771402,0.309861,-0.02768,0.049807,0.082997,0.711901,0.175876,0.176051,0.125282,0.01841,0.081204,0.051162,0.099701,0.063931,0.033715,0.215801,2.509234,0.617142,0.393164,0.729437,0.069047,0.007959,0.677531,0.444414,1.445361,0.018191,0.007478,0.105954,0.226514,1.719714,0.135121,0.196123,0.226951,0.800058,0.3678…
1	snoRNA_ENST00000459577.1_SNORD124	SNORD	2.295	0.36	UGGUCUCAAGGAAGGGAUGAUGUUCCAGUUGAGACUCAAGAAAAGGAUUCUGAGCCUCAGAGCUUUGAAGGAGCCACUUGGUCCCUGACCUUCCUAGAGGCAAA	..(((((.(((((((((......)).(((((((.((((.(((.....))))))).))))..)))....(((.(((....))).)))..))))))).)))))...	NULL,NULL,NULL,NULL,NULL,NULL,NULL,NULL,NULL,NULL,0.071774,-0.002732,0.002586,-0.043084,-0.050159,-0.007416,0.018297,0.113881,0.004635,0.230837,0.163796,5.085338,1.73901,-0.060649,0.25455,0.088558,0.4909,0.542962,0.252013,0.350476,-0.00444,0.509929,-0.005172,0.351988,-0.005172,0.270359,0.024006,0.836985,0.099634,0.728519,0.054208,0.916223,0.099,2.090022,1.516907,0.362869,0.360088,0.557307,-0.0103…
1	snoRNA_ENST00000413522.1_SNORD56	SNORD	2.266	0.948	CCACAAUGAUGGCAAUAUUUUUCGUCAACAGCAGUUCACCUAGUGAGUGUUGAGACUCUGGGUCUGAGUGA	.(((..((((((.........)))))).(((((.(((((...))))))))))(((((...)))))..))).	NULL,NULL,NULL,-0.005346,0.018067,0.230266,0.119788,0.244369,0.106284,0.048348,1.257705,0.306637,0.232432,1.678415,0.373145,1.371363,1.674958,0.567138,0.898756,0.064342,0.048902,0.186987,0.231188,0.541512,0.055262,0.063374,0.546305,5.118989,0.056737,0.118912,0.752281,0.009771,0.138316,0.727024,0.282762,0.054294,0.045675,0.09029,0.04185,0.515379,1.806407,0.678077,0.414764,0.333968,0.224366,0.11932…
1	snoRNA_ENST00000364533.1_SNORD14B	SNORD	2.163	0.632	UCACUGUGAUGAUGGUUUUCCAACAUUCGCAGUUUCCACCAGAAAGGUUUUCCUUAGUGUUGGGUAAACCUUCCUUGGAUGUCUGAGUGA	..(((((((((.(((....))).)).))))))).((.(((((((((((((.(((.......))).))))))).........)))).))))	NULL,NULL,NULL,-0.002042,-0.009942,0.012295,-0.004749,-0.067377,0.064803,-0.003107,-0.058189,0.106348,0.33116,0.361476,0.997698,0.740883,1.257397,0.231781,0.038482,0.533514,0.10799,0.24634,0.862144,0.454774,0.906397,0.901425,0.517935,0.808038,1.408175,0.09534,0.673017,0.534757,0.25495,0.159965,-0.135687,0.132491,0.029516,0.81079,0.013671,0.037018,0.209633,0.465604,0.134,0.171728,0.227431,-0.02538…
1	mRNAIntron_SRP68_chr17_76044964_76045110_neg	mRNA-intergenic-lncRNA	2.133	0.88	GGCCAGUGAUGAUGUCUGCCUUUUGGCCAGGUCGGAGGAGUGGAGCACACACGUUAAACUUGGCUUCCUCGCUGGGCGCGGUGGCUCACACUUGUCAUCCCAGAACUUUGGGAGGCUGAGGCAGGUGGAUCACCUGAGGUCGGGAG	((((((((((....((((((((..((((......((.(((((((((.(((.(((....((((((......)))))).)))))))))).))))).)).((((((....))))))))))))))))))...)))).))..)))).....	NULL,NULL,NULL,-0.019498,-0.009438,-0.126481,-0.038487,-0.08952,0.198312,-0.049168,0.103366,1.395867,0.304108,1.434353,-0.02628,0.053294,-0.055724,-0.084547,0.071435,0.127611,0.155643,1.251697,0.619801,1.327766,-0.105909,-0.102631,0.161464,0.166211,0.275794,0.486539,0.504228,0.627939,1.95757,0.250305,-0.23759,1.097071,0.232955,-0.035548,0.04832,-0.175988,0.064371,-0.035265,-0.130437,0.010512,-0.2…
1	mRNAIntron_PAMR1_chr11_35526555_35526718_neg	mRNA-intergenic-lncRNA	2.017	-0.021	AAGAAGCUCUAUAGCCUAGUGGCUAAGACUAUAGCCUGUGGGCCUAAGCUGCCCGGGUUCAAACCCUGGCUCUGCCCCUCACUAACUGUGUGGCCUUGGAUGAGUUAUUGUAAUCCUCAAUGGUUCCGUUUCUCUAAUUGUAAAAUACAGAGGCUAGGUUUAU	...(((((...((((((...(((((......)))))...((((.......))))((((....))))((((((..((((.(((.....))).))....))..)))))).((((.....((((((..........)).)))).....)))).)))))))))))..	NULL,NULL,NULL,0.199278,0.312545,-0.050916,0.058683,-0.032074,0.019201,0.160947,2.648437,0.171663,0.188419,-0.04243,-0.032362,0.4197,0.058539,2.169839,2.287133,1.879012,0.054152,-0.135417,0.000431,-0.016684,0.121034,0.625522,0.88298,0.453069,0.181155,0.857522,2.85203,0.102408,0.3544,0.269036,-0.034088,0.239479,0.370509,1.309584,2.814562,-0.21963,0.121466,-0.03718,0.068248,0.18281,1.154246,1.80199…
1	snoRNA_ENST00000459174.1_SNORD4A	SNORD	1.916	0.511	GGUGCAGAUGAUGACACUGUAAAGCGACCAAAGUCUGAACAAAGUGAUUGGUACCUCGUUGUCUGAUGCACC	((((((...((((((.((....))..(((((...((......))...))))).....))))))...))))))	NULL,NULL,NULL,-0.007166,0.008254,0.002289,-0.036881,0.017709,0.061869,-0.016208,0.040783,0.016658,-0.032079,0.056241,0.304767,0.01467,0.052039,0.036919,1.618945,1.409026,0.517387,1.882853,0.480656,0.417661,0.363296,0.059055,0.091959,0.004127,0.019923,0.097737,0.512772,0.300415,0.776606,-0.040858,0.401453,0.213858,0.501216,0.358644,0.782121,0.855921,1.042465,1.2104,0.343486,0.70033,0.589536,0.254…
1	snoRNA_ENST00000411292.1_SNORD71	SNORD	1.869	-0.204	UGUGUGUUGGAGGAUGAAAGUACGGAGUGAUCCAUCGGCUAAGUGUCUUGUCACAAUGCUGACACUCAAACUGCUGACAGCACACG	.((((((((..((.....(((...(((((.....(((((...(((......)))...))))))))))..))).))..)))))))).	NULL,NULL,NULL,NULL,NULL,-0.002128,0.003155,0.130352,0.032322,0.005136,0.041604,0.068056,-0.011777,0.027332,0.134241,0.309058,0.297722,0.217339,0.04707,0.044979,0.336354,1.416737,1.274021,1.158968,0.13215,0.11619,0.07565,0.050446,0.026379,0.747918,0.908904,0.430715,0.419342,0.648531,0.184943,0.123785,0.112081,0.166856,0.002421,0.100378,0.601277,1.020582,0.013391,0.053601,0.04109,0.039439,0.926331…
1	snoRNA_ENST00000365382.1_SNORD14C	SNORD	1.792	0.562	UCGCUGUGAUGAGUGAUUGUUAAACAUUCGUAGUUUCCACCAAAAGCUUGGCUAAUGAUGGCAACACCUUCCUUGGAUGUCUGAGCGA	(((((..((((((((.........)))))...(((.(((.((..(((...)))..)).))).))).((......))..)))..)))))	NULL,NULL,NULL,-0.002731,-0.010986,-0.006654,-0.015882,-0.03958,0.011551,-0.012869,-0.013057,0.025424,0.159731,0.653897,0.203078,1.042224,0.631549,0.865481,1.429798,0.172224,1.606384,0.627657,1.207354,0.581769,0.210736,0.234151,0.165256,0.135469,0.224327,0.391403,0.035688,2.400427,-0.031168,0.00317,0.016478,-0.171659,0.010609,0.006529,0.11582,-0.006748,0.002511,-0.037006,0.224641,0.036315,0.00370…
1	snoRNA_ENST00000459342.1_SNORD5	SNORD	1.79	1.278	GUUCAGAUGAUGAAUUUAACUGUUCAACUGCUGAAUGAUAACGGGCAUGAACUAAAACUUAAUUCUGACAGAG	(.(((((...(((.(((....(((((..((((...........)))))))))..))).)))..))))))....	NULL,NULL,NULL,0.037931,0.060302,-0.000172,0.099527,0.347502,0.003017,0.096121,0.107027,0.238278,0.39996,0.218795,0.390779,0.696083,0.56953,0.895825,0.810092,0.460564,0.240131,-0.106208,0.021466,-0.005388,0.012974,0.26414,0.659358,0.276597,0.190476,0.084656,0.009354,0.068104,0.888282,0.962378,1.845918,0.75354,1.718892,1.167293,1.228069,1.110741,0.932722,0.520607,0.200907,0.053061,-0.024483,0.0365…
1	snoRNA_ENST00000362761.1_SNORD33	SNORD	1.761	0.176	GCGGCCGGUGAUGAGAACUUCUCCCACUCACAUUCGAGUUUCCCGACCAUGAGAUGACUCCACAUGCACUACCAUCUGAGGCCAC	..((((((((..((((...)))).)))).......(((((((.((....)).)).)))))((..((......))..)).))))..	NULL,NULL,NULL,0.002365,-0.009645,0.00255,-0.070918,-0.181046,0.023134,-0.70833,0.058501,3.7e-05,-0.116521,0.037732,-0.012306,0.031745,0.07454,0.183965,1.168502,0.496093,1.079919,0.775885,0.270922,0.091539,0.113934,0.779543,0.033962,0.879546,0.02125,1.700775,0.042573,1.156307,1.010295,0.25274,0.267042,-0.012676,0.153957,-0.094791,0.333747,0.101185,0.56642,0.313754,0.237625,0.143462,0.053623,0.727…
1	snoRNA_ENST00000410413.1_SNORD19	SNORD	1.666	0.858	AAGAAAUGAAGAAACUAAAAUUGGUCUUAGUAUUGAAGUGAAGACACUGAGAUCCAACUCUGAUCUUGCCCUAAAC	........((((........(((((((((((.((........)).))))))).))))......)))).........	NULL,NULL,NULL,0.024224,0.177808,0.156207,0.309667,0.137434,0.090871,0.37656,0.01701,0.175102,0.326882,0.238019,0.123375,1.619819,0.642124,1.886858,0.223387,1.370405,0.338113,0.786239,0.084518,0.129646,-0.076074,-0.004386,0.008567,0.000779,0.035578,0.124482,0.075419,1.011634,0.328645,0.40394,0.7166,1.144026,0.390414,1.165463,0.969539,0.876823,0.549121,0.832515,0.480179,0.201745,0.629253,0.052096,…
1	snoRNA_ENST00000458770.1_SNORD105B	SNORD	1.656	1.298	CCACAUGCGGCUGAUGACAGCACUUCUGCUGAGACGCUGUGAUUGCUCUGUCCAAAGUAAACGCCCUGACGCACUGUGG	(((((((((((((....)))).....((((..(((((.......))...)))...))))..........)))).)))))	NULL,NULL,NULL,NULL,NULL,0.027706,-0.005903,0.00767,0.0106,-0.017193,-0.029602,0.02469,-0.039901,0.067434,0.040935,0.008489,0.930079,0.043779,0.070106,0.040159,0.060885,0.501083,0.724156,0.789479,1.891871,0.649482,0.595276,0.36001,0.058213,0.071786,0.108068,1.177281,0.014478,0.69701,0.437139,0.597603,0.188084,0.71752,1.08869,0.201355,0.49867,1.136993,0.323513,0.527842,0.342817,0.12345,0.661849,0.…
1	snoRNA_ENST00000408876.1_SNORD23	SNORD	1.622	1.081	UGCCCAGUGAUGACACCAUCCUUGCUCCCCGUGCCCCCCAGGGGCUAUGGGCGACACCAUGGCUGCCCCUGGGCUGGGCCAGUGGGGCCAAUGCCCAGGGGCUGAGGGCA	.((((.(((....)))...((.((.((((((((((((...))))).))))).))...)).))..((((((((((..((((.....))))...))))))))))...)))).	NULL,NULL,NULL,0.005151,-0.016026,0.07622,-0.037585,0.188785,-0.032243,0.627313,0.226466,0.727859,2.131396,2.55552,0.727764,0.569695,0.045789,1.256344,1.469264,0.271779,0.818961,0.927329,0.91197,0.169993,0.551761,0.300778,-0.077269,-0.110753,0.009635,-0.00601,-0.1015,0.126493,-0.697333,-0.104361,-0.009349,-0.039493,-0.057427,0.220361,0.660892,5.573702,-0.210535,0.032625,-0.049987,0.099019,0.00829…
1	snoRNA_ENST00000384048.1_SNORD37	SNORD	1.563	1.318	AUUCGUGAUGACUGAUCAUUUCUUCACUUUGACCAGAUGUCUACUGAAGAAAGCCUGCGUCUGAGG	.((((.((((........((((((((....(((.....)))...)))))))).....)))))))).	NULL,NULL,NULL,0.265233,0.602144,0.153697,0.101781,0.543068,0.175761,-0.130502,2.012672,0.456653,0.257194,-0.094956,1.472116,0.189243,0.711502,1.609317,-0.065272,0.156586,-0.15579,0.012477,0.022567,-0.045175,0.009839,0.365465,0.236972,0.97841,0.376518,0.202557,-0.128953,0.11409,0.341558,0.793689,3.02219,2.824281,0.840288,0.977824,-0.142686,-1.112806,0.021813,0.171114,0.937673,0.256399,0.178692,-0…
1	snoRNA_ENST00000384147.1_SNORD26	SNORD	1.553	1.826	CUACGGGGAUGAUUUUACGAACUGAACUCUCUCUUUCUGAUGGAUUAGUGGAGAAAACAGAAAAUUCUGAGUAGC	((((..(((..(((((.....(((...(((((((.(((...)))..)).)))))...)))))))))))..)))).	NULL,NULL,NULL,-0.008534,-0.008303,-0.008007,-0.011203,-0.000791,0.002175,0.047743,-0.002504,0.011532,0.072158,0.444646,0.052521,0.632586,1.086161,0.389226,0.540857,0.887018,0.790445,0.157397,0.188468,0.084909,0.136837,0.51799,0.008435,0.036705,0.003097,-0.040198,0.012158,-0.035783,0.207084,0.046161,2.848138,0.142537,0.064382,0.136639,0.990577,1.62827,1.190049,0.781977,0.013147,0.515486,0.117035,…
1	snoRNA_SNORD143_chr4_82895833_82895926_neg	SNORD	1.473	-0.73	GUCCAAUGAUUAAAUUUUUUCCACUGCUGUUCACAUCAUGAUUUGUUGUGAUUAAUGUAUGUGGAUGAGGACAUAAUAGAAAAAGAAAAUGAU	((((............((.((((((((...(((((.((.....)).))))).....))).))))).)))))).....................	NULL,NULL,NULL,0.01488,0.136259,0.298308,0.254113,0.142493,0.254447,0.149506,0.785827,0.479987,0.539544,NULL,1.071073,1.928815,0.22131,0.019222,0.074549,0.085051,0.004453,0.00308,0.008832,0.004527,0.011837,-0.009648,0.002449,0.060968,0.890768,0.107464,-0.010427,0.000148,0.0177,-0.013062,0.038147,0.436905,-0.001559,0.461693,0.337011,4.236722,3.431635,1.152636,1.193046,0.546149,0.192069,0.018999,-0…
1	snoRNA_ENST00000391079.1_SNORD65	SNORD	1.449	0.836	AAAUGAUGAAAUCACCCAAAAUAGCUGGAAUUACCGGCAGAUUGUGUAGUGGUGAACCUAUGGUUUUCUGAAG	.......(((.(((((((.(((.(((((.....)))))..))).))....)))))(((...))).))).....	NULL,NULL,NULL,0.016965,0.023164,0.000698,-0.004307,0.023978,0.004249,0.061983,1.814759,0.033814,0.011931,0.084594,-0.013531,0.024735,-0.057443,0.214728,0.727789,0.045221,0.488064,0.554005,0.599197,-0.011931,0.017926,0.051594,0.00064,0.131415,0.314047,1.076901,0.304647,0.359006,1.65989,0.035793,0.011436,0.034309,-0.067395,0.003841,0.141862,0.709602,0.418399,0.900352,0.245953,1.689339,0.099231,0.3…
1	snoRNA_SNORD76_chr1_173866571_173866713_neg	SNORD	1.41	2.147	CCACAAUGAUGACAGUUUAUUUGCUACUCUUGAGUGCUAGAAUGAUGAGGAUCUUAACCACCAUUAUCUUAACUGAGGCACCCAAAAUGGUGAGUUGGGGAACAUAGAGAGUACACCUAAGUUCACAUGAAGUUGUUUCUUC	..(((((.(((..(((......(((.......)))))).(.((((((.((.......))..)))))))....((((..((((......))))..)))).((((.(((.........))).)))).)))...)))))......	NULL,NULL,NULL,-0.054284,-0.025976,0.016728,0.007962,0.046403,-0.011339,-0.030399,0.039165,0.047529,0.097712,0.22719,-0.504966,0.718083,1.630705,0.548635,3.070972,1.158953,0.466605,0.43122,0.081467,0.046484,0.105432,0.408058,0.018256,1.516265,0.168,0.799469,0.72146,0.825767,0.602598,0.448671,0.809522,0.267401,0.075837,0.081145,1.114319,0.857533,0.760465,0.565041,0.358599,0.363505,0.10487,0.056697…
1	snoRNA_ENST00000459124.2_SNORD11	SNORD	1.383	0.503	GUGUUCAAUGAUGAUUUCUAUUUGUUUGCCUGAUUUCCUUUUGGAUAAUGAAGGCAUCUUUAGUCACUACCUCUUCUGAGACAC	(((((((..(((((((..........(((((.((((((....))).)))..))))).....)))))........)))))).)))	NULL,NULL,NULL,0.001712,-0.016821,0.000331,-0.004834,0.012927,0.00047,0.021627,0.001298,-0.009971,-0.007817,0.097336,0.050712,0.836745,-0.044635,0.326948,0.590699,1.94039,0.960072,0.527585,0.449446,1.773699,0.307862,0.097115,0.130011,-0.033421,-0.012429,0.000249,-0.007402,0.030383,0.085321,0.027041,0.003397,-0.044967,-0.000552,0.070709,-0.000387,1.300803,0.262564,1.108451,-0.000635,-0.005635,0.13…
1	mRNAIntron_MICAL3_chr22_17809065_17809160_neg	mRNA-intergenic-lncRNA	1.327	0.171	GCGCUUUGAUGCUAACUAGCAAGGCCCGGAGCCUGGCGUCUACACAAGCUAGGUGGUUCUGGUGCAGGUGGUCUCCACGCCACACCCUGAGCGCA	((((((...((((....))))..((((((((((((((..........)))))))...))))).))..(((((......))))).....)))))).	NULL,NULL,NULL,0.004301,-0.315166,0.090313,0.141822,0.008846,0.292588,0.302117,0.906987,0.229594,0.136642,1.017679,2.37965,0.087869,0.396633,0.672849,0.387152,0.240296,0.802649,0.827182,0.72514,0.023898,-0.060795,0.073208,0.121297,-0.02121,-0.049115,0.185073,0.068077,0.044716,-0.018082,0.026977,-0.297866,-0.502633,0.028687,0.221628,-0.125646,0.29161,0.943982,0.450537,1.799802,0.245281,0.153209,0.…
1	snoRNA_ENST00000362566.1_SNORD9	SNORD	1.306	0.413	CCCCUGUGAUGAGUUGCCAUGCUAAUACGGAGACACCAGGUAGGGAGUUUUACCCUAACUUGGGUGUUGUUGAAAUAAACUCUUUCUCGUAAAUGCUGAGGGGC	(((((((((((((..............(((.((((((((((((((.......)))).)))))).)))).))).............)))))...)))..))))).	NULL,NULL,NULL,-0.011298,0.014192,-0.068349,-0.021751,-0.029752,0.071284,-0.016967,-0.067022,0.141281,-0.019701,0.13533,0.502323,0.907108,0.44692,0.167615,1.143474,0.497096,0.9172,0.186994,0.888694,0.880372,1.257496,0.94659,0.559816,0.265716,0.137823,0.087084,0.883709,-0.140356,0.011659,0.05291,0.032405,-0.010293,-0.001005,0.000281,-0.116635,-0.069957,0.01379,0.011217,-0.045271,-0.008081,-0.03192…
1	snoRNA_ENST00000365530.1_SNORD82	SNORD	1.28	1.165	AGCACAAAUGAUGAAUAACAAAGGGACUUAAUACUGAAACCUGAUGUUACAUUGUAGUGUGCUGAUGUGC	((((((.((((((..(((((..(((..(((....)))..)))..)))))))))))..)))))).......	NULL,NULL,NULL,0.000234,-0.005001,-0.002527,0.016228,0.005679,-0.00211,0.00237,-0.002735,-0.006981,0.105159,0.294247,0.249521,2.699931,0.065487,0.037536,0.095391,0.092265,0.219695,0.131234,0.010055,0.015655,0.045429,0.058922,0.055927,0.307871,0.599773,0.431602,1.00577,1.315177,1.478686,0.581539,0.190365,0.772685,0.294872,0.47599,0.369059,-0.005158,0.00237,0.007033,0.095182,0.32587,0.090181,0.0863…
1	snoRNA_ENST00000408061.1_SNORD88C	SNORD	1.256	0.097	GGGCUCCCAUGAUGUCCAGCACUGGGCUCUGAUCACCCCUGAGGACACAGUGCACCCCAGGACCUUUGACACCUGGGGGUCUGAGGGGCCC	(((((((((.(((.....((((((..(((...........)))....)))))).(((((((..........)))))))))))).)))))))	NULL,NULL,NULL,0.002472,0.014225,-0.022386,0.050229,0.016043,0.502941,0.218498,0.067531,0.191401,0.139913,4.698843,1.065765,0.735757,0.470248,1.152744,0.065386,0.131798,0.273717,0.15549,0.121025,0.045285,0.111138,0.082875,0.185758,0.876789,0.23552,0.21402,0.320541,1.537459,0.287335,0.669251,1.721958,0.016183,0.308229,-0.063008,0.215046,0.113703,0.218964,0.469828,0.014271,0.260798,0.462646,1.77111…
1	hsa-mir-10395	miRNA	1.208	0.876	GUGAUGGAGAGCAAUACCCGGGGAUGACUGUGACCACAUUGGGAUGUAUUCGUACUGUCUGAU	..(((((.(((((...(((((((..........))...))))).)))..))...)))))....	NULL,NULL,NULL,0.184537,0.039153,0.072553,0.149142,0.267992,0.01401,0.002644,-0.12887,-0.088929,0.100155,0.413238,0.668983,0.394079,0.06026,0.062672,0.329505,0.061698,0.503233,0.043374,0.290259,0.877226,1.133481,0.126133,0.895085,0.857185,0.58975,2.23667,0.353581,0.606636,0.892812,0.074084,0.249204,1.650539,0.031962,1.201395,0.164451,0.264838,-0.000557,-0.041194,0.130679,0.607146,0.815899,0.70535…
1	snoRNA_ENST00000459623.1_SNORD19B	SNORD	1.153	0.906	UUUUGGUUGAAAUAUGAUGAGUGUACAAAAUCUUGAUUUAAGUGAAUGAAAAAUUACAAGAUCCAACUCUGAUUUCAGCCAGAG	.((((((((((((.....((((.......((((((((((...........))))..))))))...))))..)))))))))))).	NULL,NULL,NULL,NULL,NULL,NULL,NULL,NULL,-0.007161,0.002481,0.118185,0.480354,0.836264,0.26338,0.013815,0.133241,0.060164,0.020412,0.030449,0.023795,0.031633,0.975538,0.369499,0.955972,0.993018,0.959806,0.372938,1.667791,0.076234,0.21455,-0.061743,0.197295,0.021821,0.018382,0.21314,1.027244,0.290558,0.676973,0.220414,0.686446,0.448101,1.072804,0.936349,1.378981,0.330254,1.19832,0.476238,NULL,0.353…
1	snoRNA_SNORD50A_chr6_85677268_85677368_neg	SNORD	1.109	0.325	UAUCUGUGAUGAUCUUAUCCCGAACCUGAACUUCUGUUGAAAAAAAAAAACUUUUACGGAUCUGGCUUCUGAGAUGGACCGUUAUAAGGACAAUAUUUUU	..(((((((((.(((.(((.((..((.((...(((((....((((......))))))))))).))....)).)))))).)))))).)))...........	NULL,NULL,NULL,-0.000629,0.000189,0.107422,0.004025,0.011698,0.048491,-0.004591,0.006289,0.125221,-0.029434,0.147045,0.719126,1.23586,1.693915,0.612395,0.226669,0.110378,0.151825,0.169058,0.347613,1.824985,0.168052,0.134781,0.433274,0.496482,0.344091,1.327182,0.480067,0.595163,0.614219,0.239059,0.320506,0.692585,0.594785,0.682711,NULL,NULL,0.582144,0.208933,0.038302,0.022453,0.006226,0.005786,0.0…
1	snoRNA_ENST00000363915.1_SNORD8	SNORD	1.093	0.405	UCCCAAUGAUGAGUUGCCAUGCUAAUACUGAGCCACCAGGUAGGGCAGUGUUGCCCUGGUUUGGGUGCCAGUGAGUUUAACAAAACUUCUCACAUGAAGAUCUGAGGGGC	.(((...((((((((.....(((...((((.((.(((((.(((((((....))))))).))..))))))))).))).......)))))...........)))...)))..	NULL,NULL,NULL,-0.025053,0.024967,0.061694,0.027779,0.057519,0.01994,-0.002982,-0.057519,0.203403,-0.004602,0.497729,1.007644,1.035167,0.451458,0.237318,1.468475,0.733343,0.533092,0.157729,0.784641,1.079734,2.684806,5.645616,1.109132,0.074561,0.149975,-1.104786,1.003213,-0.248566,0.078396,0.044822,0.368717,-0.031529,0.007925,0.031444,-0.466967,-0.465263,0.480942,0.030421,-0.082827,0.001619,-0.172…
1	hsa-mir-6516	miRNA	1.073	0.387	GGGUUUUGAAUUUGCAGUAACAGGUGUGAGCAUUCUAGCAGCAGUUUGAUGAUCAUGUAUGAUACUGCAAACAGGACCUA	((((((((..(((((((((.((...((((.((((((......))...)))).))))...)).))))))))))))))))).	NULL,NULL,NULL,NULL,NULL,NULL,NULL,NULL,NULL,0.409917,0.203636,0.118347,-0.106182,-0.215008,0.0,0.241983,-0.320397,0.0,0.132496,0.141223,0.237488,0.110149,0.555769,0.315107,2.834645,0.259438,0.170975,-0.146248,0.147702,0.144793,0.297653,0.097455,0.82076,0.590942,0.526149,0.17957,0.392595,1.939041,1.749157,0.13276,0.574149,0.015074,0.458711,0.484231,0.726347,0.291438,0.331636,-0.243967,0.314182,0.…
1	snoRNA_ENST00000390833.1_SNORD67	SNORD	1.066	-0.141	UGUGAGAGUGAUGAGUUGCACACUGGUGGAGCCAUGGUAUCAGGUGAUACAGGCACCACUCAGUAUCACCCUGGUGACAAAAUCAAGUGCACAGGGGCCAUCUGACUCACA	.(((((((((.((.....)))))).((((.(((...(((((....))))).))).))))((((.....((((.(((((........)).))))))).....))))))))).	NULL,NULL,NULL,0.0,0.089364,-0.051553,-0.012551,-0.021527,-0.001509,-0.244102,0.010883,-0.024704,-0.685519,0.19104,-0.673207,0.703392,0.405989,0.052824,0.887441,1.881802,0.013424,0.39884,0.778299,0.330447,-0.15593,-0.111844,-0.058702,-0.181746,-0.22051,0.168401,-0.221384,0.014854,0.021288,2.042497,1.438875,0.920804,-1.020732,0.040988,0.024307,-0.01541,0.037096,2.653269,4.793073,4.190245,4.582175,…
1	snoRNA_ENST00000459538.1_SNORD125	SNORD	1.051	-0.354	ACCCCUGGCAGCCCCUCCUGAUGAUUCUUCUUCCUGAGCACGCUCAUGAUGAGCAAACUGAGCCUCUAAGAAGUUGACUGAAGGGGCUGCUUCCCC	......((((((((((..........((((((...((((.((((((...))))).....).).))).))))))........)))))))))).....	NULL,NULL,NULL,NULL,NULL,NULL,NULL,NULL,NULL,NULL,NULL,NULL,0.265864,0.007195,0.037355,0.217956,0.01541,0.04539,0.038734,0.078488,0.05996,-0.01439,0.023684,1.671212,0.457797,0.09096,0.486518,0.70939,0.07549,0.460974,1.091037,0.354065,1.212097,0.292846,0.123758,0.027522,0.268622,0.222872,0.614173,1.149738,0.787818,0.416724,0.016249,-0.003658,0.017568,0.480162,0.160034,2.453334,0.812701,0.31653,0.1…
1	snoRNA_ENST00000362883.1_SNORD104	SNORD	1.042	0.767	GCUGUGAUGACAUUCCAAUUAAAGCACGUGUUAGACUGCUGACGCGGGUGAUGCGAACUGGAGUCUGAGC	(((.....(((..((((......(((((((((((....)))))))).....)))....)))))))..)))	NULL,NULL,NULL,0.234418,0.032634,0.069732,0.22723,0.020491,0.042321,0.152008,0.01442,0.799771,0.838387,0.029375,0.190891,0.238838,0.751334,0.725262,0.20174,2.150921,1.04718,1.057269,0.308926,0.044821,0.131249,0.503121,0.200981,0.022098,0.524237,0.232811,0.050401,0.024375,0.618924,1.213607,1.00093,0.708075,0.66245,2.262126,0.053839,0.268659,0.050669,0.355533,0.193257,0.102499,0.320578,0.161427,0.5…
1	snoRNA_ENST00000411005.1_SNORD63	SNORD	1.002	1.081	GUGCCGUGAUGUAUUUGUCAACACAUCACUCUGAAGAAAAGUAUGUGGUGACUUUCUGUGACUGAGCAUG	((((((..........((((.(((((.(((.........)))))))).))))..........)).)))).	NULL,NULL,NULL,0.036782,0.0241,0.229378,0.150023,0.10321,0.320762,0.340417,1.257807,0.586148,2.039813,1.066924,0.712642,0.579256,0.347146,0.01888,0.058231,0.13938,0.151858,0.137872,0.009828,-0.009297,0.012519,0.100519,0.02569,0.176489,0.204707,0.508587,0.170494,0.298783,0.982105,0.780619,1.935992,2.199664,0.136689,1.087762,0.017942,0.151981,0.046773,0.353018,0.207195,0.188029,0.326267,0.084574,0.…
1	snoRNA_ENST00000384027.1_SNORD101	SNORD	0.995	0.613	GUUUGAAUGAUGACUUUAAUUGUCGGAUACCCCUUCACUCCUUUUAUGAGUGAAACAUAAGAGUCUGACAAAC	(((........))).....(((((((((.....(((((((.......)))))))........)))))))))..	NULL,NULL,NULL,0.243765,0.671782,0.103349,0.32889,0.243051,0.919769,0.145135,0.133214,0.017571,0.22936,0.257829,0.43671,1.111907,0.80096,1.414937,2.350167,0.594729,0.469183,0.153362,-0.026606,0.069075,-0.026823,-0.0095,0.034801,0.183134,0.703479,0.041755,0.41504,-0.019124,0.059265,0.000404,-0.035391,-0.003167,-0.003322,-0.003819,-0.032069,0.084567,0.509138,0.558561,2.057723,0.220699,0.206263,1.88…
1	snoRNA_SNORD144_chr4_82898125_82898219_neg	SNORD	0.986	-0.135	AUCCAGUGAUUAAACCUUUUCACUGCUGUUCACAUAAUGAACCGUUGUGAUUAUUGAAUACUUAAAUGAGGAUAUGUAAGCUGUAUUAAAGAUA	...((((((..........))))))(.(((((.....))))).)((((.................)))).((((((.....)))))).......	NULL,NULL,NULL,-0.003714,0.032169,0.01588,-0.016221,0.014244,0.051184,0.016971,0.234895,0.397921,0.411893,0.280593,0.014653,0.359414,0.542886,0.930721,0.029681,0.017243,0.036804,0.034043,-0.000852,0.009644,0.041234,0.006679,0.05391,-0.067984,-0.036156,-0.018231,0.022184,0.68383,-0.004669,0.812847,1.772806,2.117805,1.349361,0.273369,0.058886,0.067644,0.160777,0.065769,0.025899,0.264202,0.034009,0.…
1	intergenic_chr14_20630387_20630516_neg	mRNA-intergenic-lncRNA	0.959	0.406	GACACUUUCCGAUAGCUCACCUGGUAGAGCGGAGGACUCUAAGAAUUUCCAACUACGGCCAUCCUUAAGGUGGCCGGUUCGAUUCUCUCUGUGUUUUCAUGCUUCAGUCUACUCAGCCAACGAAAGGUU	(((.(((((.(...(((.........(((((((((((....(((...((.(((..((((((((.....))))))))))).))...)))....)))))).)))))..........)))...)))))))))	NULL,NULL,NULL,0.074719,0.40034,0.470404,0.46133,0.186994,0.019725,NULL,0.07677,0.432531,0.549383,1.145317,0.020987,-0.036215,0.103202,-0.001026,0.560508,0.105805,1.049453,0.65077,0.965424,0.968896,0.358996,2.039336,0.234255,0.019015,0.160483,0.210901,-0.015386,0.037241,0.409414,-0.091998,0.03661,0.221394,0.074324,0.456359,0.298085,0.556089,0.776616,0.825139,0.921634,0.137681,0.73969,0.956429,0.3…
1	tRNA_Ile-TAT-2-3	tRNA	0.935	0.526	GCUCCAGUGGCGCAAUCGGUUAGCGCGCGGUACUUAUACAACAGUAUAUGUGCGGGUGAUGCCGAGGUUGUGAGUUCGAGCCUCACCUGGAGCA	((((((((.((((.........)))))).((((.(((((....))))).)))).(((((.((((((........)))).)).))))))))))).	NULL,NULL,NULL,-0.005434,0.034127,0.050618,-0.50084,0.066633,NULL,-0.660034,0.387784,-0.364811,0.048139,0.224968,1.598608,0.765559,0.691682,0.830762,1.591459,0.749068,0.459087,1.467536,-0.567854,-0.151758,-0.202853,-0.117346,-0.731146,0.055193,-0.721137,-0.379014,-0.015443,0.188744,0.128594,0.063963,0.082552,0.465284,-0.008484,0.192367,0.096946,8.032792,0.212957,1.209013,1.403858,-0.002574,0.1384…
1	snoRNA_ENST00000384693.1_SNORD30	SNORD	0.848	1.077	GUUUGUGAUGACUUACAUGGAAUCUCGUUCGGCUGAUGACUUGCUGUUGAGACUCUGAAAUCUGAUUUUC	((..((....))..))..(((.(((((..((((.........)))).))))).)))..............	NULL,NULL,NULL,0.063609,0.180533,0.017016,0.049205,0.177537,0.024506,0.00242,0.135054,0.070562,0.441807,1.240839,0.723439,0.774257,1.486518,1.141853,0.346931,0.11316,0.240263,0.262234,0.015441,0.195398,0.026965,0.056196,0.862027,1.083929,0.098717,0.452255,0.196935,0.115887,0.019667,0.129331,0.398287,2.021856,0.418338,0.217216,1.190866,0.542829,0.444572,0.308328,-0.058155,0.024468,0.01402,0.050933…
1	snoRNA_ENST00000362874.1_SNORD36A	SNORD	0.846	1.543	UUGCAAUGAUGUGAAUCUCUCACUGAAUUCAACCUUGAAGUGCGAAUCCAUGAGCUUUUUAACCCUGAGCAAU	((((.......((((...((((.((.((((.((......))..)))).))))))...)))).......)))).	NULL,NULL,NULL,0.01456,-0.000819,0.07617,0.047933,0.075288,0.04453,0.038731,1.912989,0.118998,0.386556,0.445992,1.458992,0.092841,2.57372,-0.037786,-0.002521,0.002616,0.005988,0.250004,0.310196,0.040843,0.00375,0.023888,0.189559,0.195736,0.037502,0.02247,0.119125,0.358855,-0.065046,0.093913,0.376219,0.45365,0.92353,1.573484,0.787262,0.149,0.460741,0.155933,0.164253,0.172794,0.20311,0.175693,-0.07…
1	snoRNA_ENST00000384706.1_SNORD28	SNORD	0.829	1.547	GUCAGAUGAUUUGAAUUGAUAAGCUGAUGUUCUGUGAGGUACAAAAGUUAAUAGCAUGUUAGAGUUCUGAUGGCA	((((((...(((((..((...((((..((((((...))).)))..)))).....))..)))))..))))))....	NULL,NULL,NULL,0.049634,0.039173,0.06195,0.234519,-0.014171,-0.150979,0.354709,0.38305,0.211074,0.296914,0.49315,0.545529,0.446261,0.278143,1.401622,1.567143,3.028638,1.354882,0.512514,0.183846,0.035983,0.064621,0.040286,0.445741,0.311084,0.488476,0.926872,-0.080869,0.12887,-0.010535,0.844371,0.068924,0.248096,0.299807,0.219458,-0.060318,0.289717,0.455609,0.22569,-0.012909,0.839178,0.135028,0.174…
1	mRNAIntron_ERLIN1_chr10_100179482_100179594_neg	mRNA-intergenic-lncRNA	0.813	0.994	AUCCCAGCUACUUGGGAGGCUGGGGCACAAGAACCGCCUGAACCCAGGAGGCAGAGGUUGCAGUGAGCCAAGAUUGCACCACUGCAUUCCAGCCUGGGUGACAAAGCAAGAC	.((((((((........))))))))..........((.((.(((((((.......((.(((((((.((.......))..)))))))..))..)))))))..))..)).....	NULL,NULL,NULL,-0.042747,-0.013573,0.02935,-0.08144,0.008197,0.12216,1.093004,0.537203,0.252428,2.413052,0.582066,0.88297,0.07007,1.508047,0.181477,-0.243614,0.017187,0.129652,-0.107264,0.24097,-0.103915,0.18985,0.783285,2.953692,0.148072,0.509616,1.168274,1.776869,1.341025,1.025842,0.394683,0.864813,1.243632,0.04971,0.57951,0.566113,0.184385,0.114756,0.145164,-0.010136,-0.039045,0.027675,0.20985…
1	snoRNA_ENST00000410433.1_SNORD12B	SNORD	0.789	1.032	GCUGGCAUAUAUGAUGACUUAGCUUUUUUCCCCGACAGAUCGACUAUGUUGAUCUAACUUUUCUAAGCCAGUUUCUGUCUGAUAUGCCAGC	((((((((((..(((((((..((((...........((((((((...)))))))).........)))).))))...)))..))))))))))	NULL,NULL,NULL,-0.051266,0.027021,NULL,0.007174,0.156992,0.003351,-0.020737,0.098186,0.0487,0.290734,0.076401,0.053099,0.002775,0.099756,0.041107,1.031603,0.523133,0.717042,0.727201,NULL,0.259524,1.4809,0.533972,0.062053,0.100071,1.595266,0.140026,0.62268,0.056607,0.168617,0.143429,1.177807,0.636347,0.054094,0.013353,0.001257,0.152646,0.009321,0.002409,0.02545,0.014819,0.32341,2.616815,1.531118,0…
1	snoRNA_ENST00000459163.1_SNORD2	SNORD	0.765	0.894	AAGUGAAAUGAUGGCAAUCAUCUUUCGGGACUGACCUGAAAUGAAGAGAAUACUCAUUGCUGAUCACUU	((((((.....(((((.((((..((((((.....)))))))))).(((....)))..))))).))))))	NULL,NULL,NULL,0.004636,-0.077782,0.038067,0.004894,0.49317,0.417397,0.311902,0.032864,0.353214,0.366761,-0.156749,0.348835,1.167455,0.736407,0.758248,0.343581,0.187141,-0.035337,-0.844736,0.030958,0.244164,0.050893,0.366864,0.307523,0.241795,0.207127,15.716601,0.228556,0.341778,-0.03168,0.94132,0.11518,0.065059,0.15268,2.084977,0.004894,0.040076,0.079534,0.0818,-0.144644,0.06305,0.23381,-0.22762…
1	tRNA_Phe-GAA-2-1	tRNA	0.704	0.015	GCCGAAAUAGCUCAGUUGGGAGAGCGUUAGACUGAAGAUCUAAAGGUCCCUGGUUCAAUCCCGGGUUUCGGCA	(((((((..((((........)))).(((((.......))))).....(((((.......)))))))))))).	NULL,NULL,NULL,0.221277,0.057676,0.018856,0.786394,0.668823,-0.498845,0.281727,0.026897,0.158887,13.767169,1.551437,0.777521,0.318052,3.422035,0.302246,-6.150568,0.023015,0.414826,-0.146686,-0.027174,-0.238469,0.006932,NULL,0.048803,0.039375,-0.012201,0.009982,0.069322,0.074868,0.255384,0.682133,0.820224,0.509382,NULL,0.847953,0.034107,-0.045753,0.280617,0.188834,0.259543,0.140863,1.11526,-0.1103…
1	snoRNA_ENST00000364884.1_SNORD52	SNORD	0.703	0.785	GGGAAUGAUGAUUUCACAGACUAGAGUCUCCGAUGCUGGUCAUGAUGUCAAAACUAAGUUCUGACUC	.(((((....))))).((((((((.(((...))).)))))).))..((((...........))))..	NULL,NULL,NULL,0.010879,0.003177,0.019409,0.033161,0.011706,0.000696,-0.014361,0.114452,0.173941,0.871491,0.154402,0.543844,1.258018,0.061621,0.506027,0.241742,0.111276,0.050176,0.522999,0.539971,0.710344,0.315244,0.78624,0.092432,2.064885,0.272118,0.222725,0.474129,0.056835,0.433483,0.560773,0.526307,0.785674,0.657513,0.268027,0.230341,0.019801,0.075939,0.804952,0.264502,0.717351,0.617825,0.4843…
1	tRNA_Asn-GTT-9-1	tRNA	0.691	0.094	GUCUCUGUGGCGCAAUCGGUUAGCGCGUUCGGCUGUUAACUGAAAGGUUAGUGGUUCGAGCCCACCCGGGGACG	(((((((.(((((.........))).(((((((((((((((....)))))))))).)))))...))))))))).	NULL,NULL,NULL,-0.134388,0.071642,0.205199,NULL,0.366868,NULL,0.806326,0.642522,-0.010556,-0.038786,0.619512,1.025403,0.67265,0.43934,0.534585,1.354552,0.190491,0.524622,1.461066,0.132371,0.760186,0.083266,0.07093,NULL,0.688663,0.080775,0.244223,0.383236,0.309222,0.017673,0.336028,0.456183,-0.012336,0.073421,0.282653,0.045903,0.105565,-1.268676,2.117347,1.896728,1.102145,0.647504,0.946407,0.22275…
1	snoRNA_ENST00000363389.1_SNORD35A	SNORD	0.663	-2.173	GGCAGAUGAUGUCCUUAUCUCACGAUGGUCUGCGGAUGUCCCUGUGGGAAUGGCGACAAUGCCAAUGGCUUAGCUGAUGCCAGGAG	.((((((.((..............)).)))))).....((((...)))).((((......)))).((((.........))))....	NULL,NULL,NULL,0.009686,-0.009467,0.258626,0.373629,-0.011921,0.237632,0.157823,1.923981,1.052823,0.135208,0.283038,0.49227,0.408691,1.218447,0.073236,0.440247,0.050665,0.004383,0.352066,0.135558,0.431218,0.764833,0.781443,0.133805,0.514447,-0.004909,0.272826,0.510634,0.561167,0.564191,0.677309,0.454359,0.372621,0.68327,1.066935,0.367844,0.030372,0.047684,0.25845,0.351496,1.132107,1.637963,0.0815…
1	snoRNA_ENST00000384360.1_SNORA7B	SNORA	0.649	0.292	GACCUCCUGGGAUCGCAUCUGGAGACUGCCUAGUAUUCUGCCAGCUUCGGAAAGGGAGGGAAAGCAAGCCUGGCAGAGGCACCCAUUCCAUUCCCAGCUUGCUCCGUAGCUGGUGAUUGGAAGACACUCUGCGACAGUG	..((((((....(((...(((((((...........))).))))...)))...)))))).............((((((.......(((((.((((((((.((...)))))))).)).)))))....)))))).......	NULL,NULL,NULL,-0.035783,-0.070966,0.008796,-0.026787,-0.098153,-0.120543,-0.136535,0.240285,0.807415,0.280866,0.379819,0.015393,0.057972,0.909366,-0.232689,0.161723,0.110347,-0.673679,-0.175716,0.184112,-0.29266,0.638096,0.743845,0.716058,5.233704,0.126939,0.771832,0.227891,0.749642,0.768234,0.240485,2.660931,0.16692,0.128739,-0.165521,-0.501161,9.281573,0.197706,-0.017592,0.028986,-0.029186,0.2…
1	tRNA_Leu-CAA-1-2	tRNA	0.6	0.203	GUCAGGAUGGCCGAGUGGUCUAAGGCGCCAGACUCAAGCUUGGCUUCCUCGUGUUGAGGAUUCUGGUCUCCAAUGGAGGCGUGGGUUCGAAUCCCACUUCUGACA	(((((((.(((((((((((((........)))))...))))))))((((((...)))))).....((((((...))))))(((((.......)))))))))))).	NULL,NULL,NULL,0.007082,-0.024027,-0.023563,0.340146,1.022092,-0.008075,0.030646,-0.021379,0.012642,0.039846,0.289577,0.065726,0.678108,0.189897,-0.033161,-0.007744,0.070822,0.204988,0.730794,1.489388,1.483166,0.244436,1.086627,0.601328,0.280907,0.104182,0.144756,0.071749,0.259594,0.055797,1.429685,0.858076,1.032219,0.475966,0.597754,0.066123,0.094717,0.201877,0.117949,0.013701,0.02257,NULL,0.241…
1	snoRNA_ENST00000364805.1_SNORD32A	SNORD	0.567	1.336	GAGGUCAGUGAUGAGCAACAUUCACCAUCUUUCGUUUGAGUCUCACGGCCAUGAGAUCAACCCCAUGCACCGCUCUGAGACCUG	.(((((.((((((.....)).))))..........((((.(((((......)))))))))...((.((...))..)).))))).	NULL,NULL,NULL,-0.001591,-0.041844,0.002325,0.04319,0.142478,0.044903,0.01511,0.309915,0.033585,0.256203,0.546358,0.211422,0.444011,0.553515,1.005541,0.40908,1.466742,0.964308,0.348516,0.282753,0.712205,0.319213,0.122229,0.875726,0.044169,0.554984,0.281896,1.677247,0.866795,0.304776,4.269434,0.809841,0.370968,0.412995,0.041355,0.563976,0.452698,-0.116417,0.265746,0.168722,0.031505,0.670972,0.5278…
1	snoRNA_ENST00000384765.1_SNORA7A	SNORA	0.564	1.236	GACCUCCUGGGAUCGCAUCUGGAGAGUGCCUAGUAUUCUGCCAGCUUCGGAAAGGGAGGGAAAGCAAGCCUGGCAGAGGCACCCAUUCCAUUCCCAGCUUGCUCCGUAGCUGGCGAUUGGAAGACACUCUGCGACAGUG	..((((((.....((...(((((((((((...))))))).))))...))....)))))).............((((((.......(((((.((((((((........)))))).)).)))))....)))))).......	NULL,NULL,NULL,0.004613,-0.251881,0.063662,-0.001845,0.172534,-0.100798,-0.000231,0.111178,0.658534,0.392122,0.424876,0.273332,0.093648,0.832913,-0.030678,0.129862,0.010841,-1.751402,-1.262864,0.303087,-0.05582,0.075195,0.044979,0.213591,2.840117,0.044979,0.399734,0.141164,0.834989,-0.567193,0.090188,0.731884,0.043364,-0.000923,-0.38105,-0.4228,NULL,0.005075,-0.009226,0.008304,0.306086,0.279099,0…
1	snoRNA_SNORD80_chr1_173864806_173864905_neg	SNORD	0.563	1.22	AUACAAUGAUGAUAACAUAGUUCAGCAGACUAACGCUGAUGAGCAAUAUUAAGUCUUUCGCUCCUAUCUGAUGUAUCUGGCGGUAACAUUCUAGUUUAU	....(((.(((....))).)))((((........))))..((((...............))))(((...((((((((....)))).)))).))).....	NULL,NULL,NULL,0.038738,-0.009202,-0.006481,0.012863,0.035176,-0.007965,-0.022857,-0.014347,0.015634,0.038293,0.069363,0.045219,0.353541,0.264043,0.893204,0.218527,0.626391,0.42518,0.356609,0.200469,0.531846,0.049524,0.000989,0.237228,0.793811,0.891868,0.285267,1.204594,1.19554,0.610955,0.439527,-0.056697,-0.005887,-0.003315,0.057835,0.790694,0.216103,0.09593,0.129127,-0.006679,0.084205,0.414345,…
1	snoRNA_ENST00000363214.1_SNORD68	SNORD	0.557	1.383	UGAUGACAUUCUCCGGAAUCGCUGUACGGCCUUGAUGAAAGCACAUUUGAACCCUUUUCCAUCUGAUUGCUGAGGCUUUUCAUC	.(((((.((((....)))).........(((((......((((((..((((.....))).)..))..)))))))))...)))))	NULL,NULL,NULL,-0.001394,-0.005146,0.006861,0.00193,0.416954,0.433302,-0.003216,0.710522,0.181114,0.290834,0.353224,0.160639,-0.032589,0.353063,0.549668,0.38265,0.737643,0.782453,0.263873,0.27143,0.76321,0.318974,0.570036,0.35108,1.241215,7.859047,0.004342,0.04154,0.26741,0.30343,0.295443,0.782185,0.151795,0.560549,0.177309,0.411487,0.157959,0.070752,0.376969,1.546735,0.028998,1.135516,1.613307,0…
1	snoRNA_ENST00000363660.1_SNORD35B	SNORD	0.554	0.549	GGCAGAUGAUGUUUGUUUUCACGAUGGUCUUCAGAUGCCCACGUGGGCACUGCUGAGAAAGCCACUUGGUAAAACUGAUGCCGGAAA	((((.......((.(((((..(((((((..((((.(((((....)))))...))))....)))).)))..))))).)))))).....	NULL,NULL,NULL,0.076688,0.039025,0.47552,0.800278,0.054647,0.25216,0.398265,0.935646,0.244378,0.976092,0.191776,1.152758,0.190697,0.665649,0.017155,0.180528,0.309364,0.696097,0.251933,0.305842,1.200077,0.4428,0.042377,0.268293,0.00284,0.255569,1.296646,0.199558,0.051068,0.1131,0.248354,0.981375,0.193253,-0.107079,-0.02704,-0.016246,-0.014429,2.122601,1.872656,2.490474,3.277801,-0.009203,-0.001647…
1	snoRNA_ENST00000383903.1_SNORD60	SNORD	0.537	0.73	AGUCUGUGAUGAAUUGCUUUGACUUCUGACACCUCGUAUGAAAACUGCACGUGCAGUCUGAUUAUUUAGCAAGACUGAGGCUU	(((((((..((............(((..((.....))..))).(((((....)))))((((....))))))..))..))))).	NULL,NULL,NULL,0.01234,0.074425,0.346963,0.025737,0.089502,0.317001,0.04187,0.506232,0.924258,0.599671,0.550935,0.521789,0.355366,0.407463,0.877875,0.697623,0.522941,0.450725,1.069266,0.474253,0.091182,0.055554,0.160325,0.143616,0.126474,0.305237,0.438577,0.353397,0.011284,0.202291,0.920321,0.379182,0.398484,1.91401,0.753274,0.24248,0.5554,0.073416,0.595733,0.155908,0.159413,0.032699,0.009219,-0.…
1	snoRNA_ENST00000390856.1_SNORD66	SNORD	0.502	0.109	UUCCUCUGAUGACUUCCUGUUAGUGCCACGUGUCUGGGCCACUGAGACACCAUGAUGGAACUGAGGAUCUGAGGAA	.(((((.((.....((((..((((.((((((((((.((...)).))))))...).))).)))))))))).))))).	NULL,NULL,NULL,0.037119,0.02606,0.002019,0.029666,0.067218,0.160736,0.053803,0.022742,1.185971,0.470907,0.295315,0.463214,0.201893,0.297094,0.320077,2.083936,0.652366,0.402921,0.744201,0.362052,0.581013,0.285218,0.057842,0.053947,0.913735,0.474369,0.395997,1.008888,0.331087,-0.01303,0.399314,0.908398,0.258052,0.289834,0.597842,0.22853,0.248291,1.440754,0.186219,0.326616,0.411912,0.505045,0.159966…
1	tRNA_Lys-TTT-5-1	tRNA	0.483	-0.475	GCCCGGAUAGCUCAGUCGGUAGAGCAUCAGACUUUUAAUCUGAGGGUCCGGGGUUCAAGUCCCUGUUCGGGCG	(((((((((((((........))))....((((((((...)))))))).((((......))))))))))))).	NULL,NULL,NULL,-0.002203,0.434223,0.300115,0.429338,0.001245,0.096749,0.138036,-0.008813,0.15365,0.164474,0.273868,1.97982,0.413245,1.079762,1.251325,1.66093,0.54764,1.23437,0.641516,0.314101,-0.0387,0.031994,0.493039,0.206143,0.064947,0.318507,0.161026,0.65531,0.626189,-0.076633,0.954754,0.092726,0.273868,0.824478,0.465834,0.138323,0.007663,0.338144,-0.096271,1.272591,-0.492943,0.079315,0.150393…
1	snoRNA_ENST00000362915.1_SNORA52	SNORA	0.483	0.513	UGGUCCAUCCUAAUCCCUGCCGGUCCAUCUGUGGCCUGCCAGGUUUCGCUUGUGGACCAGAGCACCCUAGAAGCCUCACCCGAGGAGUGAGCAGGGCUCCAGUGGGCUCACGUCAUGGGCACUUCUAGACACUC	((((((((.......(((((.((((.......)))).).))))........))))))))(((....(((((((.....((((.((.((((((...(......)..)))))).)).))))..)))))))...)))	NULL,NULL,NULL,-0.290832,0.10188,0.008933,0.495155,0.572892,0.05939,0.201748,1.275508,1.091143,0.734806,1.435007,-0.027844,0.051906,0.024625,-0.028729,-0.505455,0.045226,-0.012795,-0.451055,0.007725,-0.24633,0.1529,-0.011588,2.213269,0.692154,1.413199,0.847469,1.27913,1.758914,-0.162476,-0.030982,0.029453,0.008369,0.063172,-0.010864,0.308939,0.233937,0.050377,-0.043214,NULL,0.241019,0.616992,0.17…
1	snoRNA_ENST00000391150.1_SNORD69	SNORD	0.463	1.887	AAUGUGAAGCAAAUGAUGAUAAACUGGAUCUGACUGACUGUGCUGAGUCUGUUCAAUCCAACCCUGAGCUUCAUGUU	((((((((((..............(((((.((((.((((......)))).).)))))))).......))))))))))	NULL,NULL,NULL,NULL,NULL,NULL,-0.061397,-0.005329,-0.00403,0.003941,0.011464,0.00206,0.06686,0.065472,0.081549,0.015316,-0.004433,0.001523,0.483427,0.684634,0.245139,0.837477,1.096857,0.936446,0.942447,0.58871,0.181593,0.581187,0.596055,0.584456,0.035468,-0.21209,0.295161,0.127361,0.042857,0.037886,0.647375,-0.003224,0.037483,1.908942,0.108956,1.228338,0.958434,0.540077,-0.003538,0.119927,0.07751…
1	snoRNA_ENST00000386745.1_SNORD83B	SNORD	0.461	-1.297	GCUGUUCAGUGAUGAGGCCUGGAAUGUGCGCUGGGCACAGCGCCCGAGACAGACUGCGGAACCGUUCCUUGUUGCCUUCCUUCUGAGAACAGC	(((((((((.....((((..((((((.((((((....))))))(((((.....)).)))...)))))).....)))).....))))..)))))	NULL,NULL,NULL,-0.002404,-0.002281,-0.032266,0.002404,-0.004522,0.030962,-0.008189,-0.057117,0.264725,0.066935,2.579661,1.251678,-0.103519,0.220237,-0.058828,0.197668,0.27821,-0.410287,-0.077894,0.103356,0.165402,0.133055,0.967724,0.109182,-0.323308,0.033895,-0.219178,0.025788,0.125192,0.119611,0.281876,0.497795,1.327779,2.47272,0.059194,0.543097,0.083842,0.258614,-0.087508,-0.280206,0.0011,0.049…
1	snoRNA_ENST00000384229.1_SNORD49A	SNORD	0.42	0.786	UGCUCUGAUGAAAUCACUAAUAGGAAGUGCCGUCAGAAGCGAUAACUGACGAAGACUACUCCUGUCUGAUU	...((....)).((((....((((((((..((((((.........))))))...)))..)))))..)))).	NULL,NULL,NULL,-0.215157,-0.013376,0.007828,-0.026721,0.035382,-0.008137,-0.132435,-0.006657,0.067189,0.05597,-0.000955,0.253837,1.032639,0.182519,1.452598,1.124669,2.862787,0.7269,0.147599,-0.007459,-0.002312,0.385194,0.313567,0.079856,0.135271,0.156044,0.155212,0.02441,-0.04845,0.236239,-0.006565,-0.000925,-0.898108,0.229674,0.325895,0.643346,0.765795,0.993096,1.061148,1.341706,0.991586,0.77877…
1	snoRNA_ENST00000384769.1_SNORD102	SNORD	0.413	0.514	AGCUUAAUGAUGACUGUUUUUUUUGAUUGCUUGAAGCAAUGUGAAAAACACAUUUCACCGGCUCUGAAAGCU	(((((...(((((.(((.((((((.((((((...))))))..)))))).)))..))).....))...)))))	NULL,NULL,NULL,0.004975,0.120423,0.045908,0.022332,0.04636,0.092098,0.007067,0.009159,-0.004184,0.236266,0.385353,0.409494,NULL,2.240657,0.74583,0.188549,0.175603,0.096112,0.042063,0.248874,0.381226,0.600984,0.285623,0.041215,0.08096,0.009781,0.060607,0.922338,0.704954,2.236134,0.679796,0.373141,0.021936,0.03901,0.043816,0.08243,0.151857,0.811809,0.585719,0.350922,0.045851,0.148748,0.006897,0.444…
1	snoRNA_ENST00000384512.1_SNORD45A	SNORD	0.386	0.664	GGUCAAUGAUGUGUUGGCAUGUAUUAUCUGAAUCUAUUGCUGAUGUGUAAUAACACUUUAGCUCUAGAAUUACUCUGAGACCUU	.(((((((...)))))))..((.(((..(((.((((..(((((.((((....)))).)))))..)))).)))...))).))...	NULL,NULL,NULL,0.012362,0.009941,0.079618,0.05524,0.181712,0.082946,0.081952,2.375995,0.058525,0.306584,0.668667,0.589612,0.376866,0.038642,0.132739,0.520454,0.414211,0.879641,0.626741,1.568926,1.264589,0.099673,1.298174,0.156599,0.531476,0.245077,0.455187,0.48903,0.807285,-0.003242,0.153314,0.298112,0.851243,0.14281,0.09185,0.001556,0.017765,0.007651,0.002593,0.150807,0.020747,0.500225,-0.006916…
1	snoRNA_SNORD78_chr1_173865602_173865685_neg	SNORD	0.376	1.576	UGUAAUGAUGUUGAUCAAAUGUCUGACCUGAAAUGAGCAUGUAGACAAAGGUAACACUGAAGAACCCUGUGACAGACAACUUU	.....((((....))))..((((((.(.((.......)).)))))))..(((...........))).(((.....))).....	NULL,NULL,NULL,0.067565,0.279977,0.185187,0.59976,0.140055,0.115292,0.799658,1.514778,0.340153,1.097342,1.151393,0.212745,0.280509,0.104109,0.941178,0.393272,0.403124,0.540184,-0.032751,0.239571,0.161489,0.053253,1.280332,0.575197,0.121949,0.110899,0.608481,0.198167,1.24179,1.706421,0.234579,0.161556,1.684787,0.22506,0.279578,0.448855,0.385351,0.7062,0.097985,0.347076,0.350404,0.087268,-0.05758,0…
1	snoRNA_ENST00000365607.2_SNORD25	SNORD	0.368	1.123	CUUCCUAUGAUGAGGACCUUUUCACAGACCUGUACUGAGCUCCGUGAGGAUAAAUAACUCUGAGGAGAU	.(((((..((........(((((((.((.((......)).)).)))))))........))..)))))..	NULL,NULL,NULL,-0.010155,-0.00297,0.036044,0.114394,0.110982,0.137072,0.036686,0.035683,-0.054427,0.138838,0.291563,0.251345,-0.441158,-0.014209,-0.084812,0.556675,1.153167,0.147307,0.055391,0.106767,0.353496,-0.003572,0.084812,0.125311,0.167336,-0.00012,0.138236,0.201052,0.871317,1.194228,6.921972,0.730553,0.475957,0.395079,0.618327,0.294894,0.414064,-0.182147,0.020751,0.001003,0.176447,0.044433…
1	snoRNA_ENST00000383966.1_SNORA56	SNORA	0.349	0.906	CGGCAGACAGUUAUCCCUUUCUAGUCUGGCUCGUGGGACUCUAGAGGGAGUCAGUCUGCAACAGUAAGUGGUGAGUUCUUCUGUCCAGCGUCAGUAUUUUGAUGGUGGCUUUAGACUUGCCAGAUAACA	..((((((.....(((((((..(((((........)))))..)))))))....)))))).........(((((((.(((...(.(((.((((((....)))))).))))...)))))))))).......	NULL,NULL,NULL,0.0,0.0,-0.037121,-0.067635,0.076758,0.0,0.235831,0.407277,0.618676,2.891732,-0.770723,-0.049179,0.0,-0.176794,-0.10528,0.530908,0.422482,0.220416,0.216956,0.0,0.050648,-0.852095,0.230483,0.529649,0.461071,3.070414,0.475961,1.578986,1.07702,2.321397,6.121009,0.265506,-0.24034,0.015414,-0.070676,0.080428,0.817386,0.005767,0.155822,0.297279,0.326849,0.223877,-0.224296,0.832066,-0.110…
1	snoRNA_ENST00000625943.1_SNORD38B	SNORD	0.345	0.824	UCUCAGUGAUGAAAACUUUGUCCAGUUCUGCUACUGACAGUAAGUGAAGAUAAAGUGUGUCUGAGGAGA	((((((..((....(((((((.(((........)))))))..)))...........))..))))))...	NULL,NULL,NULL,-0.007007,-0.000504,-0.015072,0.024045,0.0493,0.450301,0.063263,0.219681,0.063061,0.53897,0.040226,0.062608,0.184294,1.025616,0.651886,0.403925,1.088526,-0.30341,0.435834,0.08998,0.146337,0.202794,0.41557,0.090635,0.383157,0.353819,0.95091,0.059482,0.112361,8.9106,0.141548,0.118057,0.529493,0.901056,0.295899,0.272459,0.128996,0.951314,1.384929,0.07027,0.680316,0.868794,0.595781,0.4…
1	tRNA_Tyr-GTA-5-1	tRNA	0.297	0.678	CCUUCGAUAGCUCAGCUGGUAGAGCGGAGGACUGUAGCUACUUCCUCAGCAGGAGACAUCCUUAGGUCGCUGGUUCGAUUCCGGCUCGAAGGA	(((((((..((((........)))).(((((..((....)).)))))...((((....))))......(((((.......)))))))))))).	NULL,NULL,NULL,-0.001856,0.109035,0.016085,0.37822,0.016781,0.057688,-0.152262,0.0556,0.305607,0.219075,0.153732,0.377447,0.774149,1.561211,0.834543,1.67187,0.762549,1.138991,0.342339,0.129759,-0.334219,0.220699,-0.179714,-0.129218,0.324553,0.038974,-0.08746,0.10571,0.609513,0.425701,1.143089,0.028999,1.023228,0.48973,0.217915,0.504886,1.400675,0.18505,0.315738,0.694112,0.056064,0.261839,1.249959…
1	snoRNA_ENST00000364915.1_SNORD117	SNORD	0.288	1.059	GCCAAAUGAUGUUUAUUUGAAACAGGAGCACCUCAGUGCAAGGACGACUCUUAUCUAUCACCCAUGACUGAUGGCU	...........................((((....)))).((((....))))..((((((........))))))..	NULL,NULL,NULL,0.034274,0.033627,0.590364,0.422129,0.767354,0.150178,0.246731,0.725917,0.351293,0.794514,0.721092,3.261178,1.08313,0.619613,0.666423,2.10582,0.356119,0.552608,0.375419,0.676471,0.668164,0.408051,0.441629,0.792773,-0.066259,0.067354,0.398998,-0.017112,0.107845,0.773621,0.28578,0.977075,1.012393,0.915094,0.461526,0.144358,0.726961,0.599915,0.203503,0.161121,0.533208,0.530323,0.06029…
1	tRNA_rna51697	tRNA	0.257	-0.257	GCCAAAAUUGCUCAGUUGGGAGAGCGUUAGACUGAAGAUCUAAAGGUCCCUGGUUCGAUCCCGGGUUUCACCA	.........((((........)))).(((((.......))))).(((.(((((.......)))))....))).	NULL,NULL,NULL,NULL,NULL,NULL,0.007097,5.640272,1.904424,1.812329,0.001436,0.176079,2.799943,0.453209,1.163355,0.162983,0.990486,0.36086,0.482865,0.162983,0.279834,0.029825,0.020869,0.063706,-0.026784,NULL,0.012251,0.02315,0.023911,-0.055342,0.023742,0.023573,0.139748,0.44814,0.319206,0.223563,NULL,0.237926,0.043851,0.038274,0.052384,0.008365,0.074098,0.129693,0.288029,0.139241,0.191203,0.085505,…
1	tRNA_Ser-CGA-4-1	tRNA	0.254	-0.093	GUCACGGUGGCCGAGUGGUUAAGGCGUUGGACUCGAAAUCCAAUGGGGUUUCCCCGCACAGGUUCGAAUCCUGUUCGUGACG	((((((((((((....)))))...(((((((.......)))))))(((....)))...((((.......)))).))))))).	NULL,NULL,NULL,0.015321,0.049993,0.44752,0.060207,0.072302,0.067598,1.861443,0.026475,0.201451,0.11907,0.240156,0.264749,1.610133,NULL,0.010482,0.012767,0.008735,0.020427,0.022846,-0.019218,0.000134,0.036017,NULL,0.010348,0.035882,0.050128,-0.043005,0.0043,NULL,0.328719,2.219594,0.297809,0.156431,0.1059,0.046768,0.040989,0.027684,-0.253057,0.032791,0.048784,0.503696,0.029028,0.045962,0.037226,0.2…
1	tRNA_Leu-AAG-4-1	tRNA	0.198	0.545	GGUAGCGUGGCCGAGUGGUCUAAGACGCUGGAUUAAGGCUCCAGUCUCUUCGGGGGCGUGGGUUUGAAUCCCACCGCUGCCA	(((((((.((((....)))).((((.((((((.......)))))).)))).......(((((.......)))))))))))).	NULL,NULL,NULL,0.023142,0.089238,0.024545,-0.12588,0.151827,-0.233964,1.881621,-0.17532,0.026386,0.131402,0.220991,0.160418,NULL,2.132066,0.550943,0.001753,0.172077,0.316716,0.134207,0.043216,-0.919203,5.298081,6.116212,0.396311,0.014113,0.0206,-0.006049,0.006224,0.01236,0.830315,0.290856,NULL,0.530168,0.294625,NULL,0.042603,0.069339,0.011308,0.014552,0.135347,-0.164012,0.101773,0.064079,0.028928…
1	snoRNA_ENST00000579969.1_SNORD53	SNORD	0.186	1.688	AUGCUAUGAUGACAUCCAUAUGGUUUCGCUGCUGGCUGAGUUUCAGAGAUGACACCUUUCUCUUGGCUGUCUGAGCAU	(((((.....((((.(((...(((.(((...((..((((...)))))).))).))).......))).))))..)))))	NULL,NULL,NULL,0.024716,0.057757,0.09535,0.186278,0.240479,0.036553,0.092055,-0.13069,0.112044,0.003079,0.133898,0.012661,0.413749,-0.012748,0.770522,1.549976,1.263058,0.896832,-0.1156,0.333618,-0.003642,0.250019,0.091188,0.094613,0.294073,0.039588,1.672514,-0.227254,0.127698,0.676776,1.731919,0.61529,0.090884,0.28332,0.64625,0.890978,1.083761,0.41544,0.358377,0.137627,0.016564,-0.022114,0.032087…
1	snoRNA_ENST00000384320.2_SNORD51	SNORD	0.173	0.395	CUGGUUGCAUGAUGAAUAAAAUCAAAUCACCAUCUUUCGGCUGAGUUCGUGAUGGAUUUGCUUUUUUCUGAUUAAGCCAG	((((((...(((((((......(((((..(((((...(((......))).)))))))))).....)))..))))))))))	NULL,NULL,NULL,0.078639,0.004806,0.186932,0.301069,0.014035,0.348799,0.025176,0.023701,0.056467,0.033258,0.028725,0.709721,0.493572,3.158028,0.193868,0.807201,0.073834,0.507443,0.150179,0.653308,0.081534,0.592745,0.390685,0.159136,0.362724,1.772827,0.207794,0.018022,0.112771,-0.035879,-0.109221,0.410399,1.642198,0.394453,0.346341,0.316797,0.016165,0.12981,1.013684,1.288594,2.165424,0.857497,0.422…
1	snoRNA_ENST00000384436.1_SNORA70	SNORA	0.17	1.308	CCGCAGCCAAUUAAGCCGACUGAGUUCCUUUCCUCAUGGGGACCCAGUGUGCGAUGGCUGCACACAGCAGCUUCCUUGGUAGUGUACGCAGCCUGUUGGUUGUAUGGGUUGCUCUAAGGGACCUUGGAGACAGGC	..(((((((.....((..((((.((((((........)))))).))))..))..)))))))..........((((((((........(((((((((.......))))))))).)))))))).((((....)))).	NULL,NULL,NULL,0.013605,0.009977,-0.09292,0.011892,-0.017536,0.146435,0.354951,0.724213,1.181255,1.145074,0.559133,0.340741,0.167397,0.120635,-0.321189,0.190073,-0.015923,-0.096044,-0.281683,0.035374,-0.047972,0.031242,-0.018141,-0.009272,-0.08254,1.749962,2.867826,1.073721,0.135147,1.011943,1.563517,0.202268,1.346334,1.15102,-0.282691,-0.028017,-0.136861,-0.022575,0.012497,0.015722,0.002721,-0.0…
1	tRNA_Val-CAC-8-1	tRNA	0.164	0.329	GCACUGGUGGUUCAGUGGUAGAAUUCUCGCCUCACACGCGGGACACCCGGGUUCAAUUCCCGGUCAAGGCA	.((((((....)))))).......((((((.......)))))).(.(((((.......)))))).......	NULL,NULL,NULL,0.234817,0.142772,0.125098,0.437614,0.258574,0.091012,1.25385,0.39951,0.401806,0.212093,0.174334,0.257771,0.493162,0.416611,0.559498,0.858471,1.953366,2.138602,0.504753,0.605061,1.330745,0.158496,0.412135,0.059106,0.161021,0.169743,0.022036,0.043612,0.422235,0.044989,1.619274,0.013198,0.104899,0.123262,0.199468,0.165611,0.109719,0.113621,0.075518,0.215765,NULL,0.840682,0.799365,0.5…
1	tRNA_Ser-CGA-1-1	tRNA	0.163	0.019	GCUGUGAUGGCCGAGUGGUUAAGGCGUUGGACUCGAAAUCCAAUGGGGUCUCCCCGCGCAGGUUCGAAUCCUGCUCACAGCG	((((((((((((....)))))...(((((((.......)))))))(((....)))..(((((.......)))))))))))).	NULL,NULL,NULL,0.159505,-0.006836,0.265082,0.227865,-0.020508,-0.430664,-0.301541,-0.012153,0.188368,0.022027,0.559787,0.516493,0.702582,7.152669,-0.104058,0.095703,0.094184,0.026584,0.00076,-0.021267,-0.044813,-0.838542,NULL,0.099501,0.121528,0.197483,-0.009115,0.805122,NULL,1.034505,4.766927,0.832465,0.783095,0.306098,0.243056,-0.012912,0.063043,1.412001,0.011393,0.047092,0.473199,-0.078234,-0.…
1	snoRNA_ENST00000626886.1_SNORA17B	SNORA	0.109	0.355	GCUGUCCUGGACCUGUUGGCACCACAGACAGUUGCUCUGCUGUGCCUGUGGCCUCGGGGCAAAGAGAAAGUGGCGAUUUCUACACUCAGUGCUCGGGAACCAGUGGGCACUGAGAAUGGUUUAUGGCCUGACAUUA	..((((((((.((....(((((..((((.......))))..)))))...)).).)))))))..........(((.((..(((..(((((((((((........)))))))))))..)))...)).)))........	NULL,NULL,NULL,-0.012886,0.016684,0.00746,0.120996,0.33423,-0.325684,-0.221238,0.052902,0.065517,0.080438,0.327312,2.478647,2.475527,1.613773,-0.319445,-0.27319,0.038659,0.147446,0.375602,0.018312,0.170371,0.015735,-0.01899,1.010693,0.158705,0.595076,1.034974,3.889087,0.584631,0.82825,-0.040829,0.408428,0.054529,0.072028,0.031063,-0.355119,0.055072,0.187326,-0.217439,0.09034,NULL,-0.053309,0.0596…
1	tRNA_Tyr-GTA-5-4	tRNA	0.089	0.827	CCUUCGAUAGCUCAGCUGGUAGAGCGGAGGACUGUAGAUUGUACAGACAUUUGCGGACAUCCUUAGGUCGCUGGUUCGAUUCCGGCUCGAAGGA	(((((((..((((........)))).(((((((((((..(((....))).))))))...))))).....(((((.......)))))))))))).	NULL,NULL,NULL,0.050192,0.046491,0.023592,0.315548,0.043426,0.09807,-0.087777,0.076617,0.227134,0.054066,0.096567,0.238583,0.648731,1.62897,1.086635,1.726231,0.798497,1.50725,0.997297,0.018215,-0.227886,-0.032324,0.101077,0.186194,0.312656,0.000983,-0.058403,0.270387,0.1164,0.149302,0.320058,0.13236,0.496017,1.030257,1.981005,1.276241,0.38008,0.585587,0.107495,0.817868,0.637514,0.337463,0.770278,…
1	snoRNA_ENST00000386157.1_SNORA49	SNORA	0.086	0.617	CUUCCUCAGCCUUACUCCAGGGACUUUUUGUUGCCUGUAAAGUGCUCUGGCAUUGCCUGAGGAUAGAUGAGAAAGCACAUAUCCCUCCCCAGUAAGACGCUGUUUUCUUUUGGGGCCUACAAGUUGAGCUGACAGU	((((((((((......(((((((((((...........))))).))))))....).))))))).)).((....(((.((.......((((((.((((........)))))))))).........)).)))..))..	NULL,NULL,NULL,0.075852,-0.000411,0.035251,0.037446,0.038269,-0.446058,0.035251,0.109457,0.519166,0.448115,1.280152,0.146628,0.438788,0.035114,0.074617,-0.118373,-0.7961,-0.204923,-0.253205,-0.125505,-0.229064,0.722718,0.031959,0.115081,0.19395,1.331177,5.605484,0.863722,2.084345,1.895745,0.035251,0.52671,0.115355,-0.437416,0.369246,-0.040052,0.250462,0.0358,0.022358,1.802199,2.00575,0.034565,-0.…
1	tRNA_Tyr-GTA-5-5	tRNA	0.081	0.768	CCUUCGAUAGCUCAGCUGGUAGAGCGGAGGACUGUAGUACUUAAUGUGUGGUCAUCCUUAGGUCGCUGGUUCGAUUCCGGCUCGAAGGA	(((((((..((((........)))).(((((.....((((.....)))).....))))).....(((((.......)))))))))))).	NULL,NULL,NULL,0.124457,0.054403,0.0687,0.282549,0.003461,0.067947,-0.334393,0.033334,0.206099,0.221298,0.124758,0.130176,0.825824,1.813127,0.729284,1.579563,0.897534,0.965782,0.261705,0.068022,-0.168777,0.19722,-0.519348,-0.048458,0.16381,-0.054854,-0.098196,0.078181,0.331458,0.568859,0.769616,0.089467,1.097086,0.061927,0.233563,0.392408,0.20053,0.535977,1.383623,2.153314,2.066254,1.331252,2.189…
1	snoRNA_ENST00000458838.1_SNORD121B	SNORD	0.078	0.748	CUGGAAAAGACAAUGAUGUUUUAUUUCCAAGCACAUAUCUGAGUUGUAUGUGUGGACAGCACUGAGACUGAGUCUUUCCAC	.(((.((((((..............(((..((((((((.......)))))))))))(((........))).))))))))).	NULL,NULL,NULL,NULL,NULL,NULL,NULL,0.003751,0.006419,0.030934,0.039054,0.01218,0.192407,0.177211,0.516978,0.149371,0.210078,1.663842,0.440997,1.011336,0.081085,0.388449,2.170032,0.546288,0.388565,-0.032364,0.216419,0.092724,0.637,0.347926,0.152851,0.099954,0.446101,0.012412,0.126712,0.800562,0.22133,0.426033,0.139975,0.260616,1.172191,1.253391,1.207107,0.702889,1.098569,1.106418,0.112985,0.085686…
1	snoRNA_ENST00000390981.1_SNORD89	SNORD	0.077	1.143	ACUGAGGAAUGAUGACAAGAAAAGGCCGAAUUGCAGUGUCUCCAUCAGCAGUUUGCUCUCCAUGGGCACACGAUGACAAAAUAUCCUGAAGCGAACCACUAGUCUGACCUCAGU	(((((((.(((..((((.......((......))..))))..)))((...((.(((((.....))))).))..)).((........)).(((.........).))..)))))))	NULL,NULL,NULL,0.0,0.0,-0.002383,0.080871,-0.00028,0.039525,0.077788,-0.081011,-0.039665,-0.07989,0.112407,0.151931,0.15095,0.489432,1.635925,3.670741,0.371279,1.524359,0.073583,0.682009,0.112407,0.263637,0.072181,0.072882,1.079358,1.035488,1.893536,0.405477,0.64711,0.109604,0.254527,0.526154,-0.075405,0.557409,-0.000701,-0.371559,0.349414,0.319701,0.152212,0.0,0.337361,1.816169,0.110445,0.849218…
1	tRNA_Leu-AAG-2-1	tRNA	0.054	0.109	GGUAGCGUGGCCGAGCGGUCUAAGGCGCUGGAUUAAGGCUCCAGUCUCUUCGGGGGCGUGGGUUCGAAUCCCACCGCUGCCA	((((((((((.(((((.((((((((.((((((.......)))))).))))...))))....)))))....)))).)))))).	NULL,NULL,NULL,0.038571,0.106228,0.038729,0.03288,0.23269,0.28944,NULL,0.031616,-0.043946,0.095795,0.230319,0.304616,1.274581,NULL,1.71546,0.331489,0.213879,0.158236,0.234271,0.508062,-0.167404,-0.16693,NULL,-0.07319,0.031299,0.037781,-0.020866,-0.038097,0.152071,1.339235,1.833702,NULL,1.808252,0.877174,NULL,0.079829,0.100696,0.019918,0.019285,0.082833,0.159342,0.112551,0.110654,0.022921,0.051533…
1	snoRNA_ENST00000516404.1_SNORA74	SNORA	0.044	1.297	UCCAGCUGUAGGCAGCUGCCUAGGUUGUCUUGUACCUAGGCAAGUGUUACACUGCUGGGAGAACAGCAGCCAAUAGCUGGUUGGCAUUCUGGCCCUGGUUCAUGCCAACUCUUGUGUUGACUACCCCAGGAUGCCAGCAUA	((((((.((.((((..(((((((((........)))))))))..))))..)).)))))).......((((.....))))(((((((((((((....(((......((((......))))...))))))))))))))))...	NULL,NULL,NULL,0.005822,-0.168349,0.009824,0.402801,-0.195033,0.01698,0.636525,NULL,-0.143606,0.10164,0.849144,-0.18533,0.015646,-0.015525,-0.564237,-0.060887,-0.00473,0.003275,-0.011644,-0.211892,-0.363746,0.22111,2.559077,2.495522,0.142636,2.961635,1.137934,0.970797,0.85909,0.117893,0.064404,-0.013342,-0.021953,-0.032384,-0.043664,-0.24937,-0.357803,0.000606,0.205464,0.371144,-0.660176,0.118014…
1	tRNA_Leu-CAA-4-1	tRNA	0.043	0.336	GUCAGGAUGGCCGAGUGGUCUAAGGCGCCAGACUCAAGGUAAGCACCUUGCCUGCGGGCUUUCUGGUCUCCGGAUGGAGGCGUGGGUUCGAAUCCCACUUCUGACA	(((((((.((((....))))........(((...((((((....)))))).)))((((...))))((((((....))))))(((((.......)))))))))))).	NULL,NULL,NULL,0.018549,-0.295936,-0.194208,0.345014,0.731959,0.083232,-0.346275,-0.01981,0.158057,0.166044,1.102038,1.222682,1.888802,1.504642,0.35526,0.201775,0.41264,0.178445,0.148126,0.653351,0.324101,0.118175,0.113551,NULL,0.048762,-0.06915,0.229466,0.260153,0.312961,0.013714,0.744938,0.150596,0.304134,0.151226,0.412272,-0.030844,0.623505,1.041715,1.909873,0.314853,0.80773,0.725601,-0.001944…
1	snoRNA_ENST00000584302.1_SNORA4	SNORA	0.028	1.048	CUACCAAAAGUUAGCUUUUUGGGGGGCAGGUUUUUAAGUAACCUUUGCCAACUUGGGCUAUUUGGAAGAGUAAAAGACCACACUCCACAGUGGGCUAUACCACUUAGUAUAGUUCGCUACUAUUUUGUGGCCUACAUG	((.(((((...(((((....((..((((((((.......))))..))))..))..)))))))))).)).(((...(.(((((......((((((((((((......)))))))))))).......))))).))))...	NULL,NULL,NULL,0.078893,0.077656,-0.038923,0.0,0.0,-0.038543,0.380478,0.017511,0.172157,0.152267,-0.33927,-0.038067,2.021823,2.089962,0.246007,0.016654,1.796277,0.372103,2.224623,-0.110394,0.206798,-0.007328,-0.443193,0.0,-0.044443,0.067473,-0.048725,0.868779,0.292163,0.262756,-0.057862,1.138292,1.123066,0.141989,0.519421,-0.108966,0.009897,-0.094501,0.010944,0.605928,2.114039,0.528843,0.648753,0…
1	snoRNA_ENST00000578179.1_SNORA77	SNORA	0.025	1.425	GCAGACUCACUCUGCAUCUGACUAUACUUCCAGGCGGGUGCUUUUUCUGUCUGCCAGAUAAACAUUCCAGGGUGCUGUGGCCGCCUCACGUAUCCAGAGUGAUGCAGCUCCCUGGGGACACAGGU	((((((.......(((((((.((.........))))))))).......))))))..........((((((((.((((((..((.(((.........))))).)))))).))))))))........	NULL,NULL,NULL,0.010915,0.149901,0.056759,0.031169,0.198655,0.755083,0.003881,1.474873,0.333517,0.143716,0.141896,0.091929,0.092536,-0.152448,0.286097,0.095568,0.325634,0.298831,0.055303,0.51677,8.188633,0.137045,0.844587,0.122249,1.087266,0.722095,0.515799,0.232734,0.329272,-0.112426,-0.249956,0.049239,0.294101,0.092536,0.071191,-0.040628,0.189316,0.891158,0.3471,2.609559,0.487663,1.505557,0.022…
1	tRNA_Gln-CTG-3-1	tRNA	0.01	-0.11	GGUUCCAUGGUGUAAUGGUGAGCACUCUGGACUCUGAAUCCAGCGAUCCGAGUUCGAGUCUCGGUGGAACCU	((((((((..........((((.((((.((((((.(.(((....)))).)))))))))))))))))))))).	NULL,NULL,NULL,0.031537,-0.01659,0.022995,0.13863,0.171152,NULL,0.561253,0.367763,0.135345,0.07687,0.423609,0.509349,0.345917,0.056503,2.778669,1.265898,0.639766,0.356922,-0.788743,0.904706,0.138794,0.061923,0.181171,0.14405,0.741767,-0.370391,-0.002792,0.03745,0.018396,0.659312,2.423554,1.978592,1.569438,0.15949,0.891073,0.094117,0.26379,0.28268,1.136631,1.059925,0.623012,-0.056996,0.129924,-0.1…
2	mRNAIntron_URB1_chr21_32319987_32320131_neg	mRNA-intergenic-lncRNA	3.386	0.529	CGGUCUGACGGGUGACAGGGCUCUGCUGUCAGUGCAGGGUCUCUGUCCUCAGUGAUGAGCCCGCAUUAGAGGAGCAGCACCAGGGGUCUGAACUUGAUGAUUUAUUGUGAUUCCUGAUUCUCCUGCUGUUUGAGACUGUCUGAA	((((((..((((.(((((((((((((.......)))))))).)))))((((....)))))))).....(((.(((((...((((((((....................))))))))......))))).))).))))))......	NULL,NULL,NULL,0.114084,0.254495,0.063369,0.556797,0.159289,0.641799,-0.910376,-0.97252,0.418376,0.815731,0.07143,-0.060971,-0.060409,-0.059287,-0.120309,0.319139,0.095053,-0.030868,-0.421437,0.031735,0.032297,0.037042,0.000867,0.165871,4.369936,0.568583,1.908304,1.812639,1.713759,1.109614,0.135309,0.0,-0.060869,0.05796,-0.43858,0.338884,-0.139901,0.719096,0.163728,-0.031174,0.032041,-0.05842,0.1…
2	hsa-mir-1226	miRNA	3.203	1.238	UGAGGGCAUGCAGGCCUGGAUGGGGCAGCUGGGAUGGUCCAAAAGGGUGGCCUCACCAGCCCUGUGUUCCCUAG	..((((.(((((((.((((.(((((((.(((((....))))....).).)))))))))).))))))).))))..	NULL,NULL,NULL,-0.030453,-0.029885,-0.101788,0.010329,0.007488,0.000167,-0.051178,-0.002407,-0.012469,-0.064315,-0.164866,-0.000836,-0.007555,0.016112,-0.044325,-0.018686,1.071965,0.113287,-0.006986,0.008959,-0.005315,0.002006,0.060972,0.960249,0.451142,0.280226,0.526856,0.069965,0.194316,0.092495,1.020586,2.077007,0.679254,0.887209,0.504961,0.056995,0.065552,0.119271,1.546573,0.425069,1.234491,0…
2	miscRNA_GLMN_chr1_92298712_92298780_neg	mRNA-intergenic-lncRNA	2.938	0.903	UUCCUCUGAUGCAGCCCGCACGCGCGCUGGGGUGUUCACUCGCCUUCCAGCGCGCUGCCCUGAGGACC	.(((((...........(((.(((((((((((((......))))..))))))))))))...)))))..	NULL,NULL,NULL,0.15464,0.179446,0.075414,0.09201,-0.12831,0.719308,0.41296,1.088814,0.38141,2.006275,0.805806,0.652866,0.022695,0.405336,-0.356311,0.07172,0.794839,0.385281,NULL,0.047442,-0.12268,0.0,-0.177217,0.0,0.110482,-0.175634,-0.241548,-0.292098,-0.43196,0.322416,0.03759,1.039848,0.473714,0.716376,2.02375,2.150476,1.104589,-0.019821,-0.131476,-0.101217,0.229057,1.518604,1.166105,0.18918,0.…
2	hsa-mir-27a	miRNA	2.329	3.15	CUGAGGAGCAGGGCUUAGCUGCUUGUGAGCAGGGUCCACACCAAGUCGUGUUCACAGUGGCUAAGUUCCGCCCCCCA	..(.((.((.((((((((((((.((((((((.((...........)).)))))))))))))))))))).)).)).).	NULL,NULL,NULL,NULL,NULL,NULL,NULL,NULL,NULL,NULL,NULL,NULL,0.051865,0.232373,-0.240439,0.107202,-0.040635,-0.468319,-0.265452,0.255038,-0.123742,0.10271,2.816756,1.80038,0.689257,0.0,0.079942,0.012558,-0.005309,0.066465,0.345496,-0.027566,0.0,0.0,0.044412,0.0,0.0,0.140077,0.0,NULL,0.249423,0.211341,0.888857,0.094134,1.832642,0.829743,0.791763,2.224593,0.392359,0.107304,0.260348,-0.049619,-0.0245…
2	snoRNA_ENST00000577887.1_SNORD53_SNORD92	SNORD	2.199	0.479	UUGCUGUGAUGACUAUCAUUGGGUUUCGCAUGUUGCUGAGUUCCAGUGAUGCCUCUUUUCUCUUGGCUGUCUGAGCAA	.((((..(((....(((((((((.((((((...))).))).)))))))))(((...........))).)))..)))).	NULL,NULL,NULL,0.006827,0.028929,0.046299,0.009336,0.012638,0.062557,0.029627,-0.006002,0.160648,0.065796,2.346744,0.185893,0.054555,0.03166,0.061922,0.032009,0.023911,0.005557,0.000254,0.093963,0.135815,0.726201,0.006859,0.0295,0.00435,0.001397,0.60331,1.158924,2.736598,1.431126,0.902567,0.050109,0.434184,0.394236,-0.086564,0.095773,0.304402,0.862175,0.090279,0.033787,0.00127,-0.001461,-0.007304…
2	hsa-mir-6765	miRNA	1.822	1.096	GUGAGGCGGGGCCAGGAGGGUGUGUGGCGUGGGUGCUGCGGGGCCGUCAGGGUGCCUGCGGGACGCUCACCUGGCUGGCCCGCCCA	.((.((((((.((((..(((((...((((....(.((((((((((.....))).))))))).))))))))))..))))))))))))	NULL,NULL,NULL,0.778744,-0.029427,-0.035766,1.074353,-0.004581,-0.093879,0.236247,0.975293,-0.344515,-0.070698,-0.005645,NULL,0.014528,0.659325,-0.030213,-0.314117,0.098829,0.459076,-0.344746,0.147134,0.11854,0.626984,0.060658,-0.14644,0.305325,0.569194,0.983528,0.509416,1.316615,1.041595,2.433952,1.094341,0.082497,0.10452,0.00037,-0.214177,-0.251238,-0.228011,-0.112756,-0.174247,0.020636,0.08175…
2	snoRNA_ENST00000364938.1_SNORA73A	SNORA	1.813	0.64	CCAACGUGGAUACACCCGGGAGGUCACUCUCCCCGGGCUCUGUCCAAGUGGCGUAGGGGAGCAUAGGGCUCUGCCCCAUGAUGUACAAGUCCCUUUCCACAACGUUGGAAAUAAAGCUGGGCCUCGUGUCUGCGCCUGCAUAUUCCUACAGCUUCCCAGAGUCCUGUCGACAAUUACUGGGGAGACAAACCAUGCAGGAAACAGCC	((((((((((((..((((((((......)).))))))...)))))..((((...((((((((((.((((...))))....)))).....)))))).)))).))))))).......((.((((.....)))))).(((((((..........((((((((.(((.....))).....)))))))).......)))))))........	NULL,NULL,NULL,0.025371,0.019173,0.408994,0.704521,-0.031487,-0.021735,0.05223,0.078014,0.121649,1.374828,1.144588,-0.074708,-0.01876,0.036032,0.008595,-0.040247,0.045701,0.542708,0.02347,0.479818,0.410151,1.043187,3.209227,0.330484,1.758616,0.003223,0.814187,0.375111,0.484777,0.418663,0.141979,0.034462,-0.089501,0.038263,0.105203,-0.028346,0.103798,0.120409,0.061816,-0.235033,0.019999,-0.042065,…
2	mRNAIntron_TOP3A_chr17_18285308_18285406_neg	mRNA-intergenic-lncRNA	1.716	0.08	GUAAGGGAGGACAGAGCUUGCAGUGGGUAGUGGGUGGUGUCGCCCAAGUCCCUGAGGGUCUCAGGUGGGCCCUCACUGAGCUCGACUCUCUCCCUGCA	((.((((((((..(((((((....(((...((((((....))))))...)))(((((((((.....))))))))).)))))))...)).)))))))).	NULL,NULL,NULL,0.11194,0.211163,-0.060607,-0.012055,0.0,-0.224146,-0.014837,0.03749,0.085181,0.773845,-0.03133,-0.012784,-0.123002,0.187252,-0.027488,0.30873,-0.294158,0.023382,0.430076,0.29853,-0.386691,NULL,-0.016957,0.009803,0.323501,0.818555,2.502959,1.364678,0.046233,0.10737,-0.011856,0.945995,0.968449,0.700057,4.546101,0.794511,0.746357,0.444052,0.143469,0.168639,-0.038417,-0.037887,0.23441…
2	hsa-mir-27b	miRNA	1.587	0.959	CCUCUCUAACAAGGUGCAGAGCUUAGCUGAUUGGUGAACAGUGAUUGGUUUCCGCUUUGUUCACAGUGGCUAAGUUCUGCACCUGAAGAGAAGGUG	(((((((....((((((((((((((((((....(((((((((((......).)))..)))))))..))))))))))))))))))..)))).)))..	NULL,NULL,NULL,NULL,NULL,NULL,NULL,NULL,NULL,NULL,NULL,NULL,NULL,NULL,NULL,NULL,NULL,NULL,NULL,NULL,-0.028829,NULL,-0.033528,0.018657,-0.04402,0.096889,-0.00812,0.006204,0.764209,0.58959,0.664857,0.520801,2.343855,0.197655,-0.082337,-0.059073,0.0,-0.01884,-0.034896,0.063772,0.26316,0.569565,0.403202,1.073488,0.400602,1.613311,0.859046,1.96524,0.864702,0.378478,0.410729,0.31124,0.078551,0.261381,0…
2	snoRNA_ENST00000583861.1_SNORD43	SNORD	1.478	0.602	CACAGAUGAUGAACUUAUUGACGGGCGGACAGAAACUGUGUGCUGAUUGUCACGUUCUGAUUUG	..(((((...((((....(((((((((.((((...)))).))))...))))).))))..)))))	NULL,NULL,NULL,0.044314,0.036705,0.031862,0.006633,-0.02818,0.006084,-0.01119,-0.06466,0.02584,0.041995,0.037437,0.529673,1.203051,2.526918,0.382814,0.290727,-0.065861,0.118008,0.050255,-0.196015,-0.129321,-0.151152,-0.055484,-0.222893,-0.205456,0.021384,0.017803,0.04641,0.485216,0.332722,1.793824,0.979324,0.391807,0.076603,NULL,-0.001323,-0.457139,0.01294,-0.204398,0.067387,0.079371,0.276708,1.2…
2	snoRNA_ENST00000386037.1_SNORD94	SNORD	0.989	0.731	CAGGCUGUGAUGAUUGGCGCAGGGGUACGGACCUCAGCUGAGUCAUGGGAGCUGAAUGUAUGUGUUUCUCCUUUGUCCUGCAUGUGGCAGGCUGAUGGGGAGCACUUACAUGAGACUGUUGCCUCAAUCUGAGCCUG	((((((..(((((..(((((.(((.......)))(((((..........))))).(((((.((((.(((((.(((.(((((.....))))).))).))))))))).)))))......).))))))).))..))))))	NULL,NULL,NULL,-0.168146,0.04323,-0.028401,-0.115616,0.091739,0.050142,0.19152,-0.059065,-0.014075,0.385554,0.310529,0.937368,-0.595924,-0.562496,0.857317,-0.565261,0.183854,1.174884,-0.718326,-0.229347,-0.049639,0.05165,0.74899,4.122209,1.999778,0.429789,0.76319,1.291756,0.05919,0.546285,0.677484,0.083696,0.263026,0.414458,0.319452,0.516376,-0.384548,1.185565,0.656623,0.167769,0.300601,1.91671,2…
2	tRNA_Arg-CCT-2-1	tRNA	0.93	0.142	GCCCCAGUGGCCUAAUGGAUAAGGCACUGGCCUCCUAAGCCAGGGAUUGUGGGUUCGAGUCCCACCUGGGGUG	(((((((..((((........)))).(((((.......))))).....(((((.......)))))))))))).	NULL,NULL,NULL,-0.051043,-0.013432,0.014967,0.429449,0.418319,NULL,0.412179,0.038378,0.020724,0.071383,0.029551,0.040681,0.364974,0.378022,0.122425,0.338877,0.807471,0.303953,0.067545,0.01113,0.040681,0.013816,0.013816,-0.105923,0.023411,-0.021108,0.004222,0.560317,NULL,21.39299,1.305616,1.580018,3.141614,4.470641,1.419215,0.672764,0.09441,0.020724,0.037227,-0.240246,-0.036075,0.156966,0.227197,0…
2	snoRNA_ENST00000585078.1_SNORD92	SNORD	0.911	-0.412	GUGCUGUGAUGAUGCCUUAAUAUUGUGGUUUCGACUCACUGAGAGUAAAAUGAGGACCUACAAUUCCUUGGCUGUGUCUGAGCAC	(((((..((((..(((.....((((((((((((((((.....))))....)).))))).))))).....)))..))))..)))))	NULL,NULL,NULL,0.050546,0.040713,0.139936,0.025923,-0.042257,0.170694,0.032952,0.010199,1.809292,0.403636,-0.058754,0.011133,0.024663,0.176301,0.425862,0.246757,0.909054,1.949309,0.267154,0.08939,0.181949,0.376169,0.202346,0.161146,-0.025882,0.090568,0.186825,0.05014,0.155498,0.02767,0.118482,0.009264,0.063223,0.066027,1.246298,0.536664,0.974553,0.736004,2.270584,0.001097,0.025232,0.186419,1.0113…
2	snoRNA_ENST00000636377.1_SNORD98	SNORD	0.793	0.898	GAGUUAUGAUGUGUGUAAAUCCUAUUCCAUUGCUGAAAUGCAGUGUGGAACACAAUGAACUGAACUC	(((((......(((((...(((.....((((((......)))))).))))))))........)))))	NULL,NULL,NULL,0.054931,0.040308,0.451763,0.203381,0.309052,0.39457,0.15109,2.546163,0.120629,0.183856,-0.02426,0.126118,0.273982,0.18901,1.823979,1.08579,0.485241,0.093101,0.060503,0.145434,1.417971,0.934615,0.081034,0.140993,0.147697,0.194708,0.009344,0.251943,0.475478,0.05007,0.043324,1.8218,0.227599,1.422286,0.897786,0.967088,0.110196,0.035238,-0.025266,-0.003101,0.459012,0.126328,0.52383,0.0…
2	snoRNA_ENST00000386747.1_SNORD83A	SNORD	0.757	-0.337	GCUGUUCGUUGAUGAGGCUCAGAGUGAGCGCUGGGUACAGCGCCCGAAUCGGACAGUGUAGAACCAUUCUCUACUGCCUUCCUUCUGAGAACAGC	(((((((.(((..(((((.........((((((....))))))(((...))).....(((((.......))))).))))).....))))))))))	NULL,NULL,NULL,-0.000715,-0.000744,-0.033167,-0.002318,-0.082675,-0.016255,0.00744,-0.11258,0.081302,-0.005952,-0.07741,0.042067,-0.143716,-0.157881,-0.01013,0.592319,0.545358,1.111407,1.867617,0.200607,0.21543,1.100904,-0.575778,0.900698,-0.138908,-0.020576,-0.151013,-0.005495,-0.00724,0.091861,0.24834,0.199348,1.378749,2.145776,0.086567,0.002089,-0.079957,-0.009501,-0.118246,-0.232629,0.01242,0…
2	snoRNA_ENST00000458893.1_SNORD42B	SNORD	0.687	0.881	GUGCAUAUGAUGGAAAAGUUUUAAUCUCCUGACACUUGUGAUGUCUUCAAAGGAACCACUGAUGCAC	((((((.((.(((.............((((((((.......)))).....)))).))).))))))))	NULL,NULL,NULL,0.005807,0.075775,0.110996,0.019074,0.115859,0.210047,0.15174,0.205892,0.791322,0.480667,0.070488,0.780322,0.075209,0.138662,0.42963,0.610406,1.11482,0.043766,0.425948,0.872197,1.541665,0.097682,1.006279,0.223974,1.065058,0.082244,0.099759,0.005099,0.056702,0.482886,0.24149,0.344082,0.671262,0.402011,1.140645,0.144847,0.154289,1.550493,0.065908,0.641849,0.084887,0.267409,1.508994,0…
2	tRNA_iMet-CAT-2-1	tRNA	0.658	-0.25	AGCAGAGUGGCGCAGCGGAAGCGUGCUGGGCCCAUAACCCAGAGGUCGAUGGAUCUAAACCAUCCUCUGCUA	(((((((..((((.......)))).(((((.......))))).....(((((.......)))))))))))).	NULL,NULL,NULL,0.015311,-0.112982,0.0284,-0.009508,0.194476,NULL,-0.478103,0.074457,0.15768,0.022473,0.232384,0.062109,1.66867,1.088574,3.718019,1.392945,0.335117,0.151259,0.127552,0.007903,0.165212,NULL,0.043464,0.038401,0.008149,0.014447,0.033709,0.706536,0.809886,0.249424,2.468184,2.610183,0.298074,1.203284,0.042229,0.034574,0.047662,0.172498,0.354256,0.135701,0.409203,0.550955,0.141381,0.1061…
2	tRNA_Arg-CCT-3-1	tRNA	0.632	0.212	GCCCCGGUGGCCUAAUGGAUAAGGCAUUGGCCUCCUAAGCCAGGGAUUGUGGGUUCGAGUCCCACCCGGGGUA	((((((...((((........)))).(((((.......))))).....(((((.......))))).)))))).	NULL,NULL,NULL,-0.016599,0.014063,NULL,10.633545,0.266974,NULL,0.874928,0.022594,0.034352,0.1517,0.08853,0.077925,0.271354,0.192046,0.11781,0.363112,0.633775,0.297637,0.304092,-0.005072,0.006225,-0.002075,0.134409,-0.014986,0.088761,0.051873,0.031124,0.304323,NULL,11.96196,0.860173,1.993314,2.650144,2.493602,1.110317,0.250836,0.098444,0.065476,0.109049,-0.262133,-0.111354,-0.078847,0.090836,0.230…
2	snoRNA_ENST00000383953.1_SNORD21	SNORD	0.617	0.965	GCUGAAUGAUGAUAUCCCACUAACUGAGCAGUCAGUAGUUGGUCCUUUGGUUGCAUAUGAUGCGAUAAUUGUUUCAAGACGGGACUGAUGGCAGC	((((...(((...)))((....(((((....))))).(((((((((((((((((((...))))))........))))...)))))))))))))))	NULL,NULL,NULL,0.184732,-0.011127,0.023996,0.037201,0.06093,0.007507,0.014545,-0.027817,0.746504,0.385619,0.158524,0.103627,0.22562,0.333135,0.147062,1.667552,0.343391,0.842892,3.493628,1.594691,0.027549,0.008044,-0.005295,0.087808,0.017696,0.350093,0.245126,0.483616,0.020913,-0.002949,0.033783,0.07152,0.325628,0.04062,0.083585,0.121189,0.336889,0.135801,0.10671,0.317048,-0.003486,0.020243,0.4838…
2	tRNA_Arg-CCT-1-1	tRNA	0.589	0.087	GCCCCAGUGGCCUAAUGGAUAAGGCACUGGCCUCCUAAGCCAGGGAUUGUGGGUUCGAGUCCCACCUGGGGUA	(((((((..((((........)))).(((((.......))))).....(((((.......)))))))))))).	NULL,NULL,NULL,-0.042353,-0.018353,-0.002824,0.666353,0.437647,NULL,0.354706,0.03,0.067765,0.09,0.082588,0.045529,0.371294,0.377294,0.068118,0.347647,0.973765,0.436235,0.140471,-0.049412,0.033529,0.020118,0.007412,-0.033176,0.068118,-0.026471,0.173647,0.838235,NULL,17.635412,1.228588,1.443176,2.417294,3.085412,1.029882,0.784588,0.084353,0.002118,0.021882,-0.208941,0.146471,0.146471,0.290471,0.274…
2	tRNA_Leu-TAA-4-1	tRNA	0.545	0.094	ACCGGGAUGGCUGAGUGGUUAAGGCGUUGGACUUAAGAUCCAAUGGACAGGUGUCCGCGUGGGUUCGAGCCCCACUCCCGGUA	((((((((((.(((....))).(((.((((((.......(((.(((((....)))))..))))))))))))))).))))))).	NULL,NULL,NULL,-0.05335,-0.133703,-0.123425,0.266191,0.097357,0.000374,-0.175,0.074092,0.316458,0.058396,0.438294,0.640577,1.041498,0.219848,0.131367,0.330846,0.41531,0.444274,0.397931,0.367098,0.069981,0.164442,NULL,0.039989,0.103337,-0.125481,-0.0185,0.027936,0.177523,1.038508,0.888454,1.146236,1.047758,NULL,2.248091,-0.009343,0.033262,-0.116324,0.091564,0.187427,0.177336,0.170609,0.057555,0.19…
2	snoRNA_ENST00000384504.1_SNORA37	SNORA	0.533	0.155	UGAGCACUUUCACAGGUCCUCCCUCAGGCUGUGGGGCCAGGAUUUGGUAGCUGGUGCUGAGAGAAAACCUUUGUUGGCAUCCUUGCCCUGGGACUGUGCCAGUGGCAGCUGUCAUUCAAUGGGACAAUU	..((((((....((((((((.(((((.....)))))..))))))))......)))))).........((((((.(((((...(((((((((.......)))).))))).)))))..))).)))......	NULL,NULL,NULL,-0.690924,-0.012519,0.093304,0.094604,0.03307,2.10041,-0.123067,0.767812,0.846943,0.0,0.291369,-0.295621,0.355383,0.149405,-0.016299,0.128973,-0.393177,0.274008,0.03744,0.263378,0.344281,-0.055864,1.854512,2.293279,2.345246,0.594549,1.16654,0.519197,0.687736,0.0998,0.119288,-0.048306,0.075825,0.224403,0.592305,0.165704,-0.035196,0.270228,-0.275779,0.45412,-0.060471,0.514945,-0.0083…
2	tRNA_Leu-CAA-2-1	tRNA	0.519	0.272	GUCAGGAUGGCCGAGUGGUCUAAGGCGCCAGACUCAAGCUUACUGCUUCCUGUGUUCGGGUCUUCUGGUCUCCGUAUGGAGGCGUGGGUUCGAAUCCCACUUCUGACA	(((((((.((((....))))....((((.((.....(((.....)))..)))))).((((...))))((((((....))))))(((((.......)))))))))))).	NULL,NULL,NULL,0.016862,-0.009293,0.147545,1.082156,1.523641,-0.018299,-0.019928,0.06994,0.077126,0.251401,1.015377,1.046419,2.096766,1.114347,0.399521,0.145533,0.369916,0.503952,1.691689,2.235689,1.439042,0.07176,1.292072,0.138635,0.22218,0.01303,0.521006,0.400479,0.748455,0.081533,0.964599,0.56,1.060599,0.694994,0.336,0.078467,1.227401,0.833533,2.016287,0.256575,0.446275,0.119952,0.04321,0.7143…
2	tRNA_Leu-TAA-1-1	tRNA	0.514	0.028	ACCAGGAUGGCCGAGUGGUUAAGGCGUUGGACUUAAGAUCCAAUGGACAUAUGUCCGCGUGGGUUCGAACCCCACUCCUGGUA	((((((((((((....)))))....((((((.......))))))((((....))))..(((((.......)))))))))))).	NULL,NULL,NULL,0.049554,-0.009239,-0.520229,0.132871,0.053921,0.002016,NULL,0.023013,-0.089533,0.000168,0.107842,0.045354,1.150821,2.206734,0.020661,0.014446,0.009071,0.015622,0.016462,0.005711,-0.000504,-0.087181,NULL,0.009407,0.027548,-0.142614,0.011591,0.027213,0.244745,0.441951,0.741961,1.715732,0.697279,NULL,0.291947,0.131695,0.020997,-0.533332,0.012766,0.037795,0.096252,0.059296,-0.004703,0…
2	tRNA_Glu-CTC-2-1	tRNA	0.487	-0.155	UCCCUGGUGGUCUAGUGGUUAGGAUUCGGCGCUCUCACCGCCGCGGCCCGGGUUCGAUUCCCGGUCAGGAAA	.((((((....)))).))........(((((.......))))).((.(((((.......)))))))......	NULL,NULL,NULL,0.156155,0.319951,NULL,0.139044,0.191539,1.821862,-0.032062,0.045517,0.127748,0.019602,0.27244,0.158979,0.402514,NULL,1.650424,0.795393,0.248851,0.814663,0.485741,0.116618,0.602525,0.513151,0.214131,0.342212,0.155823,0.109807,0.292873,0.194031,0.283404,1.040589,0.137549,0.621297,0.406003,3.383078,0.404674,0.209148,0.499695,0.000664,0.045517,0.87862,0.339388,-0.185392,0.295697,0.007…
2	tRNA_rna8442	tRNA	0.46	0.205	GCACUGGUGGUUCAGUGGUAGAAUUCUCGCCUCCCACGCGGGAGACCCGGGUUCAAUUCCCGGUCAAGAUA	.((((((....)))))).......((((.((........)))))).(((((.......)))))........	NULL,NULL,NULL,0.064379,0.104726,0.148368,0.238065,0.197074,0.0991,0.885951,0.040186,0.048143,0.07322,0.020736,-0.867867,0.025478,0.211381,0.102958,NULL,0.949044,1.180678,0.489793,0.651181,0.794406,0.096608,0.418582,0.066388,0.179955,0.496865,0.076595,NULL,0.983282,0.37285,0.712506,0.024433,1.47637,1.206639,2.225446,1.284601,0.082864,0.074184,0.022504,0.344961,0.165247,0.686465,0.200129,0.062289,…
2	snoRNA_ENST00000391305.1_SNORA3B	SNORA	0.444	0.724	GCCGAGACUAGAGUCACAUCCUGACACAACUCUUGUCCUGGUGUGCUAGAGUACUCGAAGAGAAUCUACUGGUCUUGAUUCACUGGUGGGGGCAGUCGGUGCCCCCGUUAGUGCCCAGAUCAGAAACAUAC	..(((((((..((.((((((..((((.......))))..))))))))..))).))))...........(((((((.(...((((((((((((((.....))))))))))))))..))))))))........	NULL,NULL,NULL,-0.04971,-0.004289,-0.372278,0.016937,0.023315,0.115588,0.377997,0.964184,0.214349,0.46378,0.275717,0.070936,0.028814,0.003739,0.029914,0.015177,-0.010778,0.065327,0.010558,-0.134064,0.063898,0.512831,0.005169,0.855745,3.946257,3.717391,0.499853,1.49879,0.275937,0.272747,0.212919,-0.05015,-0.15595,0.014957,0.072806,0.061258,-0.61852,-0.064667,-0.021226,-0.012538,0.023865,0.164418,0…
2	tRNA_Glu-TTC-1-1	tRNA	0.379	0.152	UCCCAUAUGGUCUAGCGGUUAGGAUUCCUGGUUUUCACCCAGGUGGCCCGGGUUCGACUCCCGGUAUGGGAA	(((((((..((((........)))).(((((.......)))))....(((((.......)))))))))))).	NULL,NULL,NULL,0.222864,0.214407,-1.14773,-0.231322,0.192416,NULL,0.173809,-0.090499,0.048633,0.014801,0.037215,-0.229208,0.28503,NULL,5.792783,1.085565,-0.524387,0.42839,-0.082041,-0.325627,0.106146,0.42543,0.221173,-0.055822,-0.102763,-0.03214,0.051593,0.418241,2.473499,5.449394,10.146462,1.024246,0.56287,4.063575,0.019453,0.060051,0.001269,0.066394,-0.842825,-3.102763,0.215252,-0.137863,-0.611…
2	mRNAIntron_ACLY_chr17_41874300_41874408_neg	mRNA-intergenic-lncRNA	0.361	0.131	GCCCCAGCUACUGGGAGGCAUAGCUGGGCAGAUCGCUUGAGCCUAGCUAGGAGUUUGAGGCUGAAGUGAGCUAUGGUCUCACCAGUGUACUCCAGCCUGGGCAACAGA	((.(((((((.((.....)))))))))))...........((((((((.(((((.....((((..((((((....).)))))))))..)))))))).)))))......	NULL,NULL,NULL,0.0,0.106859,5.6e-05,-0.053401,-5.6e-05,-0.05357,0.0543,0.431141,0.159249,0.494594,1.247266,0.098941,2.444892,1.05556,-0.164921,0.154139,0.556979,0.101524,-0.003032,-0.009153,0.050032,0.047449,-0.114271,NULL,0.193222,0.0,0.436139,0.44181,0.422213,0.261897,0.733187,1.612371,0.251733,0.629753,0.639917,0.813822,0.548051,-0.414239,-0.21164,0.0,0.098941,0.095797,-0.178678,0.0,-0.052503,…
2	tRNA_Gly-TCC-3-1	tRNA	0.354	0.054	GCGUUGGUGGUAUAGUGGUAAGCAUAGCUGCCUUCCAAGCAGUUGACCCGGGUUCGAUUCCCGGCCAACGCA	(((((((..((.((....)).)).(((((((.......)))))))..(((((.......)))))))))))).	NULL,NULL,NULL,0.001808,0.104639,NULL,0.135168,0.144808,NULL,0.019482,0.374172,0.460735,0.019482,0.327978,0.275959,0.610966,NULL,1.724844,0.623017,0.822454,0.284394,-0.067684,0.361518,0.548905,1.078128,0.188391,-0.218518,0.001808,0.048002,-0.059851,0.097208,0.239205,8.011649,3.774654,1.90721,0.291826,1.340831,1.311107,0.011046,0.061458,0.059249,-0.215706,0.062462,0.117092,-0.613577,0.272344,-0.21…
2	tRNA_Gly-CCC-5-1	tRNA	0.307	0.149	GCCUUGGUGGUGCAGUGGUAGAAUUCUCGCCUCCCACGUGGGAGACCCGGGUUCAAUUCCCGGCCAAUGCA	((.((((.......((((........))))(((((....)))))..(((((.......))))))))).)).	NULL,NULL,NULL,0.07478,0.461408,0.396718,0.493281,0.16625,0.033193,0.561648,0.529021,0.294215,0.09628,0.571927,0.086661,0.73846,0.697911,0.373238,0.831062,1.224952,0.568155,0.768164,0.976567,1.002499,0.142958,1.172427,0.053374,0.150596,0.220755,0.027913,0.004715,-0.12457,0.057711,0.053656,-0.017634,1.776887,1.977085,1.901174,4.161252,0.010467,0.03225,0.033476,0.085247,-0.059597,0.316469,0.081286,…
2	tRNA_Ser-TGA-1-1	tRNA	0.245	-0.041	GCAGCGAUGGCCGAGUGGUUAAGGCGUUGGACUUGAAAUCCAAUGGGGUCUCCCCGCGCAGGUUCGAACCCUGCUCGCUGCG	(((((((..(((..........))).(((((.......)))))(((((...))))).(((((.......)))))))))))).	NULL,NULL,NULL,0.024879,0.055657,0.616334,0.129269,0.14671,-0.119779,0.908215,0.044372,0.209292,0.044115,0.463213,0.605306,1.704859,7.249304,0.177744,0.121061,0.131834,0.090796,0.203393,0.057966,-0.062326,0.013081,NULL,0.074124,0.075663,0.141323,-0.048476,0.091052,NULL,0.567602,1.594826,1.940056,0.327275,0.295471,0.265462,0.024366,0.023597,0.532464,0.045141,0.074894,1.002858,-0.084897,0.092848,0.…
2	snoRNA_ENST00000408548.1_SNORA11D	SNORA	0.237	0.626	GGGGUGUGCUCAGAGCAGGGGGCCUGAAGAAUGGCUCCUCUGUUUACAACACACCCAACAGGAAGCUGGGGUCAUCGUGAUGAGGGGCACAAACUUGUGGCCUCCCUACAGACAAAUGCCCUACAUGU	.(((((((....((((((((((((........))).)))))))))....))))))).(((......((((((........(((((((((((....))))...))))).)).......))))))..)))	NULL,NULL,NULL,0.078331,0.132425,0.087581,0.175513,-0.007494,0.139685,0.762118,0.421747,0.97065,1.438295,0.01768,-0.183358,-0.012528,-0.064632,0.035829,0.041917,-0.023183,-0.009484,-0.087464,0.062759,-0.031262,0.810007,0.477129,0.168254,2.480134,2.729763,0.530052,0.898056,1.198384,-0.256889,-0.066974,-0.123292,0.486379,-0.05386,-0.12259,-0.165795,0.047186,0.032784,-0.021076,0.251737,-0.032316,0.1…
2	tRNA_Ala-AGC-19-1	tRNA	0.232	-0.784	GGGGGAUUAGCUCAAGCGGUAGAGCGCCUGCUUAGCAUGCAAGAGGUAGCAGGAUCGAUGCCUGCAUUCUCCA	(((((((..((((........))))((((((.......))...)))).(((((.......)))))))))))).	NULL,NULL,NULL,0.201109,0.0,0.028142,0.495653,-0.021468,0.333253,-0.145826,0.0,0.262509,0.394876,0.225024,0.329249,0.444152,1.290076,0.636918,1.871712,0.813222,1.28318,0.998424,0.170075,0.361951,0.945366,-0.859383,-0.088652,0.0,-0.032814,0.298882,0.075193,0.686194,0.279861,NULL,NULL,NULL,NULL,2.939323,0.234923,-0.109008,0.51979,1.988395,0.870395,-0.045717,0.534473,0.232921,0.372629,0.50711,-0.935…
2	tRNA_Glu-TTC-4-1	tRNA	0.157	0.167	UCCCUGGUGGUCUAGUGGCUAGGAUUCGGCGCUUUCACCGCCGCGGCCCGGGUUCGAUUCCCGGUCAGGGAA	(((((((.(((((........)))))(((((.......)))))....(((((.......)))))))))))).	NULL,NULL,NULL,-0.011027,-0.053145,NULL,0.050072,0.143709,-0.954447,-0.126175,-0.073933,0.056761,-0.027657,0.220897,-0.115871,0.129248,0.385575,2.321041,1.093818,0.113702,0.505604,0.074114,0.081345,0.487708,0.281996,0.133044,0.12979,-0.033623,-0.125994,0.410521,-0.117137,1.616233,3.996746,4.405821,1.014461,1.093999,4.043384,0.675886,0.172993,0.008677,-0.020607,-0.131417,-0.29483,0.039949,-0.58224…
2	snoRNA_ENST00000384714.1_SNORD15B	SNORD	0.15	-0.482	CUUCAGUGAUGACACGAUGACGAGUCAGAAAGGUCACGUCCUGCUCUUGGUCCUUGUCAGUGCCAUGUUCUGUGGUGCUGUGCACGAGUUCCUUUGGCAGAAGUGUCCUAUUUAUUGAUCGAUUUAGAGGCAUUUGUCUGAGAAGG	((((.....((((.((....)).))))...(((.(((.(.(((((...((..((((((((((((((.....)))))))))...)))))..))...)))))).))).)))..................((((....))))..)))).	NULL,NULL,NULL,0.043107,0.106699,0.095463,0.052356,0.260479,0.343713,0.147437,-0.007414,0.198952,1.007294,0.110215,0.521876,0.927575,0.625517,1.207927,1.467719,0.7861,0.678867,0.066725,0.881258,1.366141,0.170061,0.166927,0.287001,1.986996,0.490768,1.8738,0.256658,0.075438,0.119616,-0.057247,0.008331,0.015516,0.057171,1.554239,1.386777,0.24504,0.064585,0.003669,0.030114,-0.002981,0.484348,0.088049…
2	tRNA_Phe-GAA-1-1	tRNA	0.123	-0.169	GCCGAAAUAGCUCAGUUGGGAGAGCGUUAGACUGAAGAUCUAAAGGUCCCUGGUUCGAUCCCGGGUUUCGGCA	(((((((..((((........)))).(((((.......))))).....(((((.......)))))))))))).	NULL,NULL,NULL,0.088793,0.024963,0.072361,0.46956,0.393722,-0.53181,0.777965,0.028123,0.167158,8.635033,1.181483,0.532442,0.39151,2.88972,0.255635,0.610807,0.116916,0.40415,-0.073625,0.014851,-0.279018,0.062882,NULL,0.033179,0.036339,0.064462,-0.016115,0.073941,0.06541,0.425005,0.922688,1.153044,1.224774,NULL,0.846851,0.083421,0.032863,0.182326,0.104908,0.171582,0.310301,1.117969,0.270171,0.59627…
2	tRNA_Ala-AGC-9-1	tRNA	0.065	-0.331	GGGGAAUUAGCUCAGGCGGUAGAGCGCUCGCUUAGCAUGCGAGAGGUAGCGGGAUCGACGCCCGCAUUCUCCA	(((((((..((((........)))).(((((.......))))).....(((((.......)))))))))))).	NULL,NULL,NULL,0.005844,0.323594,0.524836,0.591308,0.07889,0.830533,1.257487,0.090942,0.129291,0.098977,0.174215,0.148283,0.077064,1.635866,-2.244339,0.891892,0.862673,0.580716,0.535793,0.047845,0.333455,0.993061,-3.097516,0.0,0.0,0.0,0.236669,0.024105,0.203068,-0.01607,NULL,2.28561,6.27721,NULL,0.394814,0.124909,0.07889,0.14317,0.123448,-0.049671,0.372535,1.185902,0.987217,0.278671,0.28561,0.144…
2	tRNA_Gln-CTG-5-1	tRNA	0.053	-0.18	GGUUCCAUGGUGUAAUGGUUAGCACUCUGGACUCUGAAUCCGGUAAUCCGAGUUCAAAUCUCGGUGGAACCU	(((((((.(((((........)))))(((((.......)))))....(((((.......)))))))))))).	NULL,NULL,NULL,0.048799,0.288467,-0.006922,0.119055,0.125285,NULL,-0.016266,0.022842,0.031321,0.123554,0.273412,0.750671,0.65463,NULL,2.727367,0.947942,0.28241,0.512906,0.037897,-0.010037,0.002942,0.072852,0.641306,0.195714,0.055721,-0.009517,-0.039281,0.03582,0.073025,0.431402,0.96542,1.761428,2.127419,0.335189,1.195916,0.159721,0.238803,0.174257,0.328959,0.030283,0.376893,1.448562,0.469818,0.98…
2	tRNA_Leu-AAG-1-1	tRNA	0.031	0.067	GGUAGCGUGGCCGAGCGGUCUAAGGCGCUGGAUUAAGGCUCCAGUCUCUUCGGAGGCGUGGGUUCGAAUCCCACCGCUGCCA	(((((((((((((.(((........)))))).....((.(((((((((....))))).)))).)).....)))).)))))).	NULL,NULL,NULL,0.03164,0.05326,0.077122,0.108629,0.114825,0.050623,0.984651,0.063543,0.077781,0.213963,0.444405,0.111793,0.918735,0.37783,1.065464,0.363856,0.39655,0.332216,0.520472,0.983728,0.414743,-0.038099,-0.746167,0.290293,0.292666,0.176786,-0.010019,-0.047064,0.446514,1.360767,2.066594,NULL,1.922238,0.42964,NULL,0.117858,-0.02808,0.029662,0.01292,0.089777,0.121812,0.045482,0.099665,0.0029,…
2	tRNA_Leu-TAA-3-1	tRNA	0.03	0.133	ACCAGAAUGGCCGAGUGGUUAAGGCGUUGGACUUAAGAUCCAAUGGAUUCAUAUCCGCGUGGGUUCGAACCCCACUUCUGGUA	(((((((..(((..........))).(((((.......)))))(((((....))))).(((((.......)))))))))))).	NULL,NULL,NULL,0.34258,0.133145,0.10281,0.351662,0.507512,0.446298,-0.324779,0.014168,0.137868,0.130965,0.332045,0.395801,1.050082,1.434076,0.227781,0.133326,0.150401,0.24758,0.214521,0.189091,0.041596,0.128604,NULL,0.040325,0.052313,-0.025975,0.007266,0.034512,0.020162,0.638659,0.515141,1.982277,1.072606,NULL,0.862444,0.184005,0.033604,0.211252,0.150764,0.154942,0.2365,0.265018,0.044684,0.36474,…
2	tRNA_Leu-CAG-1-1	tRNA	0.017	0.316	GUCAGGAUGGCCGAGCGGUCUAAGGCGCUGCGUUCAGGUCGCAGUCUCCCCUGGAGGCGUGGGUUCGAAUCCCACUCCUGACA	(((((((..(((...........)))((((((.......))))))((((...))))..(((((.......)))))))))))).	NULL,NULL,NULL,0.072284,-0.060001,0.195357,0.800324,0.379138,0.150238,-0.471738,0.031418,0.038977,-0.023859,0.520636,-0.272365,1.533797,0.742449,1.474505,0.648196,0.498195,0.269058,0.559376,0.887963,-0.0,-0.267168,NULL,-0.795127,0.042993,-0.06567,-0.091891,0.03189,0.151419,0.470556,1.248912,1.368677,1.617184,1.144265,NULL,0.198191,0.080788,0.258901,0.036851,0.020551,-0.902372,-0.216617,0.099686,-…
2	tRNA_Arg-TCG-3-1	tRNA	0.005	-0.045	GACCGCGUGGCCUAAUGGAUAAGGCGUCUGACUUCGGAUCAGAAGAUUGAGGGUUCGAGUCCCUUCGUGGUCG	(((((((..((((........)))).(((((.......))))).....(((((.......)))))))))))).	NULL,NULL,NULL,0.031415,0.00733,-0.039444,0.294258,0.209087,NULL,3.218686,0.00384,0.023736,0.093199,0.076095,0.078888,0.385363,0.301588,0.300192,0.662517,0.580488,0.086218,0.085171,-0.001396,0.05201,0.02583,NULL,0.237361,0.054802,0.129501,-0.001396,0.148002,0.773169,2.314271,2.270987,3.537029,0.653441,NULL,1.059398,0.06318,0.02967,0.079586,0.038746,0.329513,0.065274,0.39025,0.191285,0.223748,0.18…
