# Supplementary material for: RNA structure probing reveals the structural basis of Dicer binding and cleavage
Source: Nat Commun. 2021 Jun 7;12:3397. doi: 10.1038/s41467-021-23607-w (PMC8184798; doi:10.1038/s41467-021-23607-w)
Supplement: Supplementary file 6 — Supplementary Data 4 [file 41467_2021_23607_MOESM6_ESM.xlsx]

## Sheet: Sheet1
miRID	mature_5p_len	mature_5p_dist	5p arm length	3p arm length	loop size	Terminal loop or internal bulge?	At bulge/loop?	5p bulge size (nt)	To loop/bulge	5p Distance rule?	Next distance	Next distance feature	mature_3p_len	mature_3p_dist	loop size	3p loop counting rule?	At bulge/loop?	3p bulge size (nt)	To loop/bulge	Terminal loop or internal bulge?	3p Distance rule?	Next distance	Next distance feature
hsa-mir-1296	22	56.39	81.4	84.2	4	internal bulge	N		2nt	N	59	stem	22	59.06	4	N	N		3nt		Y	63	stem
hsa-mir-32	22	58.6	79	83.9	4	internal bulge	N		2nt	Y	60.3	stem	22	61.5	4	N	N		3nt		N	63.1, 59.8	stem
hsa-mir-503	23	61.07	73.8	83.7	5		Y	2		N	62.6,58.9	bulge	23	61.11	5	N	N		6nt		N	57.9	stem
hsa-mir-221	22	56.51	73.1	82.2	5		Y	4		N	58.7,55.9	stem	23	64.96	5	Y	N		2nt	internal bulge	N	62.4, 60.5	stem
hsa-mir-340	22	59.83	76.2	81.2	7		N		0nt	Y	63.7	bulge	22	57.47	7	N	N		7nt		Y	60.8	stem
hsa-mir-218-1	21	57.14	72.4	80.5	9		N		0nt	Y	61.4	loop	22	61.12	9	Y	N		2nt	internal bulge	N	64.4,57.5	stem
hsa-mir-615	22	57.28	64.8	80.5	11		Y	2		N	58.3	bulge	22	66.5	11	N	N		5nt		N	68.2,64.0	stem
hsa-mir-191	23	58.87	74.5	78.9	7		N		0nt	Y	62.2	bulge	22	59.63	7	Y	N		2nt	internal bulge	Y	62.6	stem
hsa-mir-590	22	59.38	74.2	78.9	5		N		0nt	Y	62.1	bulge	21	57.22	5	N	N		3nt		N	59.1	stem
hsa-mir-181a-1	23	55.64	68.9	78.5	7	internal bulge	N		2nt	N	56.6,55.1	stem	22	59.25	7	Y	N		2nt	internal bulge	Y	62.5, 57.8	stem
hsa-mir-21	22	57.76	74	78.4	3		Y	1		N	58.8	stem	21	58.79	3	N	N		6nt		Y	60.7	stem
hsa-mir-27b	22	56.3	73.8	77.6	6		N		5nt	N	60.1	stem	21	61.33	6	Y	N		2nt	internal bulge	N	64.6, 57.2	stem
hsa-mir-106b	21	57.04	72.8	77.4	6		N		5nt	N	58.5	stem	22	52.8	6	N	Y	2			N	54.8	stem
hsa-mir-589	22	61.08	75.3	77	3		N		1nt	Y	65	stem	24	60.7	3	N	N		6nt		Y	64.3,57.3	stem
hsa-mir-769	22	54.44	69.2	77	8		N		0nt	N	58.5	bulge	23	59.76	8	N	N		5nt		Y	64.5	stem
hsa-mir-378a	22	53.34	66.5	76.3	8		N		4nt	N	54.2	stem	22	60.86	8	N	N		4nt		Y	65.7, 56.9	stem
hsa-mir-542	23	64.22	74.4	76	4		Y	1		N	60.6	stem	22	59.82	3	Y	N		2nt	internal bulge	Y	63.2	stem
hsa-mir-339	23	63.27	73.1	75.9	4		N		0nt	N	60.2	bulge	23	62.82	4	Y	N		2nt	internal bulge	N	59.5	stem
hsa-mir-152	23	58.33	68.6	75.8	4		N		0nt	Y	60.5	bulge	21	58.56	4	N	N		5nt		Y	62	stem
hsa-mir-33b	20	54.03	72.7	75.5	5	internal bulge	N		2nt	N	56.6	stem	22	56.82	5	N	N		3nt		N	60.7	stem
hsa-mir-148a	22	54.78	69.2	75.1	7		N		3nt	N	59.2	stem	22	56.36	7	Y	N		2nt	internal bulge	N	61	stem
hsa-mir-7-1	24	62.74	77.9	75	4		N		5nt	N	59.1	stem	22	56.88	4	Y	N		2nt	internal bulge	N	60.2	stem
hsa-mir-16-1	22	62.9	75	74.9	10		Y	3		N	65.6,59.6	bulge	22	59.8	10	N	N		0nt		Y	63	bulge
hsa-mir-92a-1	23	63.5	72.4	74.5	6		N		3nt	N	60.4	stem	22	63.2	6	N	N		5nt		N	65.7,60.2	stem
hsa-mir-17	23	56.78	65.3	74.3	7	terminal loop	N		2nt	N	60.7	stem	22	54.29	7	Y	N		2nt	internal bulge	N	57.3	stem
hsa-mir-671	23	58.93	71.1	74.1	7		N		1nt	Y	61.3	stem	21	61.08	7	Y	N		2nt	internal bulge	N	63.5, 58.3	stem
hsa-let-7f-1	22	60.58	66.9	73.5	5+9		N		9nt	Y	63.4	stem	22	60.75	5+9	N	N		4nt		Y	63.4	stem
hsa-mir-9-1	23	63.18	73.9	73.4	7		N		1nt	N	60.5	stem	22	59.04	7	N	N		5nt		Y	61.5	stem
hsa-mir-1307	21	58.64	75.9	73.2	6	internal bulge	N		2nt	Y	62.4	stem	22	61.79	6	Y	N		2nt	internal bulge	N	63.7,59.1	stem
hsa-mir-182	24	55.26	63.3	73.2	14	terminal loop	N		2nt	N	59.1	stem	21	57.36	14	N	N		4nt		Y	61.7	stem
hsa-mir-196a-2	22	60.62	68.4	73.1	8		N		0nt	Y	62.8	bulge	22	59.66	8	N	N		4nt		Y	64.1	stem
hsa-mir-423	23	59.82	64.1	72.9	9		N		1nt	Y	64.1	stem	23	61.92	9	N	N		3nt		N	65.4, 57.8	stem
hsa-mir-33a	21	57.1	63.3	72.4	4+5	terminal loop	N		2nt	N	60.1	stem	22	53.47	4+5	N	N		6nt		N	56.3	stem
hsa-mir-301a	22	62.39	70.2	72	8	terminal loop	N		2nt	N	59.1	stem	23	58.02	8	N	Y	1			Y	61.1	stem
hsa-mir-574	23	60.52	72	71.6	6		Y	1		Y	64.8	stem	22	60.56	6	N	N		0nt		Y	65.1, 57.3	bulge
hsa-mir-193b	22	59.34	64.5	71.4	9		Y	1		Y	61.6	stem	22	58.92	9	N	N		1nt		Y	61.4	stem
hsa-mir-93	23	57.8	67.2	71.2	9		N		0nt	Y	62.1,55.2	bulge	22	58.53	9	N	N		4nt		Y	62.8,55.2	stem
hsa-mir-125a	24	64.58	64.58	71.2	12		N		0nt	N	61.3	loop	22	66.94	12	Y	N		2nt	terminal loop	N	63.8	stem
hsa-mir-25	21	55.76	65.1	71.1	7		N		4nt	N	56.3	stem	22	47.56	7	Y	N		2nt	internal bulge	N	49.6	stem
hsa-mir-103a-2	23	57.26	65.3	71	6		N		0nt	N	57.7	bulge	23	56.44	6	N	N		4nt		N	60.3	stem
hsa-mir-27a	22	57.32	67.7	70.8	11		N		0nt	Y	61.2	bulge	21	57.26	11	Y	N		2nt	internal bulge	N	60.7	stem
hsa-mir-320a	22	60.82	66.8	70.6	4	terminal loop	N		2nt	Y	63.4	stem	22	56.9	4	N	N		4nt		N	60	stem
hsa-mir-342	21	50.36	64.6	70.3	13		Y	5		N	48.6	stem	23	66.29	13	Y	N		2nt	terminal loop	N	62.3	stem
hsa-mir-197	23	61.7	64.8	70.1	11		N		1nt	Y	64.8	stem	22	58.32	11	N	N		0nt		Y	61.2	bulge
hsa-mir-31	21	56.4	68.4	70	8		Y	1		N	60.4	stem	22	60.4	8	N	Y	2			Y	63.6	bulge
hsa-mir-375	23	61.58	65.3	69.8	8		N		1nt	N	65.3,57.9	stem	22	60.69	8	N	N		0nt		Y	64.3, 57.3	bulge
hsa-mir-99a	22	59.42	66.8	69.7	8		N		0nt	Y	63.4	bulge	22	59.61	8	N	N		4nt		Y	62.6	stem
hsa-mir-186	22	58.82	62.5	69.6	14		N		1nt	Y	62.5	stem	22	63.33	14	Y	N		2nt	terminal loop	N	66.9, 59.6	stem
hsa-mir-22	22	61.27	61.27	69	14		N		0nt	Y	65.7	loop	22	62.33	14	Y	N		2nt	terminal loop	N	66.0,58.3	stem
hsa-mir-96	23	59.98	76.3	68.7	6		N		4nt	Y	62.6	stem	22	42.66	6	N	N		4nt		N	43.4	stem
hsa-mir-16-2	22	62.45	65.5	68.7	17		N		1nt	N	62.5,58.9	stem	22	62.24	17	N	N		0nt		N	65.1,59.0	bulge
hsa-mir-18a	23	59.32	59.3	68.6	4+6+2		N		0nt	Y	61.6	loop	23	62.08	4+6+2	Y	N		2nt	terminal loop	N	59.8	stem
hsa-mir-424	22	61.18	67.7	68.5	9		N		0nt	N	64.9, 58.6	loop	21	58.42	9	Y	N		2nt	internal bulge	Y	60.7	stem
hsa-mir-15b	22	60.47	62.9	68.4	12		N		1nt	Y	62.9	stem	22	59.22	12	N	Y	1			Y	62.3	stem
hsa-mir-766	22	54.98	61.1	68.4	9		Y	4		N	56.1	stem	22	59.72	9	Y	N		2nt	terminal loop	Y	63.8	stem
hsa-mir-9-2	23	62.92	66	68.3	10		N		1nt	N	60.3	stem	22	59.36	10	N	N		3nt		Y	61.7	stem
hsa-let-7e	22	61.06	64.2	68	3+4+7		Y	1		Y	62.7	stem	22	60.06	3+4+7	N	N		3nt		Y	62.8	stem
hsa-mir-92b	22	60	68.4	67.7	13		N		3nt	Y	63.1	stem	22	62.62	13	N	N		3nt		N	64.2, 61.0	stem
hsa-mir-181a-2	23	56.38	59.9	67.5	11	terminal loop	N		2nt	N	57.9	stem	22	60.66	11	Y	N		2nt	terminal loop	Y	63.6	stem
hsa-mir-196b	22	61.12	64.3	67.2	10		N		1nt	N	64.3, 58.0	stem	22	61.26	10	Y	N		2nt	terminal loop	N	64.4,57.9	stem
hsa-mir-345	22	58.78	62.2	66.9	10		N		1nt	Y	62.2	stem	22	58.38	10	N	N		3nt		Y	60.7	stem
hsa-mir-132	22	61.12	61.12	66.6	12		N		0nt	Y	64.2	loop	22	61.41	12	Y	N		2nt	terminal loop	N	64.2,58.4	stem
hsa-mir-26b	21	57.84	63.4	66.5	9	terminal loop	N		2nt	Y	60.4	stem	21	57.95	9	N	N		3nt		Y	60.7	stem
hsa-mir-26a-2	22	60.02	60.02	66.5	14		N		0nt	Y	64.1	loop	22	60.18	14	Y	N		2nt	terminal loop	Y	63.4, 57.5	stem
hsa-mir-29c	22	60.71	66	66.2	11		Y	1	3nt	Y	62.4	stem	22	59.58	11	Y	N		2nt	terminal loop	Y	62.1	stem
hsa-mir-26a-1	22	59.26	59.26	66.2	15		N		0nt	Y	63.2	loop	22	60.44	15	Y	N		2nt	terminal loop	N	63.3, 57.8	stem
hsa-mir-30e	22	57.79	62.8	65.9	16	terminal loop	N		2nt	Y	60.5	stem	22	61.1	16	Y	N		2nt	terminal loop	N	63.2, 59.7	stem
hsa-mir-23a	22	57.19	60.4	65.9	10		N		1nt	N	60.4	stem	21	55.36	10	N	N		3nt		N	58.4	stem
hsa-mir-30a	22	58.44	63.1	65.9	4+5		N		5nt	Y	60.8	stem	22	61.6	4+5	Y	N		2nt	terminal loop	N	63.6, 60.0	stem
hsa-mir-10b	23	58.76	58.76	65.8	15		N		0nt	Y	62.2	loop	22	61.94	15	N	N		1nt		N	65.8,58.4	stem
hsa-mir-34c	23	59.64	55.9	65.7	10		N		0nt	Y	64.2	loop	22	61.61	10	N	N		1nt		N	65.7,57.6	stem
hsa-mir-296	21	57.06	58.2	65.7	9	terminal loop	N		2nt	N	58.2	stem	22	59.04	9	Y	N		2nt	terminal loop	Y	61.3	stem
hsa-mir-24-2	22	51.64	61.7	65.2	9		N		1nt	N	53.9	stem	22	52.04	9	N	N		3nt		N	56.6	stem
hsa-mir-204	22	57.12	57.12	64.9	15		N		0nt	N	60.3	loop	21	56.48	15	Y	N		2nt	terminal loop	N	60.3	stem
hsa-mir-10a	23	60.57	60.57	64.8	16		N		0nt	Y	63.7	loop	22	58.14	16	Y	N		2nt	terminal loop	Y	61.5	stem
hsa-mir-130b	21	58.92	61	64.7	4		N		1nt	Y	61	stem	22	60.3	4	N	Y	1			Y	63.1	stem
hsa-mir-185	22	57.03	54.9	64.5	6		Y	2		N	59	bulge	22	60.77	6	N	N		1nt		Y	64.5	stem
hsa-mir-330	22	56.54	65.2	64.3	13	terminal loop	N		2nt	N	60.5	stem	23	58.6	13	Y	N		2nt	terminal loop	Y	61.3	stem
hsa-mir-140	22	59.92	62.7	64.2	14		N		1nt	Y	62.7	stem	21	58.6	14	Y	N		2nt	terminal loop	Y	61.1	stem
hsa-mir-193a	22	58.88	58.88	64.1	10		N		0nt	Y	61.9	loop	22	58.06	10	Y	N		2nt	terminal loop	Y	60.7	stem
hsa-mir-19b-1	23	54.44	54.44	64.1	13		N		0nt	N	58.8	loop	23	53.2	13	Y	N		2nt	terminal loop	N	58.3	stem
hsa-mir-34a	22	63.9	66.5	63.7	4+4+5		N		1nt	N	66.5,60.9	stem	22	61.27	4+4+5	Y	N		2nt	terminal loop	N	62.6,59.8	stem
hsa-mir-15a	22	58.64	58.64	63.6	13		N		0nt	Y	63	loop	22	56.97	13	Y	N		2nt	terminal loop	N	60.5	stem
hsa-mir-23b	22	59.39	59.39	63.5	14		N		0nt	Y	64	loop	23	55.56	14	Y	N		2nt	terminal loop	N	59.3	stem
hsa-mir-505	22	58.64	61.3	63.4	11		N		1nt	Y	61.3	stem	22	57.3	11	Y	N		2nt	terminal loop	N	60.3	stem
hsa-mir-125b-2	22	59.01	59.01	63.2	15		N		0nt	Y	63.3	loop	22	63.16	15	N	N		0nt		N	65.5, 59.8	loop
hsa-mir-744	22	57.53	57.53	63.1	5+3+7		N		0nt	Y	61.2	bulge	22	56.71	5+3+7	Y	N		2nt	terminal loop	N	59.8	stem
hsa-mir-1180	21	56.26	56.26	63	11		N		0nt	N	59.1	loop	22	57.44	11	Y	N		2nt	terminal loop	N	60	stem
hsa-mir-151a	21	57.41	59.7	62.8	12		N		1nt	N	59.7	stem	21	58.34	12	Y	N		2nt	terminal loop	Y	60.3	stem
hsa-let-7a-3	22	57.91	57.9	61.8	3+9		N		6nt	Y	62.6	stem	21	55.18	3+9	Y	N		2nt	terminal loop	N	58.2	stem
hsa-mir-20a	23	55.73	55.73	60.7	11		N		0nt	N	58.5	loop	22	53.04	11	Y	N		2nt	terminal loop	N	56	stem
hsa-mir-331	22	53.86	54.6	60.5	11		N		1nt	N	54.6	stem	21	56.55	11	N	N		1nt		N	60.5	stem
hsa-mir-532	22	59.63	59.63	59.6	13		N		0nt	Y	61.9	loop	22	56.91	13	N	Y	2			N	57.2	stem
hsa-mir-708	23	62.25	56.8	58.84	7+7+5		Y	7		N	59.9	bulge	22	58.84	7+7+5	N	N		0nt		Y	61.6	loop
hsa-mir-126	21	59.46	55.1	58.6	5+6+4		Y	5		Y	62.1	bulge	22	61.26	5+6+4	N	Y	4			N	62.9, 58.6	bulge
hsa-mir-425	23	58.1	50.7	57.4	7+9+2		Y	7		Y	57.9,57.0	bulge	22	61.1	7+9+2	N	Y	2	0nt		N	63.5, 59.9	stem
hsa-mir-19a	22	59.98	57.7	56	12		Y		on the loop	Y	63.6	loop	23	51.33	12	N	Y	1			N	53.2	stem
hsa-mir-500a	23	57.24	50.6	55.5	4+9+3		Y	4		N	58	bulge	22	57.8	4+9+3	N	Y	3	0nt		Y	60.8	stem
hsa-mir-99b	22	55.86	52.1	54.99	3+4+5		Y	3		N	58.5	bulge	22	54.99	3+4+5	N	N		0nt		N	58.6	bulge
hsa-mir-210	22	54.82	54.82	51.6	14		N		0nt	N	57	loop	22	47.13	14	N	Y	1			N	48.6	stem
