# Supplementary material for: RNA structure probing reveals the structural basis of Dicer binding and cleavage
Source: Nat Commun. 2021 Jun 7;12:3397. doi: 10.1038/s41467-021-23607-w (PMC8184798; doi:10.1038/s41467-021-23607-w)
Supplement: Supplementary file 7 — Supplementary Data 5 [file 41467_2021_23607_MOESM7_ESM.xlsx]

## Sheet: Supplementary Data 5
		5p arm length (D5p_arm, mean±S.D., Å)	3p arm length (D3p_arm, mean±S.D., Å)	loop counting rule	3' counting rule	5' counting rule
	total pre-miRNAs (n=100)	64.9±6.8	69.3±6.8	45 (45%)	43 (43%)	50 (50%)
	top 20% pre-miRNAs (n=20)	72.9±3.9	79.0±2.8	7 (35%)	10 (50%)	7 (35%)
	bottom 20% pre-miRNAs (n=20)	56.9±3.7	60.3±3.6	10 (50%)	3 (15%)	10 (50%)
