# Supplementary material for: RNA structure probing reveals the structural basis of Dicer binding and cleavage
Source: Nat Commun. 2021 Jun 7;12:3397. doi: 10.1038/s41467-021-23607-w (PMC8184798; doi:10.1038/s41467-021-23607-w)
Supplement: Supplementary file 8 — Supplementary Data 6 [file 41467_2021_23607_MOESM8_ESM.xlsx]

## Sheet: High-throughput sequencing
Name	Sequence (5'-3')	Reference /notes
icSHAPE-MaP and RNA-Seq for ~200 nt long RNAs
3′-SpC3 blocked linker for icSHAPE-MaP	/5rApp/AGATCGGAAGAGCACACGTCT/3SpC3/
5′ RNA linker for icSHAPE-MaP	rArCrArCrGrArCrGrCrUrCrUrUrCrCrGrArUrCrUrNrNrNrNrNrNrNrN
RT-primer for icSHAPE-MaP	AGACGTGTGCTCTTCCGATCT
P5 primer for icSHAPE-MaP	AATGATACGGCGACCACCGAGATCTACACTCTTTCCCTACACGACGCTCTTCCGATCT
P3 index primer for icSHAPE-MaP	CAAGCAGAAGACGGCATACGAGAT[8 bases barcode]GTGACTGGAGTTCAGACGTGTGCTCTTCCGATCT
small RNA-Seq for ~20 nt long RNAs
reverse transcription primer	ATT GAT GGT GCC TAC AG
Solexa Forward Primer	GAT ACG GCG ACC ACC GAG ATC TAC ACT CTT TCC CTA CAC GAC GCT CTT CCG ATC
Solexa Reverse Primer	CAA GCA GAA GAC GGC ATA CGA GCT CTT CCG ATC TAT TGA TGG TGC CTA CAG
AF-PP-334	/5AmMC6/ ACG CTC TTC CGA TCT rCrGrUrC	5' adaptor
AF-PP-335	/5AmMC6/ ACG CTC TTC CGA TCT rCrUrGrG	5' adaptor
AF-PP-339	/5AmMC6/ ACG CTC TTC CGA TCT rArCrUrU	5' adaptor
AF-PP-342	/5AmMC6/ ACG CTC TTC CGA TCT rUrArUrG	5' adaptor
AF-PP-419	/5AmMC6/ ACG CTC TTC CGA TCT rArUrArC	5' adaptor
AF-PP-421	/5AmMC6/ ACG CTC TTC CGA TCT rUrUrCrU	5' adaptor
AF-PP-422	/5AmMC6/ ACG CTC TTC CGA TCT rCrArArU	5' adaptor
AF-PP-448	/5AmMC6/ ACG CTC TTC CGA TCT rArArGrA	5' adaptor
AF-PP-449	/5AmMC6/ ACG CTC TTC CGA TCT rUrGrArA	5' adaptor
AF-PP-457	/5AmMC6/ ACG CTC TTC CGA TCT rGrUrCrC	5' adaptor
AF-PP-458	/5AmMC6/ ACG CTC TTC CGA TCT rUrArCrU	5' adaptor

## Sheet: Cloning
Name	Sequence (5'-3')	Reference /notes
Hsa-mir-217 fusion FP	CACGTGGTCGCGGCCGCTCTGTGCTAAGTTAGTCATACACG	Cloning of pre-miR-217-WT
Hsa-mir-217 fusion RP	GAGTCCACTGTGCTGGTACCACGCAACTAGATTTGTACTTCTGG	Cloning of pre-miR-217-WT
hsa-mir217-U20A	agatactgcatcaggaactgataggataagaatcagtcac	Cloning of pre-miR-217-U20A
hsa-mir217-U20C	agatactgcatcaggaactgatcggataagaatcagtcac	Cloning of pre-miR-217-U20C
hsa-mir217-C38U	gattggataagaatcagtcactatcagttcctaatgcattgcc	Cloning of pre-miR-217-C38U
hsa-mir217-C37U A39C	tcaggaactgattggataagaatcagtcatcctcagttcctaatgca	Cloning of pre-miR-217-C37U/A39C
Mmu-miR124-1 fusion FP	CACGTGGTCGCGGCCGCGTAGGAAGGATGCGGTGGTCCTTA	Cloning of mmu-miR-124-1
Mmu-miR124-1 fusion RP	GAGTCCACTGTGCTGGTACCTTGCATAGATCCGTGTTTCTGTCA	Cloning of mmu-miR-124-1
hsa-mir217-5p2xtarget-sense	tcgagTATCCAATCAGTTCCTGATGCAGTATCTgcaagccgTATCCAATCAGTTCCTGATGCAGTATCTcggccgtta	Cloning of miR-217-5p targeting sites into the psicheck vector
hsa-mir217-5p2xtarget-antisense	ctagtaacggccgAGATACTGCATCAGGAACTGATTGGATAcggcttgcAGATACTGCATCAGGAACTGATTGGATAc	Cloning of miR-217-5p targeting sites into the psicheck vector
hsa-mir217-3psnp-2xtarget-sense	tcgagGAAGGCAATGCATTAGGAACTGATaGTgcaagccgGAAGGCAATGCATTAGGAACTGATaGTcggccgtta	Cloning of miR-217-C38U-3p targeting sites into the psicheck vector
hsa-mir217-3psnp-2xtarget-antisense	ctagtaacggccgACCATCAGTTCCTAATGCATTGCCTTCcggcttgcACCATCAGTTCCTAATGCATTGCCTTCc	Cloning of miR-217-C38U-3p targeting sites into the psicheck vector

## Sheet: in vitro Dicer processing
Name	Sequence (5'-3')
hsa-mir217prewt	UACUGCAUCAGGAACUGAUUGGAUAAGAAUCAGUCACCAUCAGUUCCUAAUGCAUUGCC
hsa-mir217preC38U	UACUGCAUCAGGAACUGAUUGGAUAAGAAUCAGUCACuAUCAGUUCCUAAUGCAUUGCC
hsa-mir217preU20C/C38U	UACUGCAUCAGGAACUGAUcGGAUAAGAAUCAGUCACuAUCAGUUCCUAAUGCAUUGCC
hsa-mir217preU20A	UACUGCAUCAGGAACUGAUaGGAUAAGAAUCAGUCACCAUCAGUUCCUAAUGCAUUGCC
hsa-mir217preU20C	UACUGCAUCAGGAACUGAUcGGAUAAGAAUCAGUCACCAUCAGUUCCUAAUGCAUUGCC
hsa-mir217preC37U/A39C	UACUGCAUCAGGAACUGAUUGGAUAAGAAUCAGUCAuCcUCAGUUCCUAAUGCAUUGCC
hsa-snord5	GUUCAGAUGAUGAAUUUAACUGUUCAACUGCUGAAUGAUAACGGGCAUGAACUAAAACUUAAUUCUGACAGAG
hsa-snord19c	AAGAAAUGAAGAAACUAAAAUUGGUCUUAGUAUUGAAGUGAAGACACUGAGAUCCAACUCUGAUCUU
hsa-snord37	AUUCGUGAUGACUGAUCAUUUCUUCACUUUGACCAGAUGUCUACUGAAGAAAGCCUGCGUCUGAGG
hsa-snord56	CCACAAUGAUGGCAAUAUUUUUCGUCAACAGCAGUUCACCUAGUGAGUGUUGAGACUCUGGGUCUGAGUGA
hsa-snord76	UGCCACAAUGAUGACAGUUUAUUUGCUACUCUUGAGUGCUAGAAUGAUGAGGAUCUUAACCACCAUUAUCUUAACUGAGGC

## Sheet: northern blot
Name	Sequence (5'-3')	Reference /notes
hsamir217-5pRC	TCCAATCAGTTCCTGATGCAGTA	for northern blot of hsa-miR-217-5p
mmu-mir124-3p-rc	GGCATTCACCGCGTGCCTTA	for northern blot of mmu-miR-124-1-3p
anti-miR15b-5p	tgtaaaccatgatgtgctgcta	for northern blot of hsa-miR-15b-5p

## Sheet: qPCR
Name	Sequence (5'-3')
hsa-snord69-F	TGTGAAGCAAATGATGATAAACTGG
hsa-snord69-R	ACATGAAGCTCAGGGTTGGA
hsa-snord26-F	ACGGGGATGATTTTACGAACTGA
hsa-snord26-R	ACTCAGAATTTTCTGTTTTCTCCAC
hsa-snord36A-F	GCAATGATGTGAATCTCTCACTGAA
hsa-snord36A-R	GCTCAGGGTTAAAAAGCTCATGG
hsa-snord37-F	TGATGACTGATCATTTCTTCACTTT
hsa-snord37-R	CCTCAGACGCAGGCTTTCT
hsa-snord56-F	ATGGCAATATTTTTCGTCAACAGCA
hsa-snord56-R	CTCAGACCCAGAGTCTCAACA
