# Supplementary material for: RNA structure probing reveals the structural basis of Dicer binding and cleavage
Source: Nat Commun. 2021 Jun 7;12:3397. doi: 10.1038/s41467-021-23607-w (PMC8184798; doi:10.1038/s41467-021-23607-w)
Supplement: Supplementary file 9 — Supplementary Data 7 [file 41467_2021_23607_MOESM9_ESM.xlsx]

## Sheet: RIP Samples
pre-miRNA	Read Count
hsa-mir-20a	203068
hsa-mir-8485	74616
hsa-mir-193a	69099
hsa-mir-93	61569
hsa-mir-106b	60359
hsa-mir-590	60287
hsa-mir-1307	50453
hsa-mir-1226	49676
hsa-mir-33b	46358
hsa-mir-503	36671
hsa-mir-1180	28186
hsa-mir-574	27654
hsa-mir-197	27046
hsa-mir-378a	25755
hsa-mir-19b-1	23943
hsa-mir-17	21098
hsa-mir-339	19056
hsa-mir-18a	18810
hsa-mir-25	18224
hsa-mir-15a	17399
hsa-mir-140	17188
hsa-mir-744	16126
hsa-mir-218-1	15437
hsa-mir-125a	14977
hsa-mir-132	14101
hsa-mir-186	13771
hsa-mir-26a-1	13693
hsa-mir-196b	12953
hsa-mir-92a-1	12854
hsa-mir-21	12686
hsa-mir-151a	12528
hsa-mir-296	12160
hsa-mir-4454	11782
hsa-mir-34a	11532
hsa-mir-126	11381
hsa-mir-16-1	10305
hsa-mir-26b	9820
hsa-mir-10a	9260
hsa-mir-423	8812
hsa-mir-345	8436
hsa-mir-671	8090
hsa-mir-9-2	7652
hsa-mir-769	7568
hsa-mir-331	7497
hsa-mir-425	7478
hsa-mir-30e	7423
hsa-mir-101-2	7349
hsa-mir-7-1	6926
hsa-mir-148a	6602
hsa-mir-15b	6544
hsa-mir-30a	6238
hsa-mir-766	6184
hsa-mir-19a	5679
hsa-mir-16-2	5482
hsa-mir-330	5382
hsa-mir-421	5308
hsa-mir-615	5291
hsa-mir-1260b	4998
hsa-mir-2110	4755
hsa-mir-9-1	4751
hsa-mir-4286	4379
hsa-mir-152	4112
hsa-mir-23b	3997
hsa-mir-24-2	3811
hsa-mir-196a-2	3766
hsa-mir-589	3744
hsa-mir-1306	3708
hsa-mir-708	3695
hsa-mir-935	3686
hsa-mir-96	3614
hsa-mir-10b	3561
hsa-mir-26a-2	3244
hsa-mir-182	3240
hsa-mir-99a	3119
hsa-mir-6516	3081
hsa-mir-32	2945
hsa-let-7a-3	2912
hsa-mir-424	2822
hsa-mir-940	2792
hsa-mir-222	2782
hsa-mir-191	2706
hsa-mir-532	2653
hsa-mir-33a	2634
hsa-mir-210	2590
hsa-mir-340	2578
hsa-mir-34c	2535
hsa-mir-320a	2534
hsa-mir-92b	2306
hsa-mir-6720	2272
hsa-mir-4521	2237
hsa-mir-375	2183
hsa-mir-193b	2144
hsa-mir-31	2090
hsa-mir-185	2057
hsa-mir-500a	2037
hsa-mir-130b	2008
hsa-mir-125b-2	1965
hsa-mir-592	1952
hsa-mir-23a	1903
hsa-mir-22	1839
hsa-mir-27a	1803
hsa-mir-181a-1	1788
hsa-mir-542	1767
hsa-mir-505	1724
hsa-mir-221	1712
hsa-let-7f-1	1692
hsa-mir-342	1641
hsa-mir-101-1	1606
hsa-mir-27b	1603
hsa-mir-29c	1580
hsa-mir-204	1468
hsa-mir-301a	1460
hsa-let-7e	1451
hsa-mir-219a-1	1448
hsa-mir-215	1444
hsa-mir-99b	1430
hsa-mir-6807	1428
hsa-mir-1260a	1390
hsa-mir-103a-2	1324
hsa-mir-346	1311
hsa-mir-1296	1286
hsa-mir-181a-2	1242
hsa-mir-1292	1217
hsa-mir-149	1208
hsa-mir-139	1106
hsa-mir-30d	1063
hsa-mir-192	1062
hsa-mir-28	1035
hsa-mir-374a	1034
hsa-mir-551b	1007
hsa-mir-497	996
hsa-mir-361	986
hsa-mir-500b	983
hsa-mir-877	981
hsa-mir-624	920
hsa-mir-501	904
hsa-let-7i	895
hsa-mir-200c	883
hsa-mir-455	881
hsa-let-7c	862
hsa-mir-138-1	852
hsa-mir-301b	818
hsa-mir-146b	793
hsa-mir-195	775
hsa-let-7b	754
hsa-let-7a-1	745
hsa-mir-194-2	739
hsa-mir-3613	737
hsa-mir-183	724
hsa-mir-3074	722
hsa-mir-181b-1	697
hsa-mir-3648-1	678
hsa-mir-188	654
hsa-mir-328	624
hsa-mir-874	622
hsa-mir-187	620
hsa-mir-103a-1	614
hsa-mir-1228	563
hsa-mir-181c	557
hsa-mir-491	548
hsa-mir-30c-1	540
hsa-mir-4741	536
hsa-mir-141	529
hsa-mir-92a-2	512
hsa-mir-3651	500
hsa-mir-107	488
hsa-mir-148b	473
hsa-mir-196a-1	462
hsa-let-7f-2	461
hsa-mir-3159	461
hsa-mir-29b-1	456
hsa-mir-324	445
hsa-mir-29b-2	444
hsa-mir-3615	405
hsa-mir-30b	389
hsa-mir-628	372
hsa-mir-19b-2	367
hsa-mir-3157	352
hsa-mir-1301	351
hsa-mir-484	346
hsa-mir-1268b	328
hsa-mir-545	322
hsa-mir-3177	312
hsa-mir-4326	311
hsa-mir-2277	310
hsa-mir-181b-2	304
hsa-mir-98	303
hsa-mir-29a	301
hsa-mir-561	296
hsa-mir-2278	289
hsa-mir-629	289
hsa-mir-1271	289
hsa-let-7g	277
hsa-mir-3200	263
hsa-mir-142	262
hsa-mir-190a	260
hsa-mir-95	255
hsa-mir-576	252
hsa-mir-502	248
hsa-mir-1305	242
hsa-mir-1914	232
hsa-mir-212	224
hsa-mir-218-2	224
hsa-mir-34b	214
hsa-mir-3173	213
hsa-mir-652	213
hsa-mir-941-1	211
hsa-mir-663a	207
hsa-mir-499a	206
hsa-mir-124-3	206
hsa-mir-577	205
hsa-mir-941-2	202
hsa-mir-129-2	200
hsa-mir-450a-1	195
hsa-mir-1224	190
hsa-mir-1277	187
hsa-mir-5010	183
hsa-mir-9-3	175
hsa-mir-597	171
hsa-let-7d	168
hsa-mir-3126	163
hsa-mir-4523	156
hsa-mir-4423	156
hsa-mir-6858	154
hsa-mir-598	152
hsa-mir-4747	150
hsa-mir-582	148
hsa-mir-146a	147
hsa-mir-580	144
hsa-mir-1285-1	143
hsa-mir-4766	141
hsa-mir-760	141
hsa-mir-4786	138
hsa-mir-1908	137
hsa-mir-326	136
hsa-mir-144	132
hsa-mir-3944	130
hsa-mir-128-1	129
hsa-mir-1303	122
hsa-mir-450a-2	117
hsa-mir-184	117
hsa-mir-942	113
hsa-let-7a-2	112
hsa-mir-449a	112
hsa-mir-135b	111
hsa-mir-153-2	104
hsa-mir-30c-2	103
hsa-mir-7-3	100
hsa-mir-181d	98
hsa-mir-454	96
hsa-mir-642a	92
hsa-mir-374b	92
hsa-mir-449b	89
hsa-mir-1291	88
hsa-mir-3132	87
hsa-mir-660	87
hsa-mir-7706	84
hsa-mir-1275	82
hsa-mir-3929	80
hsa-mir-362	79
hsa-mir-887	78
hsa-mir-548v	76
hsa-mir-138-2	75
hsa-mir-124-1	74
hsa-mir-4446	73
hsa-mir-4787	70
hsa-mir-5699	70
hsa-mir-1272	70
hsa-mir-605	69
hsa-mir-194-1	65
hsa-mir-1910	63
hsa-mir-125b-1	63
hsa-mir-7-2	60
hsa-mir-4517	57
hsa-mir-6816	57
hsa-mir-1244-4	56
hsa-mir-643	56
hsa-mir-1273h	55
hsa-mir-7851	54
hsa-mir-147b	53
hsa-mir-486-1	51
hsa-mir-664a	50
hsa-mir-429	50
hsa-mir-143	50
hsa-mir-4443	50
hsa-mir-653	48
hsa-mir-3127	48
hsa-mir-1249	48
hsa-mir-1268a	47
hsa-mir-4778	46
hsa-mir-579	46
hsa-mir-450b	46
hsa-mir-5187	45
hsa-mir-3912	45
hsa-mir-365a	45
hsa-mir-3176	44
hsa-mir-2114	44
hsa-mir-4746	41
hsa-mir-3679	40
hsa-mir-1276	39
hsa-mir-3136	39
hsa-mir-1537	39
hsa-mir-1273c	39
hsa-mir-548h-3	38
hsa-mir-548y	38
hsa-mir-625	37
hsa-mir-365b	37
hsa-mir-548ay	37
hsa-mir-5094	34
hsa-mir-641	34
hsa-mir-1343	33
hsa-mir-548e	33
hsa-mir-7854	33
hsa-mir-6812	32
hsa-mir-550a-1	32
hsa-mir-4677	31
hsa-mir-129-1	31
hsa-mir-452	31
hsa-mir-548b	30
hsa-mir-1304	29
hsa-mir-3677	28
hsa-mir-203a	27
hsa-mir-3909	25
hsa-mir-3942	23
hsa-mir-3609	22
hsa-mir-3939	22
hsa-mir-3928	21
hsa-mir-320d-1	21
hsa-mir-873	21
hsa-mir-6832	19
hsa-mir-1295a	19
hsa-mir-556	19
hsa-mir-548l	19
hsa-mir-548o-2	18
hsa-mir-3661	18
hsa-mir-200b	18
hsa-mir-4748	18
hsa-mir-4484	17
hsa-mir-4485	17
hsa-mir-4467	17
hsa-mir-378c	16
hsa-mir-548an	16
hsa-mir-619	16
hsa-mir-320b-1	15
hsa-mir-4473	14
hsa-mir-4742	14
hsa-mir-551a	14
hsa-mir-320b-2	14
hsa-mir-1256	14
hsa-mir-627	14
hsa-mir-1284	13
hsa-mir-3065	13
hsa-mir-1244-3	13
hsa-mir-449c	13
hsa-mir-451a	12
hsa-mir-3940	12
hsa-mir-335	12
hsa-mir-106a	12
hsa-mir-876	11
hsa-mir-548d-2	11
hsa-mir-550a-3	11
hsa-mir-548n	11
hsa-mir-128-2	11
hsa-mir-133a-2	11
hsa-mir-3611	10
hsa-mir-483	10
hsa-mir-199b	10
hsa-mir-548s	10
hsa-mir-3145	10
hsa-mir-3144	9
hsa-mir-3657	9
hsa-mir-548a-3	9
hsa-mir-548k	9
hsa-mir-4665	9
hsa-mir-217	8
hsa-mir-378d-1	8
hsa-mir-548c	7
hsa-mir-190b	7
hsa-mir-3158-1	7
hsa-mir-2355	7
hsa-mir-3171	7
hsa-mir-5581	7
hsa-mir-548a-1	6
hsa-mir-5690	6
hsa-mir-570	6
hsa-mir-378d-2	6
hsa-mir-676	6
hsa-mir-618	6
hsa-mir-1285-2	6
hsa-mir-1250	6
hsa-mir-145	6
hsa-mir-4501	5
hsa-mir-488	5
hsa-mir-5000	5
hsa-mir-548t	5
hsa-mir-3179-3	5
hsa-mir-765	5
hsa-mir-5698	5
hsa-mir-548aw	5
hsa-mir-100	5
hsa-mir-3616	5
hsa-mir-1257	4
hsa-mir-199a-1	4
hsa-mir-1255b-1	4
hsa-mir-548j	4
hsa-mir-548ag-2	4
hsa-mir-153-1	4
hsa-mir-320c-1	4
hsa-mir-378i	4
hsa-mir-548ap	3
hsa-mir-548q	3
hsa-mir-3179-1	3
hsa-mir-548w	3
hsa-mir-130a	3
hsa-mir-1278	3
hsa-mir-548aq	3
hsa-mir-1-1	3
hsa-mir-3133	3
hsa-mir-3192	3
hsa-mir-219a-2	3
hsa-mir-548h-2	3
hsa-mir-548ac	3
hsa-mir-2116	3
hsa-mir-151b	3
hsa-mir-18b	3
hsa-mir-3910-1	2
hsa-mir-320d-2	2
hsa-mir-124-2	2
hsa-mir-1255a	2
hsa-mir-3130-1	2
hsa-mir-548aa-1	2
hsa-mir-585	2
hsa-mir-3662	2
hsa-mir-4659a	2
hsa-mir-651	2
hsa-mir-1294	2
hsa-mir-4661	2
hsa-mir-5682	2
hsa-mir-4755	2
hsa-mir-7974	2
hsa-mir-122	2
hsa-mir-5579	1
hsa-mir-320c-2	1
hsa-mir-548o	1
hsa-mir-4775	1
hsa-mir-548ai	1
hsa-mir-1299	1
hsa-mir-20b	1
hsa-mir-1286	1
hsa-mir-5584	1
hsa-mir-4676	1
hsa-mir-548g	1
hsa-mir-1255b-2	1
hsa-mir-548h-4	1
hsa-mir-3617	1
hsa-mir-216b	1
hsa-mir-548p	1
hsa-mir-1246	1
hsa-mir-133b	1
hsa-mir-548ae-2	1
hsa-mir-548h-5	1
hsa-mir-548aj-2	1
hsa-mir-199a-2	1
