# Supplementary material for: RNA structure probing reveals the structural basis of Dicer binding and cleavage
Source: Nat Commun. 2021 Jun 7;12:3397. doi: 10.1038/s41467-021-23607-w (PMC8184798; doi:10.1038/s41467-021-23607-w)
Supplement: Supplementary file 12 — Source Data files [file 41467_2021_23607_MOESM12_ESM.zip]

Archive with 8 entries (8 files):
- Source_Data_Figure_1.xlsx
- Source_Data_Figure_2.xlsx
- Source_Data_Figure_3.xlsx
- Source_Data_Figure_4.xlsx
- Source_Data_Figure_S2.xlsx
- Source_Data_Figure_S3.xlsx
- Source_Data_Figure_S4.xlsx
- Source_Data_Figure_S5.xlsx
