# Supplementary material for: RNA structure probing reveals the structural basis of Dicer binding and cleavage
Source: Nat Commun. 2021 Jun 7;12:3397. doi: 10.1038/s41467-021-23607-w (PMC8184798; doi:10.1038/s41467-021-23607-w)
Supplement: Supplementary file 12 — Source Data files [file 41467_2021_23607_MOESM12_ESM.zip › Source_Data_Figure_1.xlsx]

## Sheet: Figure 1b
Sequence	nai_mut_rate	dmso_mut_rate
G	0	0
U	0	0
C	0.000646602	0.000634317
U	0.00134189	0.000471106
A	0.00389975	0
C	0.00131828	0.000626665
G	0.00605238	0.00653391
G	0.00599608	0.0094398
C	0.0378833	0.00199234
C	0.0022344	0.000614062
A	0.0283364	0.000760109
U	0.0753356	0.000905524
A	0.0195069	0.000445434
C	0.000728332	0.000298374
C	0.0028084	0.000297575
A	0.0046746	0.00147449
C	0.00268692	0.00222091
C	0.00178781	0.00148787
C	0.00323037	0.000745601
U	0.00156689	0.00101996
G	0.008	0.0113125
A	0.00628908	0.000691085
A	0.0091429	0.000545628
C	0.0120279	0.00095733
G	0.0180754	0.00982265
C	0.000761107	0.000789681
G	0.0110255	0.0060241
C	0.00499639	0.00366444
C	0.00209179	0.000129719
C	0.00221094	0.000649266
G	0.00614173	0.00544888
A	0.00774999	0.000723851
U	0.00264299	0.00244111
C	0.00807932	0.00107207
U	0.0019962	0.000954768
C	0.00221456	0.000233645
G	0.0726422	0.00874228
U	0.00889653	0.00735458
C	0.0216678	0.00172817
U	0.0190882	0.00141543
G	0.00735522	0.00451762
A	0.0209523	0.000584795
U	0.0037379	0.00382665
C	0.0232708	0.00139224
U	0.00368778	0.00109349
C	0.0131356	0.00487027
G	0.0138794	0.00928277
G	0.00784247	0.00385053
A	0.00624857	0.000782133
A	0.00734171	0.000604908
G	0.00804421	0.00702854
C	0.00321536	0.000651042
U	0.013229	0.000487765
A	0.01865	0.000976007
A	0.00791472	0.000733257
G	0.0168267	0.0109365
C	0.00281444	0.00101857
A	0.00693367	0.000465983
G	0.00501113	0.00450555
G	0.00457636	0.00641527
G	0.00441595	0.00314726
U	0.00271037	0.00108705
C	0.106708	0.00912287
G	0.00764632	0.00695572
G	0.00752849	0.00561074
G	0.0223411	0.0135213
C	0.00232179	0.00262225
C	0.00157214	0.000925333
U	0.00399682	0.00106247
G	0.00513476	0.00647948
G	0.00587678	0.00461407
U	0.00331372	0.00110425
U	0.0014825	0.000522125
A	0.00889599	0.0014189
G	0.00987133	0.00877924
U	0.00200726	0.00105335
A	0.00843333	0.000558521
C	0.00494921	0.00167525
U	0.00564168	0.000735339
U	0.00797673	0.00071895
G	0.0108823	0.0109701
G	0.00426427	0.00536616
A	0.0568971	0.00177375
U	0.0467948	0.00306048
G	0.0091774	0.00669456
G	0.00545974	0.00351958
G	0.00232013	0.00163647
A	0.0699919	0.00256694
G	0.0107321	0.00651375
A	0.0199135	0.000891991
C	0.00106408	0.00062066
C	0.00212861	0.000645651
G	0.0129056	0.00726263
C	0.0011453	0.0014095
C	0.00223822	0.000703209
U	0.00785457	0.00211064
G	0.00922861	0.0116245
G	0.00656474	0.00590467
G	0.0110379	0.00611875
A	0.0253005	0.00106956
A	0.0108515	0.000916946
U	0.0196433	0.000794638
A	0.012291	0.000655285
C	0.000694673	0.000973439
C	0.00987009	0.00944778
G	0.00571074	0.00920484
G	0.00662805	0.0133574
G	0.00477015	0.00543694
U	0.00485215	0.000685846
G	0.00795805	0.00875695
C	0.00106119	0.000660914
U	0.00190951	0.000733299
G	0.0071039	0.00718659
U	0.000559926	0.00043834
A	0.00328155	0.000551106
G	0.00571763	0.00288216
G	0.00989701	0.00648749
C	0.00901379	0.00329383
U	0.00380452	0.00248823
U	0	0
U	0	0

## Sheet: Figure 1c
Sequence	RNA Structure	icSHAPE-MaP score
G	(	NULL
U	(	NULL
C	(	NULL
U	(	0.061781
A	(	0.276633
C	(	0.049085
G	(	-0.034189
G	(	-0.244288
C	(	2.54581
C	.	0.114909
A	.	1.95601
U	.	5.27944
A	.	1.35203
C	(	0.030501
C	(	0.178109
A	(	0.226981
C	(	0.033054
C	(	0.021279
C	(	0.176265
U	(	0.0388
G	(	-0.234996
A	.	0.397075
A	.	0.609799
C	.	0.785284
G	.	0.585398
C	.	-0.002057
G	(	0.354729
C	(	0.094481
C	(	0.139168
C	(	0.110795
G	(	0.049156
A	(	0.498365
U	.	0.014328
C	.	0.497018
U	.	0.07384
C	.	0.140515
G	.	4.53253
U	.	0.109377
C	.	1.41438
U	.	1.25357
G	.	0.201304
A	.	1.44466
U	.	-0.006313
C	.	1.55191
U	)	0.183997
C	)	0.58625
G	)	0.326073
G	)	0.283159
A	.	0.387712
A	.	0.477866
G	)	0.072066
C	)	0.181869
U	.	0.903739
A	.	1.25364
A	.	0.50936
G	.	0.417787
C	)	0.127393
A	)	0.458786
G	)	0.035891
G	)	-0.130443
G	)	0.090012
U	)	0.115122
C	.	6.92186
G	)	0.049014
G	)	0.136047
G	.	0.625617
C	(	-0.021279
C	(	0.045893
U	(	0.208113
G	(	-0.095403
G	(	0.089587
U	.	0.156688
U	.	0.068094
A	.	0.530355
G	.	0.077457
U	.	0.067669
A	.	0.558586
C	(	0.23223
U	(	0.34799
U	.	0.514821
G	(	-0.006242
G	(	-0.078167
A	.	3.90996
U	(	3.10212
G	(	0.176123
G	(	0.137607
G	.	0.048517
A	.	4.78256
G	.	0.299189
A	.	1.34926
C	)	0.031423
C	)	0.105192
G	)	0.400267
C	)	-0.018726
C	)	0.10888
U	.	0.407431
G	)	-0.169952
G	)	0.046815
G	.	0.348912
A	.	1.71874
A	.	0.704705
U	.	1.33699
A	.	0.82536
C	)	-0.01979
C	)	0.029933
G	)	-0.247835
G	)	-0.477299
G	)	-0.047311
U	.	0.295501
G	)	-0.056674
C	)	0.028373
U	)	0.083416
G	)	-0.005887
U	)	0.008654
A	)	0.193643
G	)	0.201091
G	)	0.241877
C	)	0.405729
U	.	NULL
U	.	NULL
U	.	NULL

## Sheet: Figure 1d
Library	Nucleotide	Mutation rate
DMSO	A	0.00035	0.00072	0.00063	0.00056	0.00064	0.00011	0.00238	0.00055	0	0.00037	0.00019	0.00049	0.00071	0.0006	0.00021	0.00023	0.00172	0.00083	0.00125	0.00113	0.00129	0.00347	0.00084	0.0026	0.00068	0	0.00176	0.00171	0.00171	0.00051	0.00034	0.00034	0.00034	0.00086	0.00036	0.00039	0.0011	0.00095	0.00209	0.00176	0.00186	0.00176	0.0002	0.00024	0.00239	0.00018	0.0019	0.00018
DMSO	T	0	0.00227	0.00756	0.00028	7e-05	0	0.00037	0.00793	0.00057	0.00019	0	0.00075	0.00045	0.00177	0.00148	0.00119	0.00071	0.00197	0.00177	0.00202	0.0015	0.00093	0.00155	0.00104	0.01252	0.00097	0	0.00055	0.00068	0.00294	0.00051	0.00071	0.00183	0.00055	0.00287	0.00052	0.00018	0.00209	0.00095	0.00038	0.0002	0	0.00023	0.00026	0.00413	0.00166	0.00679	0.00094
DMSO	C	0	0.00169	0.00028	0.00035	0.00072	0	0.00018	0.00074	0.00191	0.00115	0.00834	0.00337	0.00049	0.00312	0.00076	0.0007	0.00068	0.00037	0.00077	0.00036	0.0012	0.0055	0.0035	0.00189	0.00086	0.0039	0.00121	0.00105	0.0148	0.04317	0.01454	0.00337	0.01138	0.00446	0.00022	0.00587	0.00035	0.00056	0.00062	0.00049	0.00155	0.00174	0.00026	0.00069	0.00236	0.00026	0.00056	0.00722
DMSO	G	0.00091	0.00255	0.00202	0.01098	0.00248	0.00105	0.00018	0.0011	0.00256	0.00076	0.00057	0	0.0007	0.00159	0.00103	0.00082	0.01943	0.00663	0.00558	0.00204	0.00187	0.00137	0.00622	0.00164	0.00455	0.00147	0.00112	0.00254	0.0023	0.00159	0.00063	0.00381	0.00332	0.00397	0.00309	0.00443	0.00329	0.00259	0.00584	0.00726	0.0036	0.00247	0	0.00929	0.01338	0.0006	0.012	0.02299
in vivo	A	0.00149	0.00363	0.00093	0.00281	0.01113	0.01732	0.00336	0.10968	0.0031	0.089	0.03976	0.03017	0.02521	0.01181	0	0.01471	0.00806	0.00943	0.00736	0.00188	0.00193	0.00379	0.00271	0.00275	0.02786	0.09355	0.01756	0.00586	0.00329	0.05547	0.02472	0.02138	0.00413	0.00117	0.01	0	0.00125	0.00595	0.00161	0.01014	0.00966	0.0097	0.00056	0.01012	0.00998	0.0216	0.01673	0.00827
in vivo	T	0	0.00085	0.01909	0.0777	0.00289	0.00233	0.00815	0.02631	0.05296	0.00467	0.00729	0.0055	0.00205	0.00558	0.00662	0.00036	0	0	0.00276	0.00095	0.0047	0.00161	0.00305	0.00126	0.05687	0.04602	0.00498	0.00124	0.00306	0.00621	0.00533	0.00122	0.01569	0.01242	0.02091	0.01257	0.00227	0.00445	0.00283	0.01588	0.02789	0.01196	0.00474	0.01196	0.01941	0.0056	0.02168	0.0506
in vivo	C	0.00471	0.01435	0.01005	0.0327	0.00854	0.0015	0.00916	0.0036	0.01011	0.00155	0.00025	0.00084	0.00073	0.00566	0.00192	0.00405	0.02301	0.00345	0.01745	0.00341	0.00634	0.00123	0.00254	0.00051	0.00346	0.00501	0.00206	0.0002	0.00024	0	0.00061	0.0224	0.029	0.00134	0.00666	0.00598	0.00211	0.00296	0.02926	0.00704	0.00573	0.00837	0.02109	0.00086	0.00078	0.00114	0.00108	0.01285
in vivo	G	0	0.00066	0.0026	0.00446	0.00082	0.00976	0.01022	0.01076	0.00312	0.00406	0.01132	0.01549	0.00325	0.0212	0.01338	0.00621	0.01901	0.0053	0.02768	0.00038	0	0.02572	0.02432	0.00306	0.05311	0.02617	0.00486	0.00527	0.00299	0.00394	0.0013	0.00033	0.00398	0.026	0.00396	0.01072	0.0077	0.00296	0.00847	0.01272	0	0	0.00935	0.03115	0.00657	0.00395	0.01192	0.00608
in vitro	A	0.01271	0.00963	0.00074	0.00105	0.0043	0.00993	0.01481	0.02835	0.01928	0.04058	0.02169	0.00734	0.02645	0.0076	0	0.00145	0.001	0.00485	0.00714	0.00266	0.00616	0.01117	0.00874	0.00395	0.01714	0.00557	0.00315	0.0037	0.01781	0.0017	0.00677	0.01378	0.00317	0.0051	0.00301	0.01242	7e-05	0.00027	0	0.01775	0.0108	0.00659	0.00543	0.00064	0.00264	0.00762	0.00501	0.0025
in vitro	T	0	0.00238	0.01204	0.04309	0.01857	0.01083	0.00265	0.0103	0.01757	0.00328	0.0092	0.00475	0.00203	0.00277	0.00863	0.00308	0	0	0.00075	0.00533	0.00661	0.00533	0.01896	0.01782	0.04319	0.02278	0.01679	0.01223	0.02019	0.00237	0.00039	0.00708	0.0117	0.00815	0.00417	0.00183	0.00072	0.00236	0	0.00144	0.00089	0.00668	0.0021	0.00309	0.00154	0.04189	0.03352	0.00852
in vitro	C	0.00534	0.00452	0.00169	0.0083	0.0247	0.00131	0.00372	0.00102	0.02205	0.00057	0.00118	0.00252	0.0062	0.00112	0.00078	0.00218	0.00143	0.00499	0.00729	0.00228	0.00241	0.00281	0.00064	0.00046	0.01039	0.0007	0	0.00109	0.00124	0.00693	0.00231	0.00289	0.01607	0.00346	0.01613	0.00416	0.00817	0.0009	0.00172	0.00064	0.00248	0.00305	0.0017	0.00083	0.00044	0	0	0.00078
in vitro	G	0	0.00079	0.00253	0.00295	0.00075	0.01161	0.00805	0.02437	0.00306	0.0102	0.00436	0.07461	0.01262	0.01218	0.00725	0.00263	0.01112	0.00608	0.01073	0.00108	0	0.00769	0.02148	0.00229	0.01393	0.02615	0.00358	0.01227	0.00526	0.0017	0.00073	0.00209	0	0.02984	0.01984	0.00336	0.03362	0.01973	0.00457	0.00263	0.00192	0.00358	0.00112	0.00025	0.00403	0.02878	0.00327	0.00815
[truncated: 4,623 more columns]
