# Supplementary material for: RNA structure probing reveals the structural basis of Dicer binding and cleavage
Source: Nat Commun. 2021 Jun 7;12:3397. doi: 10.1038/s41467-021-23607-w (PMC8184798; doi:10.1038/s41467-021-23607-w)
Supplement: Supplementary file 12 — Source Data files [file 41467_2021_23607_MOESM12_ESM.zip › Source_Data_Figure_2.xlsx]

## Sheet: Figure 2c
miRNA ID	Relative expression level	Structure detected
miRNA_MI0033419	223.317	Yes
miRNA_MI0000076	60.6	Yes
miRNA_MI0000734	47.0988	Yes
miRNA_MI0016008	42.4598	Yes
miRNA_MI0000487	32.5747	Yes
miRNA_MI0003188	26.8714	Yes
miRNA_MI0000095	25.1899	Yes
miRNA_MI0006444	21.0608	Yes
miRNA_MI0003646	20.1684	Yes
miRNA_MI0001150	19.1687	Yes
miRNA_MI0000815	18.2473	Yes
miRNA_MI0006313	16.1622	Yes
miRNA_MI0016887	15.1356	Yes
miRNA_MI0000449	12.8	Yes
miRNA_MI0000082	11.241	Yes
miRNA_MI0003602	10.5521	Yes
miRNA_MI0000786	10.3538	Yes
miRNA_MI0000239	10.2297	Yes
miRNA_MI0000093	9.98701	Yes
miRNA_MI0000072	9.84286	Yes
miRNA_MI0000074	9.11628	Yes
miRNA_MI0006273	8.22059	Yes
miRNA_MI0000483	7.04706	Yes
miRNA_MI0000077	7.01408	Yes
miRNA_MI0005559	6.78351	Yes
miRNA_MI0000083	6.61842	Yes
miRNA_MI0000294	6.6055	Yes
miRNA_MI0022666	6.24658	Yes
miRNA_MI0000809	6.17978	Yes
miRNA_MI0000469	6.10588	Yes
miRNA_MI0000071	5.89157	Yes
miRNA_MI0016792	5.44615	Yes
miRNA_MI0000069	5.34146	Yes
miRNA_MI0000088	5.11429	Yes
miRNA_MI0000070	4.65909	Yes
miRNA_MI0000084	4.5	Yes
miRNA_MI0003628	4.33684	Yes
miRNA_MI0001448	4.18605	Yes
miRNA_MI0000456	4.09091	Yes
miRNA_MI0025513	4.0625	Yes
miRNA_MI0000471	3.89286	Yes
miRNA_MI0000747	3.72152	Yes
miRNA_MI0001445	3.72043	Yes
miRNA_MI0000812	3.19355	Yes
miRNA_MI0000115	3.05	Yes
miRNA_MI0000749	2.9011	Yes
miRNA_MI0003760	2.60684	Yes
miRNA_MI0000266	2.58716	Yes
miRNA_MI0000073	2.51852	Yes
miRNA_MI0000268	2.51376	Yes
miRNA_MI0000263	2.43119	Yes
miRNA_MI0000253	2.40299	Yes
miRNA_MI0000739	2.38462	Yes
miRNA_MI0006316	2.32184	Yes
miRNA_MI0003834	2.23932	Yes
miRNA_MI0000101	2.1375	Yes
miRNA_MI0000062	2.09589	Yes
miRNA_MI0000466	2.03409	Yes
miRNA_MI0006311	1.93258	Yes
miRNA_MI0000090	1.91304	Yes
miRNA_MI0000078	1.90476	Yes
miRNA_MI0000081	1.875	Yes
miRNA_MI0000467	1.87209	Yes
miRNA_MI0000067	1.86047	Yes
miRNA_MI0000825	1.83505	Yes
miRNA_MI0000098	1.83117	Yes
miRNA_MI0005757	1.78889	Yes
miRNA_MI0000438	1.72165	Yes
miRNA_MI0003599	1.67347	Yes
miRNA_MI0005543	1.66667	Yes
miRNA_MI0000803	1.60215	Yes
miRNA_MI0000542	1.57746	Yes
miRNA_MI0003685	1.55952	Yes
miRNA_MI0000091	1.44118	Yes
miRNA_MI0000107	1.4125	No
miRNA_MI0000299	1.40367	Yes
miRNA_MI0000434	1.39759	No
miRNA_MI0022610	1.33721	Yes
miRNA_MI0000255	1.33333	No
miRNA_MI0003780	1.30769	Yes
miRNA_MI0000462	1.26744	Yes
miRNA_MI0000440	1.22917	Yes
miRNA_MI0014188	1.19178	No
miRNA_MI0005561	1.17647	No
miRNA_MI0000089	1.17143	Yes
miRNA_MI0000750	1.16867	Yes
miRNA_MI0006443	1.16667	Yes
miRNA_MI0032314	1.16514	No
miRNA_MI0000272	1.16514	Yes
miRNA_MI0000079	1.15278	Yes
miRNA_MI0000746	1.13043	Yes
miRNA_MI0000279	1.08257	Yes
miRNA_MI0000085	1.01299	Yes
miRNA_MI0000261	0.970149	No
miRNA_MI0003560	0.968421	Yes
miRNA_MI0010629	0.959459	Yes
miRNA_MI0000465	0.956044	Yes
miRNA_MI0000296	0.926606	Yes
miRNA_MI0003190	0.903614	Yes
miRNA_MI0000736	0.875	No
miRNA_MI0003137	0.865854	Yes
miRNA_MI0000060	0.860759	No
miRNA_MI0000439	0.854167	Yes
miRNA_MI0000066	0.807692	Yes
miRNA_MI0016011	0.769231	Yes
miRNA_MI0000482	0.765432	Yes
miRNA_MI0016051	0.764045	No
miRNA_MI0000748	0.753086	Yes
miRNA_MI0003836	0.690909	Yes
miRNA_MI0000267	0.688073	Yes
miRNA_MI0001446	0.680412	Yes
miRNA_MI0008336	0.670886	Yes
miRNA_MI0000802	0.670213	Yes
miRNA_MI0000063	0.658537	No
miRNA_MI0000782	0.605634	No
miRNA_MI0000470	0.590909	Yes
miRNA_MI0000783	0.587302	Yes
miRNA_MI0022211	0.576471	No
miRNA_MI0000745	0.576471	Yes
miRNA_MI0016439	0.574074	No
miRNA_MI0000109	0.571429	No
miRNA_MI0006433	0.569231	Yes
miRNA_MI0000433	0.566265	No
miRNA_MI0000108	0.558442	Yes
miRNA_MI0000805	0.530612	Yes
miRNA_MI0000286	0.504587	Yes
miRNA_MI0000813	0.487805	No
miRNA_MI0000284	0.486239	Yes
miRNA_MI0003575	0.484211	No
miRNA_MI0000735	0.471264	Yes
miRNA_MI0006319	0.470588	No
miRNA_MI0000065	0.453488	No
miRNA_MI0000732	0.452381	No
miRNA_MI0000760	0.450704	No
miRNA_MI0000234	0.449541	No
miRNA_MI0000291	0.449541	Yes
miRNA_MI0005762	0.408602	Yes
miRNA_MI0000743	0.407895	Yes
miRNA_MI0022652	0.406593	Yes
miRNA_MI0000103	0.405405	Yes
miRNA_MI0000064	0.39759	No
miRNA_MI0022962	0.394366	No
miRNA_MI0017384	0.393443	Yes
miRNA_MI0000068	0.390244	No
miRNA_MI0005568	0.38961	No
miRNA_MI0003129	0.388889	No
miRNA_MI0000086	0.388235	No
miRNA_MI0000650	0.38806	No
miRNA_MI0000298	0.385321	No
miRNA_MI0000289	0.376147	Yes

## Sheet: Figure 2d
tRNA Name	AUC value
tRNA_Leu-AAG-3-1	0.918803
tRNA_Gln-CTG-5-1	0.915281
tRNA_iMet-CAT-2-1	0.906532
tRNA_Val-CAC-4-1	0.864286
tRNA_Thr-TGT-5-1	0.851892
tRNA_Glu-TTC-5-1	0.849403
tRNA_Lys-CTT-2-1	0.84188
tRNA_Tyr-GTA-chr1-127	0.841429
tRNA_Lys-TTT-1-1	0.833333
tRNA_Gln-TTG-1-1	0.828108
tRNA_Gln-TTG-2-1	0.824324
tRNA_Ser-CGA-3-1	0.82266
tRNA_Gln-TTG-3-1	0.821581
tRNA_Trp-CCA-5-1	0.816964
tRNA_Cys-GCA-14-1	0.811892
tRNA_Trp-CCA-2-1	0.810811
tRNA_Val-AAC-3-1	0.809524
tRNA_Lys-TTT-2-1	0.808649
tRNA_Lys-CTT-1-1	0.807692
tRNA_Val-CAC-1-1	0.806122
tRNA_Val-CAC-2-1	0.805147
tRNA_Leu-AAG-2-1	0.80397
tRNA_Cys-GCA-2-1	0.798857
tRNA_Leu-TAG-1-1	0.798291
tRNA_Lys-TTT-7-1	0.798157
tRNA_Lys-TTT-6-1	0.796627
tRNA_Arg-CCG-1-1	0.795738
tRNA_Ser-AGA-4-1	0.795043
tRNA_Val-TAC-1-1	0.792118
tRNA_Ala-AGC-18-1	0.792118
tRNA_Val-TAC-2-1	0.791534
tRNA_Lys-CTT-4-1	0.790476
tRNA_Thr-TGT-6-1	0.788312
tRNA_Gln-CTG-4-1	0.786787
tRNA_Val-TAC-4-1	0.781773
tRNA_Ser-GCT-1-1	0.781463
tRNA_Lys-TTT-4-1	0.778153
tRNA_Thr-AGT-1-1	0.777992
tRNA_Trp-CCA-1-1	0.777027
tRNA_Leu-TAG-3-1	0.77504
tRNA_Lys-CTT-6-1	0.774102
tRNA_Trp-CCA-3-1	0.773649
tRNA_iMet-CAT-1-1	0.772349
tRNA_Asn-GTT-6-1	0.770833
tRNA_Arg-TCG-2-1	0.770299
tRNA_Ser-AGA-2-1	0.769046
tRNA_Cys-GCA-17-1	0.767347
tRNA_SeC-TCA-1-1	0.76461
tRNA_Met-CAT-2-1	0.76381
tRNA_Ile-AAT-2-1	0.763764
tRNA_Arg-CCT-4-1	0.763764
tRNA_Phe-GAA-3-1	0.763514
tRNA_Arg-ACG-2-1	0.763492
tRNA_Ala-TGC-5-1	0.761111
tRNA_Ser-GCT-2-1	0.760797
tRNA_Arg-CCT-1-1	0.76026
tRNA_Val-AAC-1-1	0.759606
tRNA_Gly-TCC-3-1	0.759454
tRNA_Arg-TCG-3-1	0.758836
tRNA_Leu-TAG-2-1	0.757692
tRNA_Arg-CCG-2-1	0.756757
tRNA_Thr-TGT-2-1	0.756757
tRNA_Leu-AAG-1-1	0.756098
tRNA_Val-CAC-6-1	0.755952
tRNA_Leu-TAA-3-1	0.755439
tRNA_Arg-TCT-4-1	0.754207
tRNA_Leu-TAA-4-1	0.754023
tRNA_Gly-TCC-2-1	0.752028
tRNA_Ile-AAT-8-1	0.751429
tRNA_Lys-TTT-3-1	0.751126
tRNA_Phe-GAA-1-1	0.750751
tRNA_Ser-TGA-3-1	0.745909
tRNA_Val-TAC-3-1	0.74532
tRNA_Thr-TGT-4-1	0.743333
tRNA_Arg-TCG-1-1	0.742204
tRNA_Leu-CAG-2-1	0.741551
tRNA_Ala-TGC-2-1	0.741111
tRNA_Asn-GTT-3-1	0.740385
tRNA_Arg-CCT-2-1	0.73974
tRNA_Pro-AGG-1-1	0.738688
tRNA_Ala-AGC-19-1	0.738496
tRNA_Gly-TCC-1-1	0.738337
tRNA_Arg-TCG-4-1	0.737179
tRNA_Cys-GCA-8-1	0.736486
tRNA_Asp-GTC-3-1	0.736486
tRNA_Val-AAC-2-1	0.73619
tRNA_Val-CAC-3-1	0.73619
tRNA_Leu-CAG-1-1	0.734255
tRNA_Ala-TGC-1-1	0.733796
tRNA_Ala-AGC-9-1	0.732232
tRNA_Ala-CGC-3-1	0.732222
tRNA_Asn-GTT-2-1	0.731151
tRNA_Ser-TGA-1-1	0.730553
tRNA_Ala-CGC-2-1	0.729444
tRNA_Met-CAT-1-1	0.729209
tRNA_Gln-CTG-6-1	0.727366
tRNA_Ser-TGA-4-1	0.727159
tRNA_Met-CAT-6-1	0.726667
tRNA_Asn-GTT-1-1	0.723765
tRNA_Gln-CTG-2-1	0.723243
tRNA_Tyr-GTA-chr14-8	0.722353
tRNA_Leu-AAG-4-1	0.721257
tRNA_Glu-TTC-3-1	0.721193
tRNA_Trp-CCA-4-1	0.72
tRNA_Lys-CTT-3-1	0.717718
tRNA_Met-CAT-4-1	0.717619
tRNA_Met-CAT-3-1	0.716667
tRNA_Phe-GAA-2-1	0.712713
tRNA_Cys-GCA-9-1	0.711806
tRNA_Thr-CGT-3-1	0.711538
tRNA_Pro-TGG-1-1	0.710588
tRNA_Gln-CTG-1-1	0.710499
tRNA_Leu-TAA-1-1	0.710445
tRNA_Arg-TCG-5-1	0.709936
tRNA_Ser-CGA-2-1	0.709302
tRNA_Arg-CCT-3-1	0.708848
tRNA_Thr-AGT-2-1	0.708012
tRNA_Ala-TGC-4-1	0.707778
tRNA_Cys-GCA-5-1	0.706341
tRNA_Ala-TGC-6-1	0.702703
tRNA_Asn-GTT-4-1	0.701646
tRNA_Thr-AGT-6-1	0.699807
tRNA_Ser-CGA-4-1	0.699679
tRNA_Ala-CGC-1-1	0.698889
tRNA_Lys-CTT-5-1	0.698653
tRNA_Ser-GCT-5-1	0.696429
tRNA_Thr-AGT-3-1	0.694498
tRNA_Val-AAC-5-1	0.693182
tRNA_Thr-AGT-5-1	0.692085
tRNA_Ser-AGA-1-1	0.690615
tRNA_Pro-CGG-1-1	0.688235
tRNA_Ile-AAT-5-1	0.686636
tRNA_His-GTG-1-1	0.685031
tRNA_Ala-CGC-4-1	0.684641
tRNA_Asp-GTC-1-1	0.684156
tRNA_Leu-TAA-2-1	0.683421
tRNA_Val-CAC-8-1	0.683333
tRNA_Ser-GCT-4-1	0.682309
tRNA_Asp-GTC-2-1	0.682099
tRNA_Glu-TTC-4-1	0.681548
tRNA_Cys-GCA-4-1	0.679459
tRNA_Pro-AGG-2-1	0.675339
tRNA_Ile-AAT-6-1	0.674744
tRNA_Pro-CGG-2-1	0.672511
tRNA_Thr-CGT-4-1	0.667196
tRNA_Ser-AGA-3-1	0.666816
tRNA_Arg-ACG-1-1	0.666138
tRNA_Gly-TCC-4-1	0.665455
tRNA_Cys-GCA-10-1	0.665385
tRNA_Gln-CTG-3-1	0.664665
tRNA_Ser-TGA-2-1	0.660299
tRNA_Ala-AGC-6-1	0.658613
tRNA_Thr-TGT-1-1	0.657201
tRNA_Pro-TGG-3-1	0.656863
tRNA_Thr-CGT-5-1	0.656104
tRNA_Lys-CTT-11-1	0.654558
tRNA_Pro-TGG-2-1	0.651584
tRNA_Glu-TTC-1-1	0.650728
tRNA_Ala-AGC-1-1	0.65
tRNA_Ala-AGC-11-1	0.646647
tRNA_Asn-GTT-17-1	0.645833
tRNA_Glu-CTC-1-1	0.645062
tRNA_Ala-AGC-5-1	0.638355
tRNA_Gly-CCC-1-1	0.638095
tRNA_Ser-GCT-3-1	0.63733
tRNA_Asp-GTC-5-1	0.636522
tRNA_Ala-AGC-13-1	0.63468
tRNA_Gly-CCC-2-1	0.634454
tRNA_Ser-CGA-1-1	0.634322
tRNA_Asn-GTT-5-1	0.631633
tRNA_Ile-AAT-4-1	0.631527
tRNA_Ala-AGC-22-1	0.630854
tRNA_Thr-TGT-3-1	0.626819
tRNA_Lys-TTT-5-1	0.617989
tRNA_Cys-GCA-7-1	0.616424
tRNA_Ile-AAT-7-1	0.614286
tRNA_Asp-GTC-4-1	0.613782
tRNA_Glu-CTC-2-1	0.61214
tRNA_Ala-TGC-3-1	0.609954
tRNA_Asn-GTT-9-1	0.609804
tRNA_Ala-AGC-15-1	0.607027
tRNA_Thr-CGT-2-1	0.606349
tRNA_Ala-AGC-2-1	0.605
tRNA_Ser-ACT-1-1	0.594164
tRNA_Ala-AGC-8-1	0.592593
tRNA_His-GTG-2-1	0.589011
tRNA_Cys-GCA-12-1	0.586207
tRNA_Ala-TGC-7-1	0.585263
tRNA_Ala-AGC-4-1	0.580612
tRNA_Ala-AGC-3-1	0.58
tRNA_Met-CAT-5-1	0.579121
tRNA_Ala-AGC-12-1	0.574956
tRNA_Ile-AAT-3-1	0.574575
tRNA_Ala-TGC-9-1	0.573864
tRNA_Thr-CGT-6-1	0.573003
tRNA_Gly-CCC-5-1	0.569697
tRNA_Val-AAC-6-1	0.56798
tRNA_Gly-CCC-6-1	0.567288
tRNA_Gly-GCC-2-1	0.566872
tRNA_Ala-AGC-7-1	0.552676
tRNA_Ile-GAT-1-1	0.551282
tRNA_Gly-CCC-4-1	0.548319
tRNA_Glu-TTC-2-1	0.545738
tRNA_Cys-GCA-6-1	0.530735
tRNA_Val-CAC-5-1	0.529742
tRNA_Gly-GCC-1-1	0.508547
tRNA_Gln-CTG-8-1	0.501905
tRNA_Val-CAC-11-1	0.46381
tRNA_Gly-GCC-3-1	0.434295

## Sheet: Figure 2f
miRNA Name	Sequence	icSHAPE-MaP_Strcutrue	miRBase_Structure
hsa-mir-542	pUCGGGGAUCAUCAUGUCACGAGAUACCAGUGUGCACUUGUGACAGAUUGAUAACUGAAA	p((((..((((((.(((((((((.............)))))))))))).)))..))))..	p((((..((((...(((((((((.(((....)))..)))))))))...))))..))))..
hsa-mir-20a	pUAAAGUGCUUAUAGUGCAGGUAGUGUUUAGUUAUCUACUGCAUUAUGAGCACUUAAAGp	p..(((((((((((((((((.(((...........))))))))))))))))))))....p	p(.(((((((((((((((((.(((((......)).))))))))))))))))))))..).p
hsa-mir-503	GCAGCGGGAACAGUUCUGCAGUGAGCGAUCGGUGCUCUGGGGUAUUGUUUCCGCUGCCAG	((((((((((((((.((.((..((((.......)))))).)).))))))))))))))...	((((((((((((((.((.((..(((((.....))))))).)).)))))))))))))).).
hsa-mir-126	pCAUUAUUACUUUUGGUACGCGCUGUGACACUUCAAACUCGUACCGUGAGUAAUAAUGCG	p(((((((((((.(((((((.....((......))....))))))).)))))))))))..	p(((((((((((.(((((((.(...(((....)))..).))))))).)))))))))))..
hsa-mir-204	UUCCCUUUGUCAUCCUAUGCCUGAGAAUAUAUGAAGGAGGCUGGGAAGGCAAAGGGACGU	.((((((((((.((((..((((...............)))).)))).))))))))))...	.((((((((((.(((((.((((...............))))))))).))))))))))...
hsa-mir-99a	pAACCCGUAGAUCCGAUCUUGUGGUGAAGUGGACCGCACAAGCUCGCUUCUAUGGGUCUG	p.(((((((((..(((.((((((.............)))))).)))..)))))))))...	p.(((((((((..(((.((((((.((........)))))))).)))..)))))))))...
hsa-mir-152	GGUUCUGUGAUACACUCCGACUCGGGCUCUGGAGCAGUCAGUGCAUGACAGAACUUGGpp	((((((((.((.((((..((((...((......)))))))))).)).)))))))))..pp	((((((((.((.((((..((((...(((....))))))))))).)).)))))))))..pp
hsa-mir-708	AGCUUACAAUCUAGCUGGGGGUAAAUGACUUGCACAUGAACACAACUAGACUGUGAGCUU	((((((((.(((((.((.........................)).))))).)))))))))	((((((((.(((((.((...((..(((.......)))..)).)).))))).)))))))))
hsa-mir-6516	UUGCAGUAACAGGUGUGAGCAUUCUAGCAGCAGUUUGAUGAUCAUGUAUGAUACUGCAAA	((((((((.((...((((.((((..(((....))).)))).))))...)).)))))))))	((((((((.((.(..(((.((((..(((....))).)))).)))..).)).)))))))))
hsa-mir-425	ACACGAUCACUCCCGUUGAGUGGGCACCCGAGAAGCCAUCGGGAAUGUCGUGUCCGCCCp	((((((.((.(((((.......(((.........)))..))))).))))))))).....p	(((((((.......................................)))))))).....p
hsa-mir-16-2	GCAGCACGUAAAUAUUGGCGUAGUGAAAUAUAUAUUAAACACCAAUAUUACUGUGCUGCU	((((((((((.(((((((.((.................)).)))))))))).))))))))	((((((((..((((((((.((..(((........))).)).))))))))..)))))))))
hsa-mir-766	AGGAGGAAUUGGUGCUGGUCUUUCAUUUUGGAUUUGACUCCAGCCCCACAGCCUCAGCpp	..((((...(((.(((((....(((.........)))..))))).)))...))))...pp	..((((...(((.(((((....(((.........)))..))))).)))...))))...pp
hsa-mir-9-2	pUCUUUGGUUAUCUAGCUGUAUGAGUGUAUUGGUCUUCAUAAAGCUAGAUAACCGAAAGU	p..(((((((((((((((.((((((.........).))))).)))))))))))))))...	p..(((((((((((((((.((((((..(....)..)))))).)))))))))))))))...
hsa-mir-10a	ACCCUGUAGAUCCGAAUUUGUGUAAGGAAUUUUGUGGUCACAAAUUCGUAUCUAGGGGAA	.((((.(((((.((((((((((................)))))))))).)))))))))..	.((((.(((((.((((((((((................)))))))))).))))))))).)
hsa-mir-210	pAGCCCCUGCCCACCGCACACUGCGCUGCCCCAGACCCACUGUGCGUGUGACAGCGGCUG	p((((.(((..(((((((((.((..............)).)))))).))).))).)))).	p((((.(((..(((((((((.((.((((...))).).)).)))))).))).))).)))).
hsa-mir-1180	pppGGACCCACCCGGCCGGGAAUAGUGCUCCUGGUUGUUUCCGGCUCGCGUGGGUGUGUp	ppp..((((((.((((((((((((...........)))))))))).)).))))))....p	ppp.(((((((.((((((((((((..((.....)))))))))))).)).))))))...)p
hsa-mir-196b	ppUAGGUAGUUUCCUGUUGUUGGGAUCCACCUUUCUCUCGACAGCACGACACUGCCUUCp	pp.(((((((.((.(((((((((((..........))))))))))).)).)))))))..p	pp.(((((((.((.(((((((((((..........))))))))))).)).)))))))..p
hsa-mir-101-2	pUCGGUUAUCAUGGUACCGAUGCUGUAUAUCUGAAAGGUACAGUACUGUGAUAACUGAAp	p((((((((((((((((...((((............))))..)))))))))))))))).p	p((((((((((((((((.(.((((............))))).)))))))))))))))).p
hsa-mir-378a	pCUCCUGACUCCAGGUCCUGUGUGUUACCUAGAAAUAGCACUGGACUUGGAGUCAGAAGG	p((.((((((((((((((.((((..............)))).)))))))))))))).)).	p((.((((((((((((((...((((((........)))))).)))))))))))))).)).
hsa-mir-96	UGGCACUAGCACAUUUUUGCUUGUGUCUCUCCGCUCUGAGCAAUCAUGUGCAGUGCCAAU	(((((((.((((((..((((((...............))))))..)))))))))))))).	(((((((.((((((..(((((((((......)))...))))))..)))))))))))))).
hsa-mir-193a	pppUGGGUCUUUGCGGGCGAGAUGAGGGUGUCGGAUCAACUGGCCUACAAAGUCCCAGUp	ppp((((.(((((.((((.((.(((..........))).)).)))).))))).))))..p	ppp((((.(((((..(((.((.(((..........))).)).)))..))))).))))..p
hsa-mir-17	pCAAAGUGCUUACAGUGCAGGUAGUGAUAUGUGCAUCUACUGCAGUGAAGGCACUUGUAG	p..((((((((.((.(((((.(((((.......)).)))))))).)).))))))))....	p..((((((((.((.(((((.(((((.......)).)))))))).)).))))))))....
hsa-let-7f-1	GUAGUAGAUUGUAUAGUUGUGGGGUAGUGAUUUUACCCUGUUCAGGAGAUAACUAUACAA	(((((((((((((((((((((((((((.....))))))).........))))))))))))	(((((((((((((((((((((((((((.....))))))).........))))))))))))
hsa-mir-29c	GACCGAUUUCUCCUGGUGUUCAGAGUCUGUUUUUGUCUAGCACCAUUUGAAAUCGGUUAp	((((((((((...(((((((.(((...........))))))))))...)))))))))))p	((((((((((...((((((((((((.....)))))...)))))))...)))))))))))p
hsa-mir-33a	GUGCAUUGUAGUUGCAUUGCAUGUUCUGGUGGUACCCAUGCAAUGUUUCCACAGUGCAUC	(((((((((....((((((((((.............))))))))))....))))))))).	(((((((((.(..((((((((((....((.....))))))))))))..).))))))))).
hsa-mir-671	GGAAGCCCUGGAGGGGCUGGAGGUGAUGGAUGUUUUCCUCCGGUUCUCAGGGCUCCACCp	(((.((((((..(((((((((((.............))))))))))))))))))))...p	(((.((((((..(((((((((((.(((....)))..))))))))))))))))))))...p
hsa-mir-16-1	AGCAGCACGUAAAUAUUGGCGUUAAGAUUCUAAAAUUAUCUCCAGUAUUAACUGUGCUGC	((((((((((.((((((((...(((..........)))...)))))))).)).)))))))	((((((((((.((((((((.(.(((..........))).).)))))))).)).)))))))
hsa-mir-182	GGCAAUGGUAGAACUCACACUGGUGAGGUAACAGGAUCCGGUGGUUCUAGACUUGCCAAC	(((((...((((((...((((((..............))))))))))))...))))))).	(((((.(.((((((...((((((..............))))))))))))..)))))))).
hsa-mir-32	AUUGCACAUUACUAAGUUGCAUGUUGUCACGGCCUCAAUGCAAUUUAGUGUGUGUGAUAU	(((((((((.((((((((((((...............)))))))))))))))))))))).	((..(((((.(((((((((((((..((....))..).)))))))))))))))))..))).
hsa-mir-26b	ppUUCAAGUAAUUCAGGAUAGGUUGUGUGCUGUCCAGCCUGUUCUCCAUUACUUGGCUpp	pp.(((((((((..(((((((((((.........)))))))))))..)))))))))..pp	pp(.((((((((..(((((((((((.(......))))))))))))..)))))))))..pp
hsa-mir-15a	pUAGCAGCACAUAAUGGUUUGUGGAUUUUGAAAAGGUGCAGGCCAUAUUGUGCUGCCUCA	p..((((((((..(((((((((...............)))))))))..))))))))....	p..((((((((..((((((((((..((.....))..))))))))))..))))))))....
hsa-mir-34a	GCAGUGUCUUAGCUGGUUGUUGUGAGCAAUAGUAAGGAAGCAAUCAGCAAGUAUACUGCC	((((((((((.((((((((((.................))))))))))))).))))))))	((((((((((.((((((((((....((....)).....))))))))))))).))))))))
hsa-mir-589	pUGAGAACCACGUCUGCUCUGAGCUGGGUACUGCCUGUUCAGAACAAAUGCCGGUUCCCA	p((.(((((.(((.((.(((((((.((......)).))))))).)).)))..))))).))	p((.(((((.(((.((.(((((((.(((.....)))))))))).)).)))..))))).))
hsa-mir-101-1	ppCAGUUAUCACAGUGCUGAUGCUGUCUAUUCUAAAGGUACAGUACUGUGAUAACUGAAp	pp(((((((((((((((((.((((............)))))))))))))))))))))..p	pp(((((((((((((((((.((((............)))))))))))))))))))))..p
hsa-mir-345	ppGCUGACUCCUAGUCCAGGGCUCGUGAUGGCUGGUGGGCCCUGAACGAGGGGUCUGGAG	pp.(((((((((.((.((((((((............)))))))).)).))))))).))..	pp.(.(((((((.((.(((((((((..(....)..))))))))).)).))))))).)...
hsa-mir-34c	pppAGGCAGUGUAGUUAGCUGAUUGCUAAUAGUACCAAUCACUAACCACACGGCCAGGpp	ppp.(((.((((.(((((.((((((..........))))))))))).)))).)))...pp	ppp.(((.((((.(((((.((((((.((....)).))))))))))).)))).)))...pp
hsa-let-7e	pUGAGGUAGGAGGUUGUAUAGUUGAGGAGGACACCCAAGGAGAUCACUAUACGGCCUCCU	p.(((.((((((((((((((((((.((......))))........)))))))))))))))	p.(((.((((((((((((((((.((...((....)).......)))))))))))))))))
hsa-mir-132	ppACCGUGGCUUUCGAUUGUUACUGUGGGAACUGGAGGUAACAGUCUACAGCCAUGGUCG	pp(((((((((...((((((((((............))))))))))...)))))))))..	pp(((((((((...((((((((((..(....)....))))))))))...)))))))))..
hsa-mir-532	pCAUGCCUUGAGUGUAGGACCGUUGGCAUCUUAAUUACCCUCCCACACCCAAGGCUUGCA	p((.((((((.((((.(((..((.............))..))).)))).)))))).))..	p((.((((((.((((.(((..((.............))..))).)))).)))))).))..
hsa-mir-27b	AGAGCUUAGCUGAUUGGUGAACAGUGAUUGGUUUCCGCUUUGUUCACAGUGGCUAAGUUC	((((((((((((....(((((((((((......).)))..)))))))..)))))))))))	((((((((((((....((((((((....(((...)))..))))))))..)))))))))))
hsa-mir-222	pCUCAGUAGCCAGUGUAGAUCCUGUCUUUCGUAAUCAGCAGCUACAUCUGGCUACUGGGU	p(((((((((((((((((...(((...........)))...))))).)))))))))))).	p(((((((((((((((((...(((...........)))...))))).)))))))))))).
hsa-mir-26a-2	pUUCAAGUAAUCCAGGAUAGGCUGUUUCCAUCUGUGAGGCCUAUUCUUGAUUACUUGUUU	p..(((((((((.((((((((((..............)))))))))).)))))))))...	p..(((((((((.((((((((((..............)))))))))).)))))))))...
hsa-mir-125a	UCCCUGAGACCCUUUAACCUGUGAGGACAUCCAGGGUCACAGGUGAGGUUCUUGGGAGCC	((((.((((.((((..((((((((............)))))))))))).))))))))...	..((..(((.((((..((((((((((....))....)))))))))))).)))..))....
hsa-mir-6720	pUUCCAGCCCUGGUAGGCGCCGCGGAAGAAGGGGAAGCGCGCCUGCAGGAACUGGUAGAp	p((((((.(((.((((((((.((.............)))))))))))))..)))).)).p	p(.((((.((((.(((((((.((.............)))))))))))))..)))).)..p
hsa-mir-1296	AGGGCCCUGGCUCCAUCUCCUUUAGGAAAACCUUCUGUGGGGAGUGGGGCUUCGACCCUA	((((....(((((((.((((((..(((......)))..)))))))))))))....)))))	((((.(..((((((((..(((.(((((.....))))).)))..))))))))..).)))))
hsa-mir-18a	AAGGUGCAUCUAGUGCAGAUAGUGAAGUAGAUUAGCAUCUACUGCCCUAAGUGCUCCUUC	((((.((((.(((.((((.(((................))))))).))).)))).)))).	((((.(((..(((.((((.(((((..(.....)..)).))))))).)))..))).)))).
hsa-mir-320a	ppppGCCUUCUCUUCCCGGUUCUUCCCGGAGUCGGGAAAAGCUGGGUUGAGAGGGCGApp	pppp((((((((..(((((((.(((((......))))).)))))))..))))))))..pp	pppp((((((((..(((((((.((((((....)))))).)))))))..))))))))..pp
hsa-mir-191	ACGGAAUCCCAAAAGCAGCUGUUGUCUCCAGAGCAUUCCAGCUGCGCUUGGAUUUCGUCC	(((((((.((((..(((((((.................)))))))..)))))))))))..	(((((((((.((..(((((((..((((....)).))..)))))))..)))))))))))..
hsa-mir-197	CGGGUAGAGAGGGCAGUGGGAGGUAAGAGCUCUUCACCCUUCACCACCUUCUCCACCCAG	.((((.(((((((..(((((.(((...........))).)))))..))))))).))))..	.((((.(((((((..((((..((((((....))).)))..))))..))))))).))))..
hsa-mir-424	pCAGCAGCAAUUCAUGUUUUGAAGUGUUCUAAAUGGUUCAAAACGUGAGGCGCUGCUAUp	p.((((((..(((((((((((((.(.........).)))))))))))))..))))))..p	p.((((((..(((((((((((((.(((.....))).)))))))))))))..))))))..p
hsa-mir-93	AAAGUGCUGUUCGUGCAGGUAGUGUGAUUACCCAACCUACUGCUGAGCUAGCACUUCCCG	.(((((((((((..((((.(((.((.........))))))))).)))).)))))))....	.((((((((((((.((((.(((..((......))..)))))))))))).)))))))....
hsa-mir-342	GGGGUGCUAUCUGUGAUUGAGGGACAUGGUUAAUGGAAUUGUCUCACACAGAAAUCGCAC	.((((((..((((((..(((((..(((.....)))......)))))))))))....))))	.((((((..((((((.....((((((...((....))..)))))).))))))....))))
hsa-mir-215	pAUGACCUAUGAAUUGACAGACAAUAUAGCUGAGUUUGUCUGUCAUUUCUUUAGGCCAAU	p.((.((((.(((.((((((((((...........)))))))))).)))..)))).))..	p.((.((((.(((.((((((((((...........)))))))))).)))..)))).))..
hsa-mir-9-1	UCUUUGGUUAUCUAGCUGUAUGAGUGGUGUGGAGUCUUCAUAAAGCUAGAUAACCGAAAG	..(((((((((((((((.((((((...........).))))).)))))))))))))))..	..(((((((((((((((.((((((.((.......)))))))).)))))))))))))))..
hsa-mir-24-2	UGCCUACUGAGCUGAAACACAGUUGGUUUGUGUACACUGGCUCAGUUCAGCAGGAACAGp	..(((.(((((((((....((((.(.........)))))..))))))))).))).....p	(((..(((((((((..((((((.....))))))....)))))))))...))).......p
hsa-mir-19a	pppAGUUUUGCAUAGUUGCACUACAAGAAGAAUGUAGUUGUGCAAAUCUAUGCAAAACUG	ppp((((((((((((((((((.((............)).))))))..)))))))))))).	ppp((((((((((((((((((((((.......))))...))))))..)))))))))))).
hsa-mir-615	GGUCCCCGGUGCUCGGAUCUCGAGGGUGCUUAUUGUUCGGUCCGAGCCUGGGUCUCCCUC	((..(((((.((((((((..((((...........))))))))))))))))).)))))..	((..(((((.((((((((..((((.(.......).)))))))))))))))))...)))))
hsa-mir-331	pCUAGGUAUGGUCCCAGGGAUCCCAGAUCAAACCAGGCCCCUGGGCCUAUCCUAGAAppp	p(((((.((((.(((((((...((...........)).))))))).)))))))))..ppp	p(((((.((((.(((((((..(.............)..))))))).)))))))))..ppp
hsa-mir-330	CUCUGGGCCUGUGUCUUAGGCUCUGCAAGAUCAACCGAGCAAAGCACACGGCCUGCAGAG	(((((((((((((.(((..((((.............)))).))))))).))))..)))))	(((((((((((((.(((..((((.............)))).))))))).))))..)))))
hsa-mir-505	pGGGAGCCAGGAAGUAUUGAUGUUUCUGCCAGUUUAGCGUCAACACUUGCUGGUUUCCUp	p(((((((((.((((.(((((((.............))))))).)))).))))))))).p	p(((((((((.((((.((((((((...........)))))))).)))).))))))))).p
hsa-mir-23b	pUGGGUUCCUGGCAUGCUGAUUUGUGACUUAAGAUUAAAAUCACAUUGCCAGGGAUUACC	p(((((((((((((((.((((((..............)))))))).))))))))))..))	p(((((((((((((((.((((((..............)))))))).))))))))))..))
hsa-mir-423	pUGAGGGGCAGAGAGCGAGACUUUUCUAUUUUCCAAAAGCUCGGUCUGAGGCCCCUCAGU	p((((((((..(((.((((.(((((.........))))))))).)))...))))))))..	p((((((((..(((.((((.(((((.........))))))))).)))...))))))))..
hsa-mir-340	AUAAAGCAAUGAGACUGAUUGUCAUAUGUCGUUUGUGGGAUCCGUCUCAGUUACUUUAUA	((((((...((((((.((((.(((...........))))))).))))))....)))))))	((((((...((((((.((((.(((((.......))))))))).))))))....)))))))
hsa-mir-92a-1	pAGGUUGGGAUCGGUUGCAAUGCUGUGUUUCUGUAUGGUAUUGCACUUGUCCCGGCCUGU	p((((((((((.(((.((((((((............))))))))))).))))))))))..	p((((((((((.(((.(((((((((((......)))))))))))))).))))))))))..
hsa-mir-23a	ppGGGGUUCCUGGGGAUGGGAUUUGCUUCCUGUCACAAAUCACAUUGCCAGGGAUUUCCp	pp(((((((((((.((((.((((((..........)))))).)))).))))))))))).p	pp(((((((((((.((((.((((((..........)))))).)))).))))))).))))p
hsa-mir-193b	pCGGGGUUUUGAGGGCGAGAUGAGUUUAUGUUUUAUCCAACUGGCCCUCAAAGUCCCGCU	p(((((((((((((((.((.((...............)).)).)))))))))))))))..	p((((..(((((((((.((.((..(.........)..)).)).)))))))))..))))..
hsa-mir-218-1	UGUGCUUGAUCUAACCAUGUGGUUGCGAGGUAUGAGUAAAACAUGGUUCCGUCAAGCACC	.(((((((((..((((((((....................))))))))..))))))))).	.(((((((((..((((((((..((((.........)))).))))))))..))))))))).
hsa-mir-19b-1	AGUUUUGCAGGUUUGCAUCCAGCUGUGUGAUAUUCUGCUGUGCAAAUCCAUGCAAAACUG	(((((((((((((((((..((((.............))))))))))))..))))))))).	(((((((((((((((((..((((.............)))))))))).)).))))))))).
hsa-mir-151a	ppUCGAGGAGCUCACAGUCUAGUAUGUCUCAUCCCCUACUAGACUGAAGCUCCUUGAGGp	pp((((((((((..((((((((((............)))))))))).))))))))))..p	pp((((((((((..((((((((((.(........).)))))))))).))))))))))..p
hsa-mir-15b	pUAGCAGCACAUCAUGGUUUACAUGCUACAGUCAAGAUGCGAAUCAUUAUUUGCUGCUCU	p.(((((((.((.(((((((.(((............))).))))))).)).)))))))..	p.(((((((.((.((((((..(((.((.......)))))..)))))).)).)))))))..
hsa-mir-296	pppAGGGCCCCCCCUCAAUCCUGUUGUGCCUAAUUCAGAGGGUUGGGUGGAGGCUCUCCp	ppp((((((.((.(((((((((................))))))))).)).))))))..p	ppp((((((.((.(((((((((.(((.........)))))))))))).)).))))))..p
hsa-mir-22	AGUUCUUCAGUGGCAAGCUUUAUGUCCUGACCCAGCUAAAGCUGCCAGUUGAAGAACUGU	((((((((((((((.(((((((.((.........))))))))))))).))))))))))..	(((((((((((((((.((((((.((.........))))))))))))).))))))))))..
hsa-mir-21	UAGCUUAUCAGACUGAUGUUGACUGUUGAAUCUCAUGGCAACACCAGUCGAUGGGCUGUp	(((((((((.(((((.(((((.((............))))))).)))))))))))))).p	.((((((((.(((((.(((((.((((.(.....)))))))))).)))))))))))))..p
hsa-mir-339	ppUCCCUGUCCUCCAGGAGCUCACGUGUGCCUGCCUGUGAGCGCCUCGACGACAGAGCCG	pp...(((((.((.(((.(((((((.(......).))))))).))).)).))))).....	pp.(.(((((.((.(((.(((((((.((....)).))))))).))).)).))))).)...
hsa-mir-769	UGAGACCUCUGGGUUCUGAGCUGUGAUGUUGCUCUCGAGCUGGGAUCUCCGGGGUCUUGG	(((((((((.(((.(((.((((...............)))).))).))).))))))))).	..(((((((.(((.(((.((((.(((........))))))).))).))).)))))))...
hsa-mir-125b-2	UCCCUGAGACCCUAACUUGUGAGGUAUUUUAGUAACAUCACAAGUCAGGCUCUUGGGACp	..(((((((.(((.((((((((...............)))))))).))).)))))))..p	..((..(((.(((.((((((((..(((....)))...)))))))).))).)))..))..p
hsa-mir-148a	pAAAGUUCUGAGACACUCCGACUCUGAGUAUGAUAGAAGUCAGUGCACUACAGAACUUUG	p(((((((((((.((((..((((((.........)).))))))))..)).))))))))).	p(((((((((((.((((..(((((((.......))).))))))))..)).))))))))).
hsa-mir-744	GGCUAACAGCAGUCUUACUGAAGGUUUCCUGGAAACCACGCACAUGCUGUUGCCACUAAC	(((.(((((((...........((((((...)))))).......)))))))))).))).)	(((.(((((((.................................)))))))))).))).)
hsa-mir-1915	ppACCUUGCCUUGCUGCCCGGGCCGUGCACCCGUGGGCCCCAGGGCGACGCGGCGGGppp	pp..((((((.((.((((((((((...........)))))..))))).)).))))))ppp	pp..((((((.((.((((((((((.(((....))))))))..))))).)).))))))ppp
hsa-mir-574	pUGAGUGUGUGUGUGUGAGUGUGUGUCGCUCCGGGUCCACGCUCAUGCACACACCCACAp	p((...(((((((((((((((((.(((......))).))))))))))))))))).))..p	p((.(.(((((((((((((((((..((......))..))))))))))))))))))))..p
hsa-mir-26a-1	UUCAAGUAAUCCAGGAUAGGCUGUGCAGGUCCCAAUGGGCCUAUUCUUGGUUACUUGCAC	..(((((((((.((((((((((...............)))))))))).)))))))))...	(.(((((((((.((((((((((.((.......))...)))))))))).))))))))).).
hsa-mir-186	CAAAGAAUUCUCCUUUUGGGCUUUCUGGUUUUAUUUUAAGCCCAAAGGUGAAUUUUUUGG	((((((((((.(((.((((((((..............))))))))))).)))))))))).	((((((((((.(((((.((((((..............))))))))))).)))))))))).
hsa-mir-33b	pGUGCAUUGCUGUUGCAUUGCACGUGUGUGAGGCGGGUGCAGUGCCUCGGCAGUGCAGCC	p.((((((((((..(((((((((.(((.....))).)))))))))..))))))))))...	p(((((((((((..(((((((((.(((.....))).)))))))))..)))))))))).).
hsa-mir-196a-2	pUAGGUAGUUUCAUGUUGUUGGGAUUGAGUUUUGAACUCGGCAACAAGAAACUGCCUGAG	p(((((((((((.((((((((((.............)))))))))).)))))))))))..	p(((((((((((.((((((((((.(..(...)..).)))))))))).)))))))))))..
hsa-mir-1306	CCACCUCCCCUGCAAACGUCCAGUGGUGCAGAGGUAAUGGACGUUGGCUCUGGUGGUGpp	.((((.((...((.((((((((...............)))))))).))...)).))))pp	(((((......((.((((((((....(((....))).)))))))).))...)))))..pp
hsa-mir-27a	GGGCUUAGCUGCUUGUGAGCAGGGUCCACACCAAGUCGUGUUCACAGUGGCUAAGUUCCG	(((((((((((((.(((((((.((...........)).))))))))))))))))).))).	(((((((((..((.(((((((.((.(........))).)))))))))..)))))))))..
hsa-mir-590	GAGCUUAUUCAUAAAAGUGCAGUAUGGUGAAGUCAAUCUGUAAUUUUAUGUAUAAGCUAG	.(((((((.(((((((.(((((...............))))).))))))).)))))))..	.(((((((.(((((((.(((((..(((.....)))..))))).))))))).)))))))..
hsa-mir-10b	ACCCUGUAGAACCGAAUUUGUGUGGUAUCCGUAUAGUCACAGAUUCGAUUCUAGGGGAAU	.((((.(((((.((((((((((...............)))))))))).)))))))))...	.((((.(((((.((((((((((..(((....)))...)))))))))).))))))))).).
hsa-mir-140	CAGUGGUUUUACCCUAUGGUAGGUUACGUCAUGCUGUUCUACCACAGGGUAGAACCACGG	..(((((((((((((.(((((((..............))))))).)))))))))))))..	(.(((((((((((((.(((((((..(((......)))))))))).)))))))))))))).
hsa-mir-30a	UAAACAUCCUCGACUGGAAGCUGUGAAGCCACAGAUGGGCUUUCAGUCGGAUGUUUGCAG	(((((((((..(((((((((((...............)))))))))))))))))))))).	(((((((((..((((((((((((((....))).....)))))))))))))))))))))).
hsa-mir-181a-1	CAUUCAACGCUGUCGGUGAGUUUGGAAUUAAAAUCAAAACCAUCGACCGUUGAUUGUACC	((.((((((..(((((((.((((.((.......)).))))))))))))))))).)))...	((.((((((..(((((((.((((.((.......)).))))))))))))))))).)))...
hsa-mir-31	pAGGCAAGAUGCUGGCAUAGCUGUUGAACUGGGAACCUGCUAUGCCAACAUAUUGCCAUp	p.(((((.(((.(((((((((.................))))))))).))).)))))..p	p.(((((.(((.(((((((((.(((........)))..))))))))).))).)))))..p
hsa-mir-7-1	GAAGACUAGUGAUUUUGUUGUUUUUAGAUAACUAAAUCGACAACAAAUCACAGUCUGCCA	(.(((((.(((((.((((((((................)))))))))))))))))).)))	(.(((((.(((((((.(((((((((((....)))))..)))))))))))))))))).)))
hsa-let-7a-3	UGAGGUAGUAGGUUGUAUAGUUUGGGGCUCUGCCCUGCUAUGGGAUAACUAUACAAUCUA	.(((((((((((((((((((((((((((...)))))).........))))))))))))))	.(((..((((((((((((((((((((((...)))))).........))))))))))))))
hsa-mir-30e	UAAACAUCCUUGACUGGAAGCUGUAAGGUGUUCAGAGGAGCUUUCAGUCGGAUGUUUACA	(((((((((..(((((((((((................))))))))))))))))))))))	(((((((((..(((((((((((.(...(....)...).))))))))))))))))))))))
hsa-mir-185	ppUGGAGAGAAAGGCAGUUCCUGAUGGUCCCCUCCCCAGGGGCUGGCUUUCCUCUGGUCp	pp(((((.(((((.(((((((((..((......)).))))))))).))))))))))...p	pp..(((.(((((.(((((((((..((......)).))))))))).)))))))).....p
hsa-mir-1307	UCGACCGGACCUCGACCGGCUCGUCUGUGUUGCCAAUCGACUCGGCGUGGCGUCGGUCGU	.(((((((.((.((.((((.(((..............))).)))))).))..))))))).	.(((((((.((.((.(((..(((..((......))..)))..))))).))..))))))).
hsa-mir-92b	GGACGGGACGCGGUGCAGUGUUGUUUUUUCCCCCGCCAAUAUUGCACUCGUCCCGGCCUC	((.(((((((.((((((((((((.............))))))))))))))))))).))).	(..(((((((.((((((((((((.............))))))))))))))))))).))).
hsa-mir-25	pAGGCGGAGACUUGGGCAAUUGCUGGACGCUGCCCUGGGCAUUGCACUUGUCUCGGUCUG	p((((.(((((..(((((((.(((((.......))..)))))))).)).))))).)))).	p((((.(((((..(.(((((.(((((.......))..)))))))).)..))))).)))).
hsa-mir-106b	UAAAGUGCUGACAGUGCAGAUAGUGGUCCUCUCCGUGCUACCGCACUGUGGGUACUUGCU	..(((((((.(((((((...((((............))))..))))))).)))))))...	..(((((((.(((((((.(.((((((......))..))))).))))))).)))))))...

## Sheet: Figure 2g
miRNA Name	icSHAPE-MaP_TerminalLoop	miRBase_TerminalLoop
hsa-mir-542	13	4
hsa-mir-20a	11	6
hsa-mir-503	7	5
hsa-mir-126	6	4
hsa-mir-204	15	15
hsa-mir-99a	13	8
hsa-mir-152	6	4
hsa-mir-708	25	7
hsa-mir-6516	4	4
hsa-mir-425	9	39
hsa-mir-16-2	17	8
hsa-mir-766	9	9
hsa-mir-9-2	9	4
hsa-mir-10a	16	16
hsa-mir-210	14	3
hsa-mir-1180	11	5
hsa-mir-196b	10	10
hsa-mir-101-2	12	12
hsa-mir-378a	14	8
hsa-mir-96	15	6
hsa-mir-193a	10	10
hsa-mir-17	7	7
hsa-let-7f-1	5	5
hsa-mir-29c	11	5
hsa-mir-33a	13	5
hsa-mir-671	13	4
hsa-mir-16-1	10	10
hsa-mir-182	14	14
hsa-mir-32	15	4
hsa-mir-26b	9	6
hsa-mir-15a	15	5
hsa-mir-34a	17	4
hsa-mir-589	6	5
hsa-mir-101-1	12	12
hsa-mir-345	12	4
hsa-mir-34c	10	4
hsa-let-7e	6	4
hsa-mir-132	12	12
hsa-mir-532	13	13
hsa-mir-27b	6	3
hsa-mir-222	11	11
hsa-mir-26a-2	14	14
hsa-mir-125a	12	4
hsa-mir-6720	13	13
hsa-mir-1296	6	5
hsa-mir-18a	16	5
hsa-mir-320a	6	4
hsa-mir-191	17	4
hsa-mir-197	11	4
hsa-mir-424	9	5
hsa-mir-93	9	6
hsa-mir-342	5	4
hsa-mir-215	11	11
hsa-mir-9-1	11	7
hsa-mir-24-2	9	5
hsa-mir-19a	12	7
hsa-mir-615	11	7
hsa-mir-331	11	13
hsa-mir-330	13	13
hsa-mir-505	13	11
hsa-mir-23b	14	14
hsa-mir-423	9	9
hsa-mir-340	11	7
hsa-mir-92a-1	12	6
hsa-mir-23a	10	10
hsa-mir-193b	15	9
hsa-mir-218-1	20	9
hsa-mir-19b-1	13	13
hsa-mir-151a	12	8
hsa-mir-15b	12	7
hsa-mir-296	16	9
hsa-mir-22	9	9
hsa-mir-21	12	5
hsa-mir-339	6	4
hsa-mir-769	15	8
hsa-mir-125b-2	15	4
hsa-mir-148a	9	7
hsa-mir-744	3	33
hsa-mir-1915	11	4
hsa-mir-574	6	6
hsa-mir-26a-1	15	7
hsa-mir-186	14	14
hsa-mir-33b	5	5
hsa-mir-196a-2	13	3
hsa-mir-1306	15	4
hsa-mir-27a	11	8
hsa-mir-590	15	5
hsa-mir-10b	15	4
hsa-mir-140	14	6
hsa-mir-30a	15	4
hsa-mir-181a-1	7	7
hsa-mir-31	17	8
hsa-mir-7-1	16	4
hsa-let-7a-3	3	3
hsa-mir-30e	16	4
hsa-mir-185	6	6
hsa-mir-1307	14	6
hsa-mir-92b	13	13
hsa-mir-25	7	7
hsa-mir-106b	12	6
