# Supplementary material for: RNA structure probing reveals the structural basis of Dicer binding and cleavage
Source: Nat Commun. 2021 Jun 7;12:3397. doi: 10.1038/s41467-021-23607-w (PMC8184798; doi:10.1038/s41467-021-23607-w)
Supplement: Supplementary file 12 — Source Data files [file 41467_2021_23607_MOESM12_ESM.zip › Source_Data_Figure_3.xlsx]

## Sheet: Figure 3a
RNA	PC1	PC2	Cluster	Enriched Or Not
miscRNA_AURKB_chr17_8204906_8204967_neg	-0.737472	-0.0521197	I	Enriched
miRNA_MI0003205	-1.48212	-0.151739	I	Enriched
miRNA_MI0003836	-1.09835	0.44516	I	Enriched
mRNAIntron_EBF3_chr10_129839334_129839432_neg	-0.577832	0.289325	I	Enriched
miRNA_MI0022555	-1.35158	0.26906	I	Enriched
miRNA_MI0005762	-0.933824	-0.201168	I	Enriched
miRNA_MI0003184	-0.604333	0.338137	I	Enriched
miRNA_MI0010629	-0.843999	-0.31732	I	Enriched
miRNA_MI0003602	-1.83095	0.317183	I	Enriched
mRNAIntron_PNPLA7_chr9_137533022_137533093_neg	-0.484131	0.341662	I	Enriched
mRNAIntron_EML3_chr11_62602679_62602758_neg	1.11157	0.49549	II	Enriched
miRNA_MI0003686	-1.11246	0.118815	I	Enriched
miRNA_MI0000439	-1.50281	0.0529817	I	Enriched
miRNA_MI0000076	-1.42883	0.0376684	I	Enriched
miRNA_MI0000267	-1.73649	0.529483	I	Enriched
mRNAIntron_URB1_chr21_32319987_32320131_neg	-0.334386	-0.516006	III	Enriched
miRNA_MI0000467	-1.42385	-0.0369352	I	Enriched
miRNA_MI0000286	-0.741094	0.580629	I	Enriched
miRNA_MI0000071	-0.515795	0.01389	I	Enriched
miRNA_MI0000456	-1.79007	0.322935	I	Enriched
miRNA_MI0001446	-1.62181	0.312175	I	Enriched
miRNA_MI0006313	-0.359552	-0.536438	III	Enriched
miRNA_MI0000253	-0.719382	0.536069	I	Enriched
miRNA_MI0000747	-1.45969	0.0989006	I	Enriched
miRNA_MI0003685	-1.13599	0.273542	I	Enriched
miRNA_MI0000802	-1.53282	0.537518	I	Enriched
miRNA_MI0000069	-1.27124	0.407571	I	Enriched
miRNA_MI0000438	-1.3917	0.494466	I	Enriched
miRNA_MI0000739	-1.6304	0.277282	I	Enriched
miRNA_MI0000735	-1.62547	0.0779785	I	Enriched
miRNA_MI0000470	-1.3198	0.640572	I	Enriched
miRNA_MI0006443	-1.81399	0.298997	I	Enriched
miRNA_MI0000462	-1.09577	-0.21025	I	Enriched
miRNA_MI0016008	0.100361	-0.0181779	II	Enriched
miRNA_MI0000803	-0.89073	-0.115907	I	Enriched
miRNA_MI0000239	-1.27735	-0.103422	I	Enriched
snoRNA_SNORD157_chr19_55402584_55402657_neg	0.31546	-0.0521278	II	Enriched
miRNA_MI0000471	-1.43337	-0.320558	I	Enriched
miscRNA_GLMN_chr1_92298712_92298780_neg	0.242245	-0.350198	III	Enriched
snoRNA_ENST00000390994.1_SNORD72	-0.172873	0.265134	II	Enriched
mRNAExon_GLUL_chr1_182391711_182391790_neg	-0.843046	0.0922511	I	Enriched
miRNA_MI0000748	-1.15624	0.284039	I	Enriched
miRNA_MI0000482	-1.3058	0.291112	I	Enriched
miRNA_MI0000750	-1.28143	0.0597547	I	Enriched
miRNA_MI0000805	-0.806699	-0.381511	I	Enriched
miRNA_MI0000279	-1.5952	0.0715678	I	Enriched
snoRNA_ENST00000386910.1_SNORD105	0.090589	0.675701	II	Enriched
miRNA_MI0000465	-0.703869	0.255482	I	Enriched
miRNA_MI0000095	-0.644712	0.101362	I	Enriched
miRNA_MI0000074	-1.21901	-0.000856095	I	Enriched
miRNA_MI0003137	-1.44302	0.372976	I	Enriched
snoRNA_SNORD103A_chr1_30935668_30935771_neg	1.02431	0.57112	II	Enriched
miRNA_MI0003834	-1.28368	0.157037	I	Enriched
miRNA_MI0000084	-0.892949	-0.280563	I	Enriched
snoRNA_ENST00000619178.1_SNORD3D	0.189258	-0.00692387	II	Enriched
miRNA_MI0000469	-1.56875	-0.1675	I	Enriched
miRNA_MI0000081	-1.21827	0.196321	I	Enriched
miRNA_MI0000073	-1.52402	0.211307	I	Enriched
miRNA_MI0000083	-1.80633	0.613777	I	Enriched
miRNA_MI0000072	-1.158	0.209181	I	Enriched
miRNA_MI0000091	-1.1428	0.503351	I	Enriched
miRNA_MI0000466	-1.59362	0.029649	I	Enriched
miRNA_MI0003760	-1.40232	0.0243299	I	Enriched
miRNA_MI0000070	-1.15016	-0.0250945	I	Enriched
mRNAIntron_EEF2_chr19_3977038_3977111_neg	-0.54318	0.566413	I	Enriched
mRNAIntron_EXOC2_chr6_609167_609252_neg	0.19901	0.227568	II	Enriched
miRNA_MI0000089	-1.61072	0.0812433	I	Enriched
miRNA_MI0000263	-1.07783	-0.200231	I	Enriched
miRNA_MI0000098	-1.29131	0.475621	I	Enriched
miRNA_MI0001445	-1.19115	0.410337	I	Enriched
miRNA_MI0000077	-1.30953	0.59076	I	Enriched
miRNA_MI0000272	-0.73761	0.374215	I	Enriched
snoRNA_ENST00000630615.1_SNORD19B	-0.484203	-0.218033	I	Enriched
miRNA_MI0000812	-1.3246	0.0532806	I	Enriched
snoRNA_ENST00000516978.2_SNORD19	-0.465801	-0.206797	I	Enriched
mRNAExon_IFRD2_chr3_50288504_50288581_neg	0.518154	0.23788	II	Enriched
miRNA_MI0003646	-1.72907	0.0661229	I	Enriched
snoRNA_SNORD167_chr1_1304724_1304812_neg	0.382565	0.424627	II	Enriched
miRNA_MI0000483	-1.45212	0.385026	I	Enriched
miRNA_MI0003190	-1.53003	0.30993	I	Enriched
miRNA_MI0000079	-1.16118	-0.053711	I	Enriched
mRNAIntron_ORC5_chr7_104195399_104195475_neg	0.821337	0.237246	II	Enriched
miRNA_MI0003599	-0.887934	-0.00557259	I	Enriched
miRNA_MI0000809	-0.997306	-0.298764	I	Enriched
miRNA_MI0000085	-0.232533	-0.824975	III	Enriched
miRNA_MI0000090	-0.740562	-0.33063	I	Enriched
snoRNA_ENST00000459577.1_SNORD124	0.473593	0.735446	II	Enriched
snoRNA_ENST00000413522.1_SNORD56	0.866067	0.823647	II	Enriched
miRNA_MI0000294	-1.63437	0.318465	I	Enriched
snoRNA_ENST00000577887.1_SNORD53_SNORD92	-0.0807041	-0.192667	III	Enriched
snoRNA_ENST00000364533.1_SNORD14B	-0.165422	0.173427	II	Enriched
mRNAIntron_SRP68_chr17_76044964_76045110_neg	-0.191832	0.0960194	II	Enriched
miRNA_MI0003188	-1.06998	-0.288721	I	Enriched
miRNA_MI0000082	-1.33745	-0.0465772	I	Enriched
miRNA_MI0000101	-1.48716	-0.271797	I	Enriched
mRNAIntron_PAMR1_chr11_35526555_35526718_neg	0.54263	1.09309	II	Enriched
miRNA_MI0000299	-1.43775	0.304268	I	Enriched
miRNA_MI0003581	-0.971021	-0.0748522	I	Enriched
miRNA_MI0000088	-1.7954	0.732742	I	Enriched
miRNA_MI0016792	-0.85573	-0.126748	I	Enriched
snoRNA_ENST00000459174.1_SNORD4A	0.233117	0.292131	II	Enriched
miRNA_MI0000093	-1.60983	-0.0931866	I	Enriched
snoRNA_ENST00000411292.1_SNORD71	0.992845	0.0696337	II	Enriched
miRNA_MI0006444	-1.15786	0.293242	I	Enriched
miRNA_MI0022610	0.481905	-0.79232	III	Enriched
snoRNA_ENST00000364938.1_SNORA73A	0.912101	-0.261395	III	Enriched
miRNA_MI0000734	-1.24992	0.315538	I	Enriched
snoRNA_ENST00000365382.1_SNORD14C	0.86857	0.413778	II	Enriched
snoRNA_ENST00000459342.1_SNORD5	-0.254559	0.778697	II	Enriched
snoRNA_ENST00000362761.1_SNORD33	1.36367	0.469711	II	Enriched
mRNAIntron_TOP3A_chr17_18285308_18285406_neg	-0.058592	-0.01334	III	Enriched
snoRNA_ENST00000410413.1_SNORD19	-0.348543	0.442092	II	Enriched
snoRNA_ENST00000458770.1_SNORD105B	0.606247	-0.0297713	II	Enriched
snoRNA_ENST00000408876.1_SNORD23	1.95548	0.411441	II	Enriched
miRNA_MI0000440	-0.305318	-0.857354	III	Enriched
snoRNA_ENST00000384048.1_SNORD37	0.105504	0.345959	II	Enriched
snoRNA_ENST00000384147.1_SNORD26	0.332834	0.727857	II	Enriched
miRNA_MI0003628	-1.5645	0.263543	I	Enriched
snoRNA_ENST00000583861.1_SNORD43	0.365112	-0.477872	III	Enriched
snoRNA_SNORD143_chr4_82895833_82895926_neg	-0.0205234	0.334709	II	Enriched
snoRNA_ENST00000391079.1_SNORD65	0.476746	0.344496	II	Enriched
snoRNA_SNORD76_chr1_173866571_173866713_neg	1.01149	0.629753	II	Enriched
snoRNA_ENST00000459124.2_SNORD11	0.702206	0.0675918	II	Enriched
mRNAIntron_MICAL3_chr22_17809065_17809160_neg	0.706294	0.587731	II	Enriched
miRNA_MI0000815	-0.71996	-0.0263978	I	Enriched
snoRNA_ENST00000362566.1_SNORD9	0.781107	0.516881	II	Enriched
miRNA_MI0000449	-1.68311	0.0374398	I	Enriched
snoRNA_ENST00000365530.1_SNORD82	-0.160762	0.05092	II	Enriched
snoRNA_ENST00000408061.1_SNORD88C	0.475696	0.536758	II	Enriched
miRNA_MI0033419	-0.178899	0.839285	II	Enriched
snoRNA_ENST00000459623.1_SNORD19B	-0.231915	0.44753	II	Enriched
snoRNA_SNORD50A_chr6_85677268_85677368_neg	0.760391	0.561565	II	Enriched
snoRNA_ENST00000363915.1_SNORD8	0.85526	0.279157	II	Enriched
miRNA_MI0025513	-0.0320809	0.676061	II	Enriched
snoRNA_ENST00000390833.1_SNORD67	0.385313	0.773267	II	Enriched
snoRNA_ENST00000459538.1_SNORD125	0.864149	0.241076	II	Enriched
snoRNA_ENST00000362883.1_SNORD104	0.942908	0.0608463	II	Enriched
snoRNA_ENST00000411005.1_SNORD63	0.305534	0.83351	II	Enriched
snoRNA_ENST00000384027.1_SNORD101	0.508248	0.533951	II	Enriched
snoRNA_ENST00000386037.1_SNORD94	-0.0180448	-0.502973	III	Enriched
snoRNA_SNORD144_chr4_82898125_82898219_neg	0.709415	0.555722	II	Enriched
snoRNA_ENST00000459373.1_SNORA78	-0.64991	0.516925	I	Enriched
intergenic_chr14_20630387_20630516_neg	0.907161	0.633197	II	Enriched
tRNA_Ile-TAT-2-3	0.511385	1.13715	II	Enriched
tRNA_Arg-CCT-2-1	-0.504012	-0.633803	III	Enriched
snoRNA_ENST00000585078.1_SNORD92	0.410774	-0.173932	III	Enriched
miRNA_MI0001150	-0.619396	-0.0381288	I	Enriched
snoRNA_ENST00000384693.1_SNORD30	0.520247	1.23454	II	Enriched
snoRNA_ENST00000362874.1_SNORD36A	0.278296	0.715641	II	Enriched
snoRNA_ENST00000384706.1_SNORD28	1.18086	0.302752	II	Enriched
mRNAIntron_ERLIN1_chr10_100179482_100179594_neg	-0.141326	0.284061	II	Enriched
snoRNA_ENST00000428514.1_SNORD62A	-0.419049	0.502307	I	Enriched
snoRNA_ENST00000636377.1_SNORD98	0.554084	-0.173867	III	Enriched
snoRNA_ENST00000410433.1_SNORD12B	1.56048	0.472849	II	Enriched
snoRNA_ENST00000459163.1_SNORD2	0.448992	0.394994	II	Enriched
snoRNA_ENST00000386747.1_SNORD83A	0.182638	-0.0753629	III	Enriched
tRNA_Phe-GAA-2-1	0.802092	-0.146839	II	Enriched
snoRNA_ENST00000364884.1_SNORD52	0.41674	0.674589	II	Enriched
tRNA_Asn-GTT-9-1	0.929592	0.321863	II	Enriched
snoRNA_ENST00000458893.1_SNORD42B	0.569711	-0.299599	III	Enriched
snoRNA_ENST00000363389.1_SNORD35A	0.669831	0.140026	II	Enriched
tRNA_iMet-CAT-2-1	0.139778	-1.30514	III	Enriched
snoRNA_ENST00000384360.1_SNORA7B	0.845394	0.930148	II	Enriched
tRNA_Arg-CCT-3-1	-0.385824	-0.531317	III	Enriched
snoRNA_ENST00000383953.1_SNORD21	0.476814	-0.125454	III	Enriched
tRNA_Leu-CAA-1-2	0.157754	0.236609	II	Enriched
tRNA_Arg-CCT-1-1	-0.502887	-0.569758	III	Enriched
snoRNA_ENST00000364805.1_SNORD32A	1.28123	0.179504	II	Enriched
snoRNA_ENST00000384765.1_SNORA7A	0.371122	0.816812	II	Enriched
snoRNA_SNORD80_chr1_173864806_173864905_neg	0.155846	0.851473	II	Enriched
snoRNA_ENST00000363214.1_SNORD68	0.421445	0.286308	II	Enriched
snoRNA_ENST00000363660.1_SNORD35B	1.08397	0.401648	II	Enriched
tRNA_Leu-TAA-4-1	0.223455	-0.82688	III	Enriched
snoRNA_ENST00000383903.1_SNORD60	0.953176	-0.0736108	II	Enriched
snoRNA_ENST00000384504.1_SNORA37	-0.0850824	-0.114161	III	Enriched
tRNA_Leu-CAA-2-1	0.00537576	-0.0867032	III	Enriched
tRNA_Leu-TAA-1-1	-0.109352	-0.809534	III	Enriched
snoRNA_ENST00000390856.1_SNORD66	0.937403	0.985513	II	Enriched
tRNA_Glu-CTC-2-1	0.283668	-0.745942	III	Enriched
tRNA_Lys-TTT-5-1	0.502841	0.810231	II	Enriched
snoRNA_ENST00000362915.1_SNORA52	-0.106056	0.654697	II	Enriched
snoRNA_ENST00000391150.1_SNORD69	0.713502	0.00155802	II	Enriched
snoRNA_ENST00000386745.1_SNORD83B	0.530416	0.096344	II	Enriched
tRNA_rna8442	-0.203518	-0.251637	III	Enriched
snoRNA_ENST00000391305.1_SNORA3B	-0.332929	-0.115928	III	Enriched
snoRNA_ENST00000384229.1_SNORD49A	0.13462	0.592171	II	Enriched
snoRNA_ENST00000384769.1_SNORD102	0.837091	-0.128523	II	Enriched
snoRNA_ENST00000384512.1_SNORD45A	0.663296	0.0889959	II	Enriched
tRNA_Glu-TTC-1-1	-0.484708	-0.661041	III	Enriched
snoRNA_SNORD78_chr1_173865602_173865685_neg	0.520093	0.849604	II	Enriched
snoRNA_ENST00000365607.2_SNORD25	0.153035	0.617624	II	Enriched
mRNAIntron_ACLY_chr17_41874300_41874408_neg	0.208417	-0.99401	III	Enriched
tRNA_Gly-TCC-3-1	0.1076	-0.684495	III	Enriched
snoRNA_ENST00000383966.1_SNORA56	0.106319	-0.00823107	II	Enriched
snoRNA_ENST00000625943.1_SNORD38B	0.82395	0.734886	II	Enriched
tRNA_Gly-CCC-5-1	1.02527	-0.36457	III	Enriched
tRNA_Tyr-GTA-5-1	0.0707339	0.168343	II	Enriched
snoRNA_ENST00000364915.1_SNORD117	0.838383	1.05054	II	Enriched
tRNA_rna51697	0.810855	-0.0317394	II	Enriched
tRNA_Ser-CGA-4-1	0.571768	0.673681	II	Enriched
tRNA_Ser-TGA-1-1	0.23493	-0.31122	III	Enriched
snoRNA_ENST00000408548.1_SNORA11D	0.641943	-0.212589	III	Enriched
tRNA_Ala-AGC-19-1	0.532603	-1.15961	III	Enriched
snoRNA_ENST00000459579.1_SNORD10	-0.498239	0.259899	I	Enriched
tRNA_Leu-AAG-4-1	0.343567	0.406076	II	Enriched
snoRNA_ENST00000579969.1_SNORD53	0.405941	1.58446	II	Enriched
snoRNA_ENST00000384320.2_SNORD51	0.427685	0.503833	II	Enriched
snoRNA_ENST00000384436.1_SNORA70	-0.0184356	0.206014	II	Enriched
tRNA_Val-CAC-8-1	1.34657	0.016505	II	Enriched
tRNA_Ser-CGA-1-1	-0.119972	0.667724	II	Enriched
tRNA_Glu-TTC-4-1	-0.698423	-0.876035	III	Enriched
tRNA_Gln-CTG-8-1	-0.717336	-0.423971	I	Enriched
snoRNA_ENST00000384714.1_SNORD15B	-0.33182	-0.0831626	III	Enriched
snoRNA_ENST00000408564.2_SNORA2C	-1.05289	-0.103277	I	Enriched
tRNA_Phe-GAA-1-1	0.654722	-0.542737	III	Enriched
snoRNA_ENST00000626886.1_SNORA17B	0.321595	0.619709	II	Enriched
tRNA_Tyr-GTA-5-4	-0.0493962	1.33613	II	Enriched
snoRNA_ENST00000386157.1_SNORA49	0.598632	0.636237	II	Enriched
tRNA_Tyr-GTA-5-5	0.0871305	0.57154	II	Enriched
snoRNA_ENST00000458838.1_SNORD121B	0.127003	0.716639	II	Enriched
snoRNA_ENST00000390981.1_SNORD89	1.21897	0.481617	II	Enriched
tRNA_Ala-AGC-9-1	1.12095	-0.621453	III	Enriched
tRNA_Leu-AAG-2-1	0.0580644	0.0360896	II	Enriched
tRNA_Gln-CTG-5-1	0.406429	-1.12367	III	Enriched
snoRNA_ENST00000516404.1_SNORA74	0.631461	1.10695	II	Enriched
tRNA_Leu-CAA-4-1	0.689722	0.0391294	II	Enriched
tRNA_Leu-AAG-1-1	0.59624	-0.455249	III	Enriched
tRNA_Leu-TAA-3-1	-0.283496	-0.83011	III	Enriched
snoRNA_ENST00000584302.1_SNORA4	0.50914	0.362095	II	Enriched
snoRNA_ENST00000578179.1_SNORA77	-0.196782	0.223045	II	Enriched
tRNA_Leu-CAG-1-1	0.0819927	-0.813052	III	Enriched
tRNA_Gln-CTG-3-1	0.0843536	0.858068	II	Enriched
tRNA_Arg-TCG-3-1	-0.160687	-0.720103	III	Enriched
snoRNA_ENST00000365444.1_SNORD6	0.71532	-0.0779083	II	Not Enriched
snoRNA_ENST00000384488.1_SNORA42	-0.232651	0.229085	II	Not Enriched
snoRNA_ENST00000384096.1_SNORA24	0.804766	0.629843	II	Not Enriched
snoRNA_ENST00000364968.1_SNORD1A	0.337707	-0.593364	III	Not Enriched
tRNA_Tyr-GTA-2-1	-0.0584683	0.850585	II	Not Enriched
snoRNA_ENST00000391162.1_SNORA12	-0.174987	0.566044	II	Not Enriched
tRNA_iMet-CAT-1-1	-0.568434	-1.13953	III	Not Enriched
tRNA_Leu-CAG-2-1	0.385009	-0.521072	III	Not Enriched
tRNA_Glu-TTC-2-1	-0.112338	-0.361853	III	Not Enriched
tRNA_Lys-TTT-7-1	0.825493	-1.04255	III	Not Enriched
tRNA_rna15496	-0.02773	-0.367244	III	Not Enriched
snoRNA_ENST00000459229.1_SNORA84	0.0931942	0.751895	II	Not Enriched
snoRNA_ENST00000363753.1_SNORD18A	0.979287	1.07813	II	Not Enriched
snoRNA_ENST00000363593.1_SNORD118	0.621575	0.527159	II	Not Enriched
tRNA_Met-CAT-3-1	0.233318	-1.25513	III	Not Enriched
tRNA_Leu-CAA-3-1	0.29921	0.311603	II	Not Enriched
tRNA_Val-TAC-4-1	0.329094	-0.764968	III	Not Enriched
tRNA_Ser-AGA-2-1	0.476551	-0.168601	III	Not Enriched
tRNA_Arg-CCG-2-1	-0.0671107	-0.825945	III	Not Enriched
snoRNA_ENST00000362803.1_SNORD16	0.26671	-0.454018	III	Not Enriched
tRNA_Ser-CGA-2-1	0.417444	-0.135097	III	Not Enriched
tRNA_Met-CAT-2-1	-0.0842183	-0.852557	III	Not Enriched
tRNA_Gln-CTG-4-1	0.0274203	-0.971013	III	Not Enriched
snoRNA_ENST00000384262.1_SNORD63	0.853364	1.26348	II	Not Enriched
snoRNA_ENST00000408237.1_SNORA11	1.16093	-0.110299	II	Not Enriched
tRNA_Met-CAT-1-1	-0.431963	-0.770089	III	Not Enriched
tRNA_Leu-CAA-1-1	0.448803	0.332832	II	Not Enriched
tRNA_Ile-TAT-2-1	0.623228	-0.115108	II	Not Enriched
snoRNA_ENST00000384033.1_SNORA6	1.06695	0.633627	II	Not Enriched
snoRNA_ENST00000517242.1_SNORA31	0.577864	0.272499	II	Not Enriched
tRNA_Asp-GTC-1-1	0.397161	-0.84588	III	Not Enriched
tRNA_Trp-CCA-2-1	0.975003	-1.11483	III	Not Enriched
tRNA_Ser-AGA-4-1	0.332106	-0.00357086	II	Not Enriched
snoRNA_ENST00000384384.1_SNORA25	-0.904431	0.462913	I	Not Enriched
snoRNA_ENST00000384028.1_SNORA30	0.827886	-0.912042	III	Not Enriched
tRNA_Arg-TCT-3-1	0.479083	0.604653	II	Not Enriched
snoRNA_ENST00000459299.1_SNORD13	0.346865	-0.463798	III	Not Enriched
tRNA_Val-CAC-2-1	0.433602	-0.73939	III	Not Enriched
snoRNA_ENST00000384439.1_SNORA15	0.848189	1.68349	II	Not Enriched
tRNA_Lys-CTT-3-1	-0.43045	-0.854561	III	Not Enriched
tRNA_Asn-GTT-5-1	-0.36905	0.992845	II	Not Enriched
snoRNA_ENST00000391145.1_SNORD90	0.34182	0.387818	II	Not Enriched
miRNA_MI0022666	0.513623	0.723964	II	Not Enriched
tRNA_Tyr-GTA-6-1	-0.231953	0.153273	II	Not Enriched
tRNA_Trp-CCA-3-1	0.97974	-0.11333	II	Not Enriched
snoRNA_ENST00000384334.1_SNORA15	0.686213	1.76352	II	Not Enriched
tRNA_Ala-AGC-8-1	1.0397	-0.818034	III	Not Enriched
snoRNA_ENST00000363664.1_SNORA33	0.149204	-0.279592	III	Not Enriched
snoRNA_ENST00000384437.1_SNORA68	0.124664	0.957042	II	Not Enriched
snoRNA_ENST00000364729.1_SNORA71A	1.15087	1.33206	II	Not Enriched
tRNA_Glu-CTC-1-1	-0.880405	-0.931672	I	Not Enriched
tRNA_Leu-TAG-3-1	0.0793368	-0.535878	III	Not Enriched
snoRNA_ENST00000408587.1_SNORD111B	0.663563	0.185991	II	Not Enriched
tRNA_Lys-CTT-4-1	-0.385214	-0.940519	III	Not Enriched
tRNA_Asp-GTC-2-1	-0.352978	-0.893482	III	Not Enriched
tRNA_rna51710	0.013188	-0.499828	III	Not Enriched
tRNA_Lys-TTT-2-1	0.0221609	-1.21396	III	Not Enriched
tRNA_Lys-CTT-1-1	-0.302304	-0.918931	III	Not Enriched
mRNAIntron_TTBK2_chr15_42859135_42859244_neg	-0.369915	0.228766	I	Not Enriched
snoRNA_ENST00000384550.1_SNORD20	0.317557	0.317303	II	Not Enriched
tRNA_Met-CAT-6-1	-0.00784867	-1.30252	III	Not Enriched
tRNA_Ala-AGC-11-1	1.1015	-0.672193	III	Not Enriched
snoRNA_ENST00000384084.1_SNORA10	0.241641	-0.586916	III	Not Enriched
tRNA_Lys-CTT-2-1	-0.293216	-1.02538	III	Not Enriched
snoRNA_ENST00000365659.1_SNORD18B	1.24037	-0.384216	III	Not Enriched
tRNA_Asn-GTT-4-1	0.33712	-0.353359	III	Not Enriched
snoRNA_ENST00000384581.1_SNORA61	-0.543257	-0.0287134	I	Not Enriched
tRNA_rna104837	0.460693	-0.904283	III	Not Enriched
tRNA_Met-CAT-4-1	-0.117593	-0.850755	III	Not Enriched
snoRNA_ENST00000364902.1_SNORA5C	0.348948	0.497134	II	Not Enriched
tRNA_rna51504	0.0101153	-0.425209	III	Not Enriched
tRNA_Asn-GTT-1-1	0.0332751	-0.694128	III	Not Enriched
tRNA_Phe-GAA-3-1	0.275801	-1.02642	III	Not Enriched
snoRNA_ENST00000363484.1_SNORA71D	-0.251496	0.623739	II	Not Enriched
tRNA_Gly-GCC-2-1	0.38331	0.503818	II	Not Enriched
tRNA_Ile-AAT-8-1	0.314084	-0.606513	III	Not Enriched
snoRNA_ENST00000383885.1_SNORA2A	0.394135	0.959805	II	Not Enriched
tRNA_Trp-CCA-4-1	0.884724	0.133887	II	Not Enriched
mRNAIntron_SRGAP2B_chr1_144952596_144952738_neg	0.556694	0.83478	II	Not Enriched
tRNA_Arg-TCT-2-1	-0.018539	1.33437	II	Not Enriched
tRNA_rna16690	0.289531	-0.854101	III	Not Enriched
tRNA_Trp-CCA-1-1	1.08274	-0.303935	III	Not Enriched
tRNA_Gln-TTG-2-1	-0.11111	-0.726191	III	Not Enriched
tRNA_Cys-GCA-17-1	-0.075079	-0.806572	III	Not Enriched
tRNA_Ser-TGA-2-1	-0.0435142	-0.587262	III	Not Enriched
tRNA_Gly-CCC-4-1	1.00941	0.426527	II	Not Enriched
mRNAIntron_SNUPN_chr15_75617618_75617719_neg	-0.490651	0.366351	I	Not Enriched
tRNA_rna104835	-0.0934373	-0.89112	III	Not Enriched
snoRNA_ENST00000384281.1_SNORA54	0.625297	-0.0969792	II	Not Enriched
tRNA_Thr-AGT-3-1	0.209774	-0.526326	III	Not Enriched
tRNA_Asn-GTT-6-1	0.361379	1.51598	II	Not Enriched
snoRNA_ENST00000386847.1_SNORA48	-0.307403	0.254697	II	Not Enriched
tRNA_rna51391	0.828562	-0.714085	III	Not Enriched
tRNA_Thr-AGT-5-1	0.626325	-0.234702	III	Not Enriched
tRNA_Gln-CTG-6-1	0.00816589	-0.955566	III	Not Enriched
tRNA_Ile-AAT-6-1	0.311375	-1.03125	III	Not Enriched
snoRNA_ENST00000384762.1_SNORA46	-0.373414	0.394598	I	Not Enriched
snoRNA_ENST00000383870.1_SNORA57	0.651907	1.42101	II	Not Enriched
snoRNA_ENST00000384107.1_SNORA1	-0.591643	0.19647	I	Not Enriched
snoRNA_ENST00000384574.1_SNORA8	0.82857	0.519723	II	Not Enriched
tRNA_Ser-TGA-4-1	0.269807	-0.187376	III	Not Enriched
tRNA_Ile-AAT-2-1	0.998738	-1.06724	III	Not Enriched
tRNA_Thr-AGT-1-1	0.0588309	-0.575027	III	Not Enriched
tRNA_rna88408	0.0705161	-1.01482	III	Not Enriched
tRNA_rna51505	0.0887834	-0.454477	III	Not Enriched
tRNA_Thr-TGT-3-1	-0.294894	0.254902	II	Not Enriched
tRNA_Arg-TCG-1-1	0.418449	-0.785601	III	Not Enriched
tRNA_Arg-CCG-1-1	-0.0950813	-0.827588	III	Not Enriched
tRNA_Gln-TTG-1-1	-0.103264	-0.776792	III	Not Enriched
snoRNA_ENST00000363091.1_SNORD1B	0.141187	-0.441218	III	Not Enriched
snoRNA_ENST00000384215.1_SNORA9	0.578026	1.03727	II	Not Enriched
snoRNA_ENST00000606420.1_SNORA51	0.431572	0.512715	II	Not Enriched
tRNA_Ile-AAT-4-1	0.843809	-0.889023	III	Not Enriched
snoRNA_ENST00000505219.1_SNORA58	0.869019	0.424214	II	Not Enriched
tRNA_SeC-TCA-1-1	0.234333	-1.09837	III	Not Enriched
tRNA_Arg-TCT-1-1	0.206327	0.458007	II	Not Enriched
tRNA_Ile-AAT-5-1	0.325976	-1.02408	III	Not Enriched
tRNA_rna7134	0.171142	-1.15064	III	Not Enriched
tRNA_Gln-TTG-3-1	-0.158026	-0.87474	III	Not Enriched
tRNA_Gln-CTG-1-1	-0.111145	-0.853663	III	Not Enriched
tRNA_Ala-AGC-1-1	1.21229	-1.11124	III	Not Enriched
tRNA_rna8605	0.0889565	-0.798776	III	Not Enriched
tRNA_Ala-TGC-6-1	0.0620664	-0.292246	III	Not Enriched
tRNA_Ile-AAT-7-1	0.302227	-0.844107	III	Not Enriched
snoRNA_ENST00000628590.1_SNORA50	0.311551	0.00821987	II	Not Enriched
tRNA_rna51395	0.917605	-0.888655	III	Not Enriched
tRNA_Ile-AAT-3-1	0.508339	-0.572752	III	Not Enriched
snoRNA_ENST00000606769.1_SNORA28	0.503435	-0.0305318	II	Not Enriched
tRNA_Asn-GTT-2-1	-0.0642185	-0.134732	III	Not Enriched
snoRNA_ENST00000384674.1_SNORA64	-0.172079	-0.327174	III	Not Enriched
snoRNA_ENST00000364432.1_SNORA65	0.146805	0.553308	II	Not Enriched
snoRNA_ENST00000362704.1_SNORD18C	0.646799	-0.304363	III	Not Enriched
snoRNA_ENST00000384423.1_SNORA67	-0.47868	0.587452	I	Not Enriched
tRNA_Ala-CGC-3-1	0.941184	-1.25689	III	Not Enriched
snoRNA_ENST00000383906.1_SNORA80B	0.123236	-0.22998	III	Not Enriched
snoRNA_ENST00000384323.1_SNORA27	0.715577	0.127145	II	Not Enriched
snoRNA_ENST00000364587.1_SNORA55	-0.228683	1.09236	II	Not Enriched
tRNA_Gln-CTG-2-1	-0.0584188	-0.933826	III	Not Enriched
tRNA_Leu-TAA-2-1	0.193126	-0.783979	III	Not Enriched
tRNA_rna51394	1.12474	-0.756627	III	Not Enriched
snoRNA_ENST00000410557.1_SNORA79	0.689233	0.757888	II	Not Enriched
snoRNA_ENST00000408573.1_SNORD100	0.0774971	0.636266	II	Not Enriched
snoRNA_ENST00000384342.2_SNORA16A	1.00334	0.0126352	II	Not Enriched
tRNA_Thr-TGT-4-1	-0.0503362	-1.13784	III	Not Enriched
snoRNA_ENST00000364259.1_SNORA58	0.0707798	0.317729	II	Not Enriched
snoRNA_ENST00000391185.2_SNORA17A	-0.239938	0.298264	II	Not Enriched
snoRNA_ENST00000629536.1_SNORA50A	0.55247	0.857805	II	Not Enriched
snoRNA_ENST00000384584.1_SNORA44	0.00137869	0.206793	II	Not Enriched
tRNA_rna54142	0.645193	-0.81022	III	Not Enriched
snoRNA_ENST00000384744.1_SNORA80E	-0.0815233	0.209802	II	Not Enriched
tRNA_Thr-TGT-5-1	0.0630042	-1.00015	III	Not Enriched
tRNA_Ala-AGC-3-1	0.552216	-0.602718	III	Not Enriched
tRNA_Ala-AGC-2-1	1.09511	-0.698261	III	Not Enriched
snoRNA_ENST00000408789.1_SNORA11	0.0592078	0.495518	II	Not Enriched
snoRNA_ENST00000384792.1_SNORA66	-0.150494	-0.378547	III	Not Enriched
snoRNA_ENST00000364113.1_SNORA3A	0.458295	-0.132978	III	Not Enriched
tRNA_Ala-AGC-6-1	1.19305	-1.21562	III	Not Enriched
snoRNA_ENST00000365493.1_SNORA62	0.430592	-0.181649	III	Not Enriched
tRNA_Lys-TTT-6-1	0.0223142	-1.04507	III	Not Enriched
tRNA_Ala-AGC-5-1	0.973157	-0.58181	III	Not Enriched
snoRNA_ENST00000384339.1_SNORA72	0.620096	0.126741	II	Not Enriched
snoRNA_ENST00000363450.1_SNORA63	0.904491	0.931896	II	Not Enriched
snoRNA_ENST00000384662.1_SNORA20	0.0315612	-0.411779	III	Not Enriched
snoRNA_ENST00000391286.1_SNORA26	0.396326	0.781356	II	Not Enriched
snoRNA_ENST00000384416.1_SNORA18	0.16831	-0.431729	III	Not Enriched
snoRNA_ENST00000362607.1_SNORA31	0.733862	0.56895	II	Not Enriched
tRNA_Thr-TGT-2-1	0.0224439	-1.16555	III	Not Enriched
snoRNA_ENST00000362423.1_SNORA21	0.945415	-0.531604	III	Not Enriched
snoRNA_ENST00000388090.1_SNORA40	0.512252	1.0701	II	Not Enriched
tRNA_Ala-CGC-4-1	-0.0478097	-0.00185326	III	Not Enriched
snoRNA_ENST00000383907.1_SNORA22	0.567772	0.415701	II	Not Enriched
tRNA_Ala-AGC-4-1	0.559008	-0.301426	III	Not Enriched
tRNA_Ala-TGC-4-1	-0.051277	-1.03349	III	Not Enriched
snoRNA_ENST00000384158.1_SNORA75	0.756969	0.0157951	II	Not Enriched
snoRNA_ENST00000384452.1_SNORA14B	0.312279	0.977912	II	Not Enriched
snoRNA_ENST00000383895.1_SNORA69	-0.370054	-0.484839	III	Not Enriched
tRNA_Cys-GCA-14-1	0.0740543	-1.3019	III	Not Enriched
snoRNA_ENST00000364773.1_SNORA14A	0.856793	1.08246	II	Not Enriched
snoRNA_ENST00000384756.1_SNORD22	0.0971335	-0.732764	III	Not Enriched
tRNA_Cys-GCA-2-1	0.237018	-0.946022	III	Not Enriched
tRNA_Cys-GCA-5-1	0.0739111	-1.0355	III	Not Enriched
tRNA_Cys-GCA-4-1	-0.0506408	-0.946813	III	Not Enriched
snoRNA_ENST00000384214.1_SNORD15A	0.149926	0.373911	II	Not Enriched
tRNA_Cys-GCA-8-1	0.503401	-1.07101	III	Not Enriched

## Sheet: Figure 3b
PC1	0.0807539	0.130729	0.148442	0.153257	0.170342	0.178711	0.144758	0.132087	0.134861	0.12391	0.177308	0.189801	0.201394	0.176851	0.128193	0.164327	0.120545	0.0579044	0.0609496	0.0570823	0.0150305	0.0144991	-0.0480024	-0.0841101	-0.210617	-0.15357	-0.243118	-0.160893	-0.0197428	-0.0714686	-0.0765126	-0.120737	-0.214408	-0.188906	-0.166029	-0.135552	-0.0166736	0.0800771	0.14004	0.142803	0.127128	0.127149	0.104791	0.116598	0.118931	0.111399	0.114847	0.129141	0.0935582
PC2	0.0227638	0.0224182	0.0453799	0.0127651	0.100834	0.196792	0.219602	0.201223	0.195116	0.0990852	-0.0303734	-0.147349	-0.250074	-0.293004	-0.172692	-0.213263	-0.0299462	0.0269756	0.0402208	0.0636348	0.0491459	0.0788944	0.148372	0.127707	0.137173	0.210447	0.102735	-0.0286356	-0.00842709	-0.0795819	-0.155679	-0.0815005	-0.21332	0.106883	0.118281	0.0694224	-0.00442499	-0.085129	-0.0951294	-0.152584	-0.141745	-0.0697601	0.0123067	0.0893255	0.097033	0.147112	0.19418	0.207414	0.197766
[truncated: 11 more columns]

## Sheet: Figure 3c
RNA	Type	Cluster	Sequence	icSHAPE-MaP scores
miscRNA_AURKB_chr17_8204906_8204967_neg	mRNA-intergenic-lncRNA	I	NNGGAACGGCUGCCCCUGGCCCAGGUCUCAGCCCACCCUUGGGUCCGGGCCAACUCUCGG	NULL	NULL	NULL	NULL	NULL	0.276743	0.575632	0.01206	0	0.072147	0.140239	0	0	0.011313	0	0.063503	0.064677	0	0.165747	0	0.092906	0.021239	0.042371	0	0	0	1	0.239976	0.574298	1	1	1	0.363832	0.320181	1	0.240936	0.042744	0.230317	0.202408	1	0.003522	0	0.060888	0	0.012861	0.00667
miRNA_MI0003205	miRNA	I	CCAUGCCUUGAGUGUAGGACCGUUGGCAUCUUAAUUACCCUCCCACACCCAAGGCUUGCA	NULL	0	0	0	0.067415	0	0.021301	0.003056	0.005154	0	0.032749	0	0.019978	0.008986	0.051815	0	0	0	0.142812	0.110381	0.208584	0.186143	0.163428	0.494663	0.303184	0.253147	0.165846	1	0.746442	1	1	1	1	1	0.254835	0.332421	0.289363	0.053457	0.004379	0.018062	0.17401	0.008986	0.010993	0	0.024038	0.047756
miRNA_MI0003836	miRNA	I	AGGAGGAAUUGGUGCUGGUCUUUCAUUUUGGAUUUGACUCCAGCCCCACAGCCUCAGCCA	0.031165	0.013867	0.008977	0.019378	0.01821	0.023392	0.104662	0.352959	0.163306	0.140133	0	0	0.066198	0	0	0	0	0	0.077365	0.435178	0.021531	0.771752	0.084554	0.054009	1	0.328399	1	0.111267	0.961624	1	1	1	0.696978	0.180238	0.341063	0	0.126229	0.094298	0.220125	0.053608	0.020509	0.002773	0	0.105027	0	0.007445
mRNAIntron_EBF3_chr10_129839334_129839432_neg	mRNA-intergenic-lncRNA	I	GGGUGCCCCCAGGCCUCAUGAACUUGCGAGUGGCCCUUUGUGAGGUGCUGAGGCCCGCAG	0.397746	0	0.084303	0.959235	0.44899	0.063848	0.106162	0.016061	0.043682	0.038532	0.266052	0.042385	0.020094	0	0.009543	0.011992	0	0.083582	0.051352	0	0.164248	0.257986	0.248334	0.4814	0.577262	0.364219	0.404552	0.558753	1	1	1	1	0.067053	0.204797	0.143325	0.02672	0.010587	0.194461	0.113688	0.313515	0.066189	0.103785	0.280529	0.122151	0	1
miRNA_MI0022555	miRNA	I	CUUCCAGCCCUGGUAGGCGCCGCGGAAGAAGGGGAAGCGCGCCUGCAGGAACUGGUAGAU	NULL	0.019375	0.018676	0.021796	0	0	0.007452	0	0	0.017419	0	0.474399	0	0.118576	0	0.117039	0	0	0	0.431644	0.313254	NULL	0.045828	0.417113	0.176048	0.213121	1	1	0.408916	1	0.378876	1	0.332023	0.841352	0.714113	1	0	0.132176	0.173999	0	0	0.074052	0.064644	0	0	0.032182
miRNA_MI0005762	miRNA	I	CCAGGAGCGGGGCCUGGGCAGCCCCGUGUGUUGAGGAAGGAAGGCAGGGCCCCCGCUCCC	NULL	NULL	NULL	0	0.008346	0.031166	0.112893	0	0.067881	0	0	0	0	0	0.336846	0.900635	0.807957	0.036184	0.048293	0.440379	0.418669	0	0.028706	0.04892	0.23008	0.074538	1	0.224773	0.144107	1	1	0.812057	0.817171	1	0.82711	0.569723	1	0.50826	0.139717	0.05799	0.167892	0.49176	0.286237	0	0.019732	0.181449
miRNA_MI0003184	miRNA	I	AUCCUUGCUACCUGGGUGAGAGUGCUGUCUGAAUGCAAUGCACCUGGGCAAGGAUUCUGA	0	0	0.002399	0.057018	0.143628	0.232872	1	0.256818	0.398281	1	0.084022	0.029685	0.00828	0.139159	0.240446	0.090185	0.120199	0	1	0	0.585708	1	0.270272	0	0.056783	0.031755	1	0.257382	0.800232	0.456476	1	0.468519	1	0.661356	0	0.285938	0.180699	0.180605	0.308049	0	0	0.12735	0.001694	0.000659	0.029356	0
miRNA_MI0010629	miRNA	I	UGGGGAAACGGCCGCUGAGUGAGGCGUCGGCUGUGUUUCUCACCGCGGUCUUUUCCUCCC	0.200987	0	0.171602	0.265702	0.55821	0.051817	0	0	0.050583	0	0.209847	0.007402	0	0.176088	0.015702	0.815612	0	0	0.037797	0	0	0	0	0	0	NULL	0.685846	1	1	1	1	1	1	0.006393	0.26245	0.737214	1	0.420144	0.111934	0.026021	0.06965	0.062696	0	0.006057	0.69437	0.022544
miRNA_MI0003602	miRNA	I	GAGCUUAUUCAUAAAAGUGCAGUAUGGUGAAGUCAAUCUGUAAUUUUAUGUAUAAGCUAG	0	0	0.007732	0	0.007128	0.015114	0	0.003405	0.000159	0	0.002227	0	0	0.005696	0.001241	0.000891	0	0.039138	0	0	0	0	0.575709	1	0.89174	0.336395	1	1	1	0.654844	1	1	0.227859	0.137428	0.705087	1	0.008687	0.002355	0	0	0.015146	0.029656	0.060966	0	0	0.002577
mRNAIntron_PNPLA7_chr9_137533022_137533093_neg	mRNA-intergenic-lncRNA	I	UCACUGAGGAGUCUGAGAGUGCUCCCAUCUGGAGUGGACACUCACUGAGGAGUCUGAGAG	NULL	0.059919	0.364814	0.323617	0.153138	0.09333	0.236141	0.271153	0.065386	0.248069	0.431029	0.13033	0.029103	0.274909	0	1	0	0.058483	0	0.278553	0	0.387788	0.172522	0	0.055832	NULL	0.972342	0.462065	1	1	0.89453	1	1	0.615093	1	0	0	0	0.014414	0.038602	0.012978	0	0	0.583007	0.538054	0.190636
miRNA_MI0003686	miRNA	I	UCUCGGGGAUCAUCAUGUCACGAGAUACCAGUGUGCACUUGUGACAGAUUGAUAACUGAA	NULL	NULL	0	0	0.122199	0	0	0.026925	0.095645	0	0	0	0	0.039777	1	0.11726	0	0.142751	0.039299	0.005098	0	0	0	0	0.379288	1	0.642539	0.041529	0.173553	1	1	1	0.523845	0.393733	0.388051	0.882209	0.831917	0.040414	0	0.027297	0	0.031864	0	0	0	0
miRNA_MI0000439	miRNA	I	UUGGGUUCCUGGCAUGCUGAUUUGUGACUUAAGAUUAAAAUCACAUUGCCAGGGAUUACC	NULL	NULL	0	0	0	0	0.074961	0.001566	0	0	0.087628	0	0	0	0.154381	0.136211	0.366644	0.028893	0	0.070691	0.009441	0.11116	0.121883	1	0.39326	0	0.69149	0.443503	1	0.936916	1	1	1	1	0.388088	1	0.087486	0.202916	0	0	0.041655	0	0	0	0.063385	0.049579
miRNA_MI0000076	miRNA	I	CUAAAGUGCUUAUAGUGCAGGUAGUGUUUAGUUAUCUACUGCAUUAUGAGCACUUAAAGU	0.110899	0.000949	0.001398	0.048684	0.010735	0	0.020073	0	0	0.093323	0.146401	0.561287	0.112697	0.053877	0.07355	0.037599	0	0.007839	0.101512	NULL	0.039546	0.583606	0.077794	0	1	0.552998	1	0.863625	0.41948	1	1	0.659503	0.491382	1	0	0.024067	0.01448	0.059819	0	0.000499	0	0	0.021271	0.028561	0.020922	0.024117
miRNA_MI0000267	miRNA	I	ACCCUGUAGAACCGAAUUUGUGUGGUAUCCGUAUAGUCACAGAUUCGAUUCUAGGGGAAU	0	0	0	0	0.065859	1	0.059071	0.058566	0.019073	0.044149	0	0.004263	0	0	0	0.016998	0.066532	0.043476	0	0	0.065354	0	0.223269	1	0.531751	1	1	0.604903	0.443453	0.584259	0.872882	1	1	0.39706	1	0.872658	0.19724	0.089813	0	0.007742	0	0.16173	0.012734	0.023617	0	0.061427
miRNA_MI0000467	miRNA	I	AUCUUUGGUUAUCUAGCUGUAUGAGUGUAUUGGUCUUCAUAAAGCUAGAUAACCGAAAGU	NULL	0.011267	0.00515	0.062385	0.043006	0.140929	0	0.032126	0.002962	0.070239	0.150006	0.103202	0.032319	0	0	0	0	0	0	0	0	0.015387	0	0.053822	1	1	0.19636	0.195395	1	0.911176	1	1	1	0.279733	0.177561	0.626486	0.008434	0	0.022662	0.04056	0	0.262994	0.009142	0	0	0
miRNA_MI0000286	miRNA	I	CAGCCCCUGCCCACCGCACACUGCGCUGCCCCAGACCCACUGUGCGUGUGACAGCGGCUG	NULL	0	0	0.052667	0.142201	0.028928	0.13717	0.14456	0.419687	0.299888	0.222067	0.134026	0	0.091499	0.342494	NULL	0	0.019416	0.004481	0.038754	0.019573	0.067838	0	0.497744	0	0.101561	0.550254	1	0.852265	0.583977	0.271825	0.041426	0.665336	1	1	0.22694	0	0.037496	0	0.060607	0.026884	0	0.008018	0.007861	0	1
miRNA_MI0000071	miRNA	I	UCAAAGUGCUUACAGUGCAGGUAGUGAUAUGUGCAUCUACUGCAGUGAAGGCACUUGUAG	0.143579	0.008245	0.029	0.089559	0	0	0.049471	0	0.042932	0.290381	0.322414	0.754573	0.496225	0.386384	1	0.218638	0	0.024641	0.190302	NULL	0.025683	0.922508	0.397568	0.339662	0.505702	0.244132	0.757416	1	1	1	1	0.993398	0.995672	0.252662	0.604644	0.10605	0.019807	0.11022	0.072121	0.014595	0.037245	0	0.052977	0.126805	0.873037	0.556121
miRNA_MI0000456	miRNA	I	CAGUGGUUUUACCCUAUGGUAGGUUACGUCAUGCUGUUCUACCACAGGGUAGAACCACGG	0	0.006943	0	0	0.025059	0.352466	0	0.028531	0.016474	0.010036	0.021082	0.029225	0.049992	0.006249	0	0.067728	0.033012	0	0	0	0	0.129839	1	1	0.800749	0.356506	0.228308	0.873338	0.739901	0.237334	1	1	1	1	1	0.454469	0.885836	0.053779	0	0	0	0.027016	0	0.040334	0.01193	0.003472
miRNA_MI0001446	miRNA	I	ACAGCAGCAAUUCAUGUUUUGAAGUGUUCUAAAUGGUUCAAAACGUGAGGCGCUGCUAUA	NULL	0	0	0.00661	0.043553	0	0	0.021499	0.02675	0	0.127572	0	0.021128	0	0.165133	0	0	0.070118	0	0.041515	0.098103	0.005004	0	0.694137	1	1	0.154445	0	0.421202	0.68345	0.739915	1	1	1	0.442207	1	0.052141	0.011861	0	0	0.045963	0.017112	0	0	0.071292	0.049361
miRNA_MI0000253	miRNA	I	CAAAGUUCUGAGACACUCCGACUCUGAGUAUGAUAGAAGUCAGUGCACUACAGAACUUUG	NULL	0	0	0	0	0.032062	0.009559	0.012944	0	NULL	0.063575	0	0.0499	0	0	0	0.698278	0.342575	0.409993	0	0	0	0.082785	0.043268	0.128569	0.23715	0.476129	0.316368	1	1	0.692652	1	0.520358	1	0.196443	0.036682	0.482167	0.157932	0	0	0.037962	0.006037	0	0	0.158847	0.746622
miRNA_MI0000747	miRNA	I	AGAGGGCCCCCCCUCAAUCCUGUUGUGCCUAAUUCAGAGGGUUGGGUGGAGGCUCUCCUG	NULL	0.009327	0	0.030498	0.006809	0	0	0.016365	0	0	0.067633	0.012989	0.000401	0.015277	0.033187	0	0	0.045432	0	0.017452	0.079706	1	1	0.079648	0.898906	0.249531	1	0.076845	0.666484	1	0.537341	1	1	0.288096	0.133377	0.168738	0.5818	0.084798	0	0.026378	0.263378	0.009727	0	0	0.070322	0
miRNA_MI0003685	miRNA	I	GCCUCAUUAAAUGUUUGUUGAAUGAAAAAAUGAAUCAUCAACAGACAUUAAUUGGGCGCC	NULL	NULL	0	0.005882	0.024685	0.065022	0	0.161136	0.046324	0.532779	0.472957	0	0	0.012815	0.03645	0	0.073057	0.059664	0	0	0.130779	0.73735	0.10457	NULL	0.440866	1	0.428051	0.123688	0.006408	1	1	1	0.715974	1	0	0.182565	0.016124	0.026681	0.034874	0.037133	0.036975	0	0	0	0	0.008088
miRNA_MI0000802	miRNA	I	AUAAAGCAAUGAGACUGAUUGUCAUAUGUCGUUUGUGGGAUCCGUCUCAGUUACUUUAUA	0.026537	0	0.026596	0	0.040596	0	0	0.25834	0.54562	0.620193	0	0	0	0.013474	0	0.066958	0	0.028529	0.256524	0.114466	1	0.232389	0.160862	0.310126	1	0.854867	0.648253	1	0.371811	1	1	1	1	0.780879	0.667877	0.669576	0	0	0.166545	0.014294	0.103043	0	0.069242	0	0.293489	0.014645
miRNA_MI0000069	miRNA	I	GUAGCAGCACAUAAUGGUUUGUGGAUUUUGAAAAGGUGCAGGCCAUAUUGUGCUGCCUCA	NULL	0.008101	0.011872	0	0	0	0	0.025095	0.063971	0.017739	0.002887	0.291779	0.455709	0.208626	0.026119	0	0.068906	0	0.014573	0.036269	0.061317	0.04004	0.562467	0.310961	1	0.439088	1	0.198244	1	1	0.145726	1	0.137858	0.486251	0.698835	0.363897	1	0	0	0	0	0	0	0.022208	0	0.214539
miRNA_MI0000438	miRNA	I	GUAGCAGCACAUCAUGGUUUACAUGCUACAGUCAAGAUGCGAAUCAUUAUUUGCUGCUCU	NULL	0.007344	0.007097	0	0	0.00179	0.056466	0	0.171805	0	0.120955	0.39983	0	0.048258	0.016045	0	0.122004	0.108489	0.094912	0.107317	0.165017	0.113858	0.204821	0.239503	1	0.263262	0.417973	1	0.723816	0.718077	1	0.58299	0.3454	1	1	1	0.200378	0.119042	0	0.084483	0.049308	0	0.069487	0.013823	0.08294	0.143418
miRNA_MI0000739	miRNA	I	UUCGGUUAUCAUGGUACCGAUGCUGUAUAUCUGAAAGGUACAGUACUGUGAUAACUGAAG	NULL	0.00374	0	0	0.022969	0	0.000614	0.020318	0.006921	0.000251	0	0.022411	0.01401	0.017359	0	0.023779	0.017694	0.067624	0	1	0.242837	0	0.060563	0.028746	1	0.104855	1	0.049762	0.90646	0.218668	0.548023	0.324136	1	1	1	0.763119	0.078145	0.021937	0.030672	0.074908	0.01962	0.048143	0	0.017834	0.000167	0.010717
miRNA_MI0000735	miRNA	I	GACCGAUUUCUCCUGGUGUUCAGAGUCUGUUUUUGUCUAGCACCAUUUGAAAUCGGUUAU	NULL	NULL	0.022584	0	0	0.060512	0.019783	0	0	0.093526	0	0.046634	0.037324	0.056546	0.265966	0	0.064304	0.017714	0.048271	0.081156	0.456077	0.077708	0.192439	0.064563	1	0.165286	0.803932	1	NULL	1	0.935472	0.056762	1	0.964865	1	0	0.034738	0.004181	0	0.007499	0	0.016679	0	0.021765	0.081113	0.067494
miRNA_MI0000470	miRNA	I	UCCCUGAGACCCUAACUUGUGAGGUAUUUUAGUAACAUCACAAGUCAGGCUCUUGGGACC	0.057839	0	0.047609	0.103218	0	0	0.186238	0	0.42192	0.352409	0.303358	0	0.084594	0.090496	0.053248	0.041969	0	0.047346	0	0.183746	0	0.313719	0	0.330375	1	1	1	1	0.190435	0.183615	1	1	0.375754	0.78928	0.782067	0.235289	1	0.108988	0	0.080922	0.323031	0.120268	0	0	0.072265	0
miRNA_MI0006443	miRNA	I	CCACCUCCCCUGCAAACGUCCAGUGGUGCAGAGGUAAUGGACGUUGGCUCUGGUGGUGAU	0	0	0	0.071832	0	0.195782	0.068861	0.032837	0.048122	0	0	0	0.02425	0.044881	0.030353	0	0.013124	0.078799	0.044395	0	0	0.095272	0.771894	0.536469	1	0.921714	1	0.902757	0.176663	1	1	1	1	0.127677	0.751749	0.318004	0.876293	0.149604	0	0.077341	0.076368	0.045691	0	0	0.076584	0
miRNA_MI0000462	miRNA	I	GGUUCUGUGAUACACUCCGACUCGGGCUCUGGAGCAGUCAGUGCAUGACAGAACUUGGGC	0	0.185826	0.147346	0.132007	0	0.094666	0	0.105448	0	0.097559	0	0.07959	0.114388	0	0	1	0.650743	0.70167	0	0.634527	0	0.255073	1	0.148573	0.819477	NULL	0.240785	1	1	1	1	0.844809	1	0.543717	0.330455	0.020862	0	0.106763	0.04558	0	0.033308	0.091072	0	0.037428	0.067143	0.007977
miRNA_MI0000803	miRNA	I	CUCUGGGCCUGUGUCUUAGGCUCUGCAAGAUCAACCGAGCAAAGCACACGGCCUGCAGAG	0	0	0.006316	0.10203	0	0	0	0.039002	0.010288	0.06661	NULL	0	0.669741	0.458974	0.166101	0.086078	0.099296	0.971731	0.217474	NULL	0	0	0.078134	0.14533	0.188629	0.212981	1	0.976288	1	1	1	0.470304	0.830047	1	0.452202	0.400829	0	0	0	0.026501	0	0.126903	0.018622	NULL	0	0.010288
miRNA_MI0000239	miRNA	I	CGGGUAGAGAGGGCAGUGGGAGGUAAGAGCUCUUCACCCUUCACCACCUUCUCCACCCAG	0.005532	0.000383	0.022842	0	0	0.032373	0.008929	0	0.005039	0.021308	0	0	0.048861	0.120509	1	0	0.960296	NULL	0	0	0.326581	0	0.007614	0.318857	1	1	1	0.719058	1	0.914502	1	0.382672	0.779532	0.118921	0.152773	0.519615	0.062281	0	0.348491	0.203551	0.019446	0.03199	0.206674	0.213466	0.010955	0.15102
miRNA_MI0000471	miRNA	I	ACAUUAUUACUUUUGGUACGCGCUGUGACACUUCAAACUCGUACCGUGAGUAAUAAUGCG	NULL	0	0.0063	0.017786	0	0.000921	0.024086	0.017301	0.027042	0.01042	0	0.169912	0.01197	1	0.079819	0.021712	0	0.008675	0.000824	0.077299	0.010371	0	0.164193	0.382569	1	0.324607	0.517636	1	1	0.959233	1	1	0.686191	0.497378	0.292524	0.651297	0.349953	0.037656	0.198796	0.026412	0	0	0.020355	0	0	0
mRNAExon_GLUL_chr1_182391711_182391790_neg	mRNA-intergenic-lncRNA	I	AGUGGGAGAAGAGCGGAGCGUGUGAGCAGUACUGCGGCCUCCUCUCCUCUCCUAACCUCG	0.123466	0	0.029835	0	0	0.085379	0.028248	0.015933	0.015298	0.055226	0.069509	0.053766	0.770758	0.015743	0.128925	0	0	0	1	0.04507	1	0.307998	0.533094	0.772598	1	0.427592	0.383284	0.217414	0.775011	1	1	1	0.322408	0	0.18358	0.537918	0	0.056242	0.043991	0.143081	0	0	0	0	0.170313	0.154634
miRNA_MI0000748	miRNA	I	CUCUUUCCCUGUUGCACUACUAUAGGCCGCUGGGAAGCAGUGCAAUGAUGAAAGGGCAUC	0.039443	0.18923	0	0.143889	0	0.138765	0.066195	0	0	0	0	0	0	NULL	0.065361	0.066552	0	0.519906	0.102539	0.068459	0.037536	1	0.210381	0.606239	1	0.932864	0	0.711758	1	1	1	1	0.745838	0.560123	0.13799	0.138407	0	0.032472	0.097117	0	0	0	0	0	0.033961	0.033902
miRNA_MI0000482	miRNA	I	AUUGGAGAGAAAGGCAGUUCCUGAUGGUCCCCUCCCCAGGGGCUGGCUUUCCUCUGGUCC	NULL	NULL	0	0	0	0	0	0.030884	0.882126	0	0.106072	0.026932	0	0.276945	0.077026	0.076659	0	0.108094	0.042557	0.051565	0.028954	0.003769	0.358016	1	0.767046	0.535416	0.935162	1	1	1	0.256724	0.419876	1	0.245418	0.479254	0.050554	0	0	0.081714	0.051749	0	0.199184	0	0	0.151755	0.148538
miRNA_MI0000750	miRNA	I	AUUCAAGUAAUCCAGGAUAGGCUGUUUCCAUCUGUGAGGCCUAUUCUUGAUUACUUGUUU	NULL	0	0	0.007518	0.019587	0	0.109411	0	0.111851	0.568225	0.354745	0.200554	0.250016	0.315637	0	0.073732	0.058959	0	0.038845	0	0.116995	0	0	1	1	0.447405	0	0.200092	0	1	1	0.98193	1	1	0.676713	0.345842	0.356328	0	0	0	0	0.072743	0.023742	0.070764	0	0
miRNA_MI0000805	miRNA	I	GUGCUAUCUGUGAUUGAGGGACAUGGUUAAUGGAAUUGUCUCACACAGAAAUCGCACCCG	NULL	NULL	NULL	0	0	0.127205	0	0	0	0.003834	0.017749	0.164047	1	0.869092	0.369995	0.282042	1	0.034114	0	0	0.065777	0.068149	0.204011	0.393673	0.483207	0.991435	0.319871	1	0.828812	1	1	0.883441	1	0.446168	0.981158	0.131949	0.059966	0.135981	0	0.16626	0	0	0.25445	0	0	0
miRNA_MI0000279	miRNA	I	UUAGGUAGUUUCAUGUUGUUGGGAUUGAGUUUUGAACUCGGCAACAAGAAACUGCCUGAG	NULL	0.009061	0	0.010445	0	0	0.027518	0	0	0.10575	0.027727	0.094131	0.151263	0.141112	0.001804	0.065103	0.045933	0.058685	0.02089	0.031838	0	0.047359	0.004866	0.757198	0.121606	1	0.803425	1	1	1	1	0.167959	0.920165	0.60002	0.569231	0.703337	0.015605	0.003398	0	0	0	0	0.00776	0	0.026469	0
miRNA_MI0000465	miRNA	I	AACGGAAUCCCAAAAGCAGCUGUUGUCUCCAGAGCAUUCCAGCUGCGCUUGGAUUUCGUC	0	0.04801	0.04688	0	0	0	0.046073	1	0.508015	0.779613	0.233271	0.132006	0.9117	0.15113	0.848359	0	0.064309	0.078026	0	0.099247	0.005406	0.48631	1	0.219392	0.937278	0	1	0.57886	1	0.528187	1	1	0.32348	0.887977	0.069231	0.6351	1	0.282733	0.579021	0.150646	0.02106	0.068424	0	0	0	0.108768
miRNA_MI0000095	miRNA	I	AAAGUGCUGUUCGUGCAGGUAGUGUGAUUACCCAACCUACUGCUGAGCUAGCACUUCCCG	0.01013	0.054004	0	0	0.037239	0	0.024041	0.029178	0	0.376815	0.136472	0.503442	1	1	0	0.000642	0.263528	NULL	0.547102	0.705333	0	0	1	0	0.136401	0.549242	1	0.982415	0.983414	1	0.740503	0.645479	0.228143	1	0.717817	0	0	0.020118	0.03674	0.012342	0.032959	0.092527	0.056001	0.196897	0.068843	0.303406
miRNA_MI0000074	miRNA	I	AGUUUUGCAGGUUUGCAUCCAGCUGUGUGAUAUUCUGCUGUGCAAAUCCAUGCAAAACUG	0	0	0.00645	0.014488	0	0.007244	0	0.000421	0.100251	NULL	0.086837	0	0.0043	0	0	0	0.098007	0.235507	0.188069	0.031828	0.012619	0	0.122404	0.084313	1	0.061739	0.461573	0.183536	0.849676	1	1	1	1	0.348189	0.205876	0.13535	0	0	0.013086	NULL	0.000795	0	0	0	0.046503	0.065946
miRNA_MI0003137	miRNA	I	UCGGGGUUUUGAGGGCGAGAUGAGUUUAUGUUUUAUCCAACUGGCCCUCAAAGUCCCGCU	NULL	0	0	0.026986	0	0	0.10475	0.031142	0	0.024215	0	0	0	0	0	0.149505	0	0	0	0.294674	0.394364	0.095534	1	0	0.641693	0.996964	0.646331	1	0.902514	1	0.321298	1	0.246124	0.294553	1	0.106858	0.144385	0.041683	0.036021	0.389064	0.088185	0.131194	0.103425	0	0	0
miRNA_MI0003834	miRNA	I	UGAGACCUCUGGGUUCUGAGCUGUGAUGUUGCUCUCGAGCUGGGAUCUCCGGGGUCUUGG	0	0	0.064244	0	0.019928	0.012551	0	0.267655	0.032204	0.396198	0	0.081695	0.040407	0.071345	0	0.002808	0.179134	0.27327	0	0	0.032039	0.007157	1	0.184584	0	1	0.81904	1	1	1	1	0.328981	1	0.019047	0.155132	0.395702	1	0.15282	0.080704	0.010955	0	0	0	0	0.045141	0.047288
miRNA_MI0000084	miRNA	I	AGUUCAAGUAAUUCAGGAUAGGUUGUGUGCUGUCCAGCCUGUUCUCCAUUACUUGGCUCG	NULL	NULL	0	0.00814	0	0.027209	0	0	0.026202	0.054651	0.125349	0.41969	0.17	0.19969	0.233333	0	0.016977	0.022171	0.201473	0.004341	0	0.152016	0.061783	0	1	0.074496	0.488527	0.34	1	1	1	1	0.57155	0.063643	0	0.014651	0.009147	0.037287	0.022946	0.043101	0	0	0.044884	0.130853	0.277984	0.023178
miRNA_MI0000469	miRNA	I	UCCCUGAGACCCUUUAACCUGUGAGGACAUCCAGGGUCACAGGUGAGGUUCUUGGGAGCC	0.005143	0.009766	0	0.037964	0.127357	0	0.017567	0	0.07015	0.03103	0	0.261533	0.168962	0.184795	0.678506	0.974305	0.518096	0	0.005721	0.030048	0	0	0	0.298284	1	0.953965	0.985515	0.371497	1	0.60408	1	0.634937	1	1	1	0.540806	0.040911	0.015949	0	0.002658	0.004392	0	0	0	0	0
miRNA_MI0000081	miRNA	I	UGCCUACUGAGCUGAAACACAGUUGGUUUGUGUACACUGGCUCAGUUCAGCAGGAACAGG	0	0.165661	0.010844	0.023127	0	0	0.00754	0	0	0	0.019654	0.012834	0.038461	NULL	0.051211	0.772776	0.169092	1	0.028761	0.031175	0	0	0.110427	1	1	1	0.747403	0.659511	1	1	0.085605	0.396723	0.427263	0.302181	0.426416	0.05426	0.043036	0.027533	0	0	0.006777	0.029523	0	0.02228	0	0
miRNA_MI0000073	miRNA	I	GUUAGUUUUGCAUAGUUGCACUACAAGAAGAAUGUAGUUGUGCAAAUCUAUGCAAAACUG	NULL	NULL	NULL	0	0	0	0.004773	0.031272	0	0	0.009299	0.015595	0.00321	0.002551	NULL	0.05522	0.04802	0	0.01794	0	0.023002	0.045427	0.006913	0.101388	0.239645	0.630344	1	0.404977	0.224503	1	0.324862	0.700542	1	1	0.915128	0.989277	0.090649	0.153523	0.168212	0	0.030984	0	0	0.017159	0.617424	0.291574
miRNA_MI0000083	miRNA	I	UUCAAGUAAUCCAGGAUAGGCUGUGCAGGUCCCAAUGGGCCUAUUCUUGGUUACUUGCAC	0	0	0.000958	0.013104	0	0.010584	0	0.032608	0.102964	0	0.027316	0.001814	0	0.01769	0	0	0	0	0	0	0.009475	0.060428	1	0.521373	0.748469	0.628722	1	1	1	1	0.635173	0.292513	0.332429	0.547228	1	1	0.321089	0	0	0	0.017488	0.016329	0.032709	0.078672	0	0
miRNA_MI0000072	miRNA	I	AGGUGCAUCUAGUGCAGAUAGUGAAGUAGAUUAGCAUCUACUGCCCUAAGUGCUCCUUCU	0.014208	0	0	0.012798	0	0	0.106939	0.074456	0.131612	0.113826	0.123749	0.11773	0.253898	0	0.023969	0.164855	0.113066	1	0.997966	0.171633	0.300209	0.842981	0.624115	1	0.279602	0	1	0.646132	0.95171	1	1	0.584095	1	0.255741	0.260622	0.7528	0.129769	0	0.051788	0.072883	0.012689	0	0.070822	0	0.013882	0
miRNA_MI0000091	miRNA	I	GCAUUGUAGUUGCAUUGCAUGUUCUGGUGGUACCCAUGCAAUGUUUCCACAGUGCAUCAC	0	0	0.001441	0.090549	0	0.073469	0.123751	1	0	0.058994	0.085267	0	0.047607	0.138705	0	0	0.006517	0.017012	0.002881	0	0.385658	1	0.389226	1	0.715478	0.308348	1	1	1	0.591727	0.785654	1	0.09981	0.019207	0.001989	0.045481	0.004184	0.13699	0	0.032721	0	0.019482	0	0.301626	0	0
miRNA_MI0000466	miRNA	I	CUUUGGUUAUCUAGCUGUAUGAGUGGUGUGGAGUCUUCAUAAAGCUAGAUAACCGAAAGU	0.006547	0.06971	0.023306	0.034252	0	0.061958	0.088302	0.004138	0	0.072014	0.016603	0	0.011679	0.011103	0	0.018331	0	0.005499	0.003614	0.011417	0	0.01854	1	0.586692	NULL	0.55202	1	0.702071	1	1	1	1	0.948543	0.123602	0.076571	0.488543	0	0	0	0.025925	0	0.159059	0.016184	0	0.00948	0
miRNA_MI0003760	miRNA	I	GGAAGCCCUGGAGGGGCUGGAGGUGAUGGAUGUUUUCCUCCGGUUCUCAGGGCUCCACCU	0.021641	0	0.360133	0.220776	0	0	0.020309	0	0.059685	0.358112	0.811334	0.926247	0	0	0	0.038044	0.036987	0.025914	0	0	0	0	0	0.900701	0.257304	1	1	1	0.364866	0.918344	1	1	0.912371	1	0.150615	0.355906	0.012957	0.00386	0	0.014611	0	0	0	0.111743	0	0.056974
miRNA_MI0000070	miRNA	I	AGCAGCACGUAAAUAUUGGCGUUAAGAUUCUAAAAUUAUCUCCAGUAUUAACUGUGCUGC	0	0	0	0.003076	0.030178	0.007777	0.063547	0.007951	0.145723	0.326324	0.141428	1	0.040217	0.204569	0.022981	0.035575	0.064185	0.039927	0.034414	0.1033	0.071498	0.228885	0.098251	0.144156	0.285933	0.850253	1	1	0.503327	1	1	0.662224	1	0.280013	1	0.139339	0.436588	0.264228	0	0.164874	0	0.005281	0	0.016598	0	0.004353
mRNAIntron_EEF2_chr19_3977038_3977111_neg	mRNA-intergenic-lncRNA	I	GAUGGAUGGAGCAGGUGGUCCAGUUUCUGACAGCUUGUGGACCCCCUAAAUCACUGAAUU	0	0.060968	0.084005	0.815408	0	1	0.706169	0.409258	0	0.844714	0.506228	0.17085	0.33945	0.15392	0.363666	0.764619	0.013072	0.004982	0	0	0.003429	0.352093	1	0.128954	0.981758	0.353915	0.542659	0.190512	1	1	0.612306	0.80255	1	0.352576	1	0.945541	1	0.459297	0	0.040931	0.165332	0	0	0.001286	0.007179	0.020412
miRNA_MI0000089	miRNA	I	GGAGGCAAGAUGCUGGCAUAGCUGUUGAACUGGGAACCUGCUAUGCCAACAUAUUGCCAU	NULL	NULL	NULL	0	0	0.026129	0	0	0.306744	0	0	0	0	0.020453	0	0	0	0	0	0	0.126681	0.011833	0.036302	0.323771	0.814379	0.539172	1	1	1	0.775668	1	1	0.986893	0.429677	0.211546	0.942988	0.180063	0.246991	0.086846	NULL	0.050169	0.014617	0.032286	0.043048	0	0.116348
miRNA_MI0000263	miRNA	I	GGAAGACUAGUGAUUUUGUUGUUUUUAGAUAACUAAAUCGACAACAAAUCACAGUCUGCC	0.002887	NULL	0.052314	0.069344	0	0	0.044435	0.199419	1	0.179159	0.074923	0.006998	0.334584	0	1	0.10546	0.232403	0	0.003719	0.006362	0.288338	0	0.310605	0.030928	0.046393	0.103453	0.913805	0.729654	1	1	1	0.606528	0.976494	1	0.199321	1	0.843189	0.454921	0.348776	0.050063	0.036458	0	0.026181	0.014045	0.035822	0
miRNA_MI0000098	miRNA	I	UGGCACUAGCACAUUUUUGCUUGUGUCUCUCCGCUCUGAGCAAUCAUGUGCAGUGCCAAU	0.426359	0.081588	0	0.030425	0.006822	0	0.144348	1	0.225527	0.026878	0	0.099188	0	0	0	0.121836	0	0.121018	0.237397	0	0.136162	0.108466	1	0.034791	1	0.258954	1	0.253769	0.733065	1	0.978102	1	1	0.018692	0.903745	0.23344	0.726516	0.024695	0.091957	0	0	0	0.091275	0.124019	0.009141	0
miRNA_MI0001445	miRNA	I	CUGAGGGGCAGAGAGCGAGACUUUUCUAUUUUCCAAAAGCUCGGUCUGAGGCCCCUCAGU	NULL	0	0.010516	0.04657	0	0	0.001987	0	0.018996	0.098373	NULL	0	0	0.028882	0.118193	0	0	0.008093	0	0.425426	0.023939	0	0.108065	0.11199	0.211574	1	0.491282	1	1	1	0.225288	1	0.664719	0.907064	0.057473	0.271955	0.013859	0.000194	0.005137	0	0.039494	0	0	0.500974	0.03901	0.00567
miRNA_MI0000077	miRNA	I	AGCUUAUCAGACUGAUGUUGACUGUUGAAUCUCAUGGCAACACCAGUCGAUGGGCUGUCU	0.007279	0	0.001487	0.015576	0.014872	0.100738	0.012446	0.034206	1	0.316618	0.108174	0.054792	0.127351	0	0.148094	0.009315	0	0.019412	0.031623	0	1	0.168993	0.040781	1	1	0.518094	0.527174	1	1	0.498839	1	0.273097	0.345814	1	0.422992	0.14966	0	0	0	0.039685	0.004853	0.057688	0.036006	0.010254	0.029431	0.077256
miRNA_MI0000272	miRNA	I	GGCAAUGGUAGAACUCACACUGGUGAGGUAACAGGAUCCGGUGGUUCUAGACUUGCCAAC	0	0	0.007972	0.013998	0.18411	0.40036	0	0.88044	0.498786	0.243242	0.084805	0	0.071811	0	1	0.559989	1	0.01268	0.106524	0.216312	0.288312	0.082231	0	0.626214	0.394459	1	0.717484	0.588048	0.23778	1	1	0.927331	1	0.588739	0.501423	0.178524	0.230499	0.087944	0.007909	0	0	0.350896	0	0	0.144062	0
snoRNA_ENST00000630615.1_SNORD19B	SNORD	I	GAAAUGAUGAGGGUCAACAUUCUUCAUACCAAAGUGAAGACAUGAGAUCCAACUCUGAGC	0.011958	0.109552	0.840336	1	0.79972	0	0.037678	0.046741	0	1	0	0	0	0	0	0.250993	0.860308	0.048	0.03558	0	0	0	0	0	0	0.225399	0.530224	1	1	1	1	1	1	0.558042	0.234545	0	0	0	NULL	0.030084	0.726629	0.144629	0.043007	NULL	0.472573	0
miRNA_MI0000812	miRNA	I	UCUAGGUAUGGUCCCAGGGAUCCCAGAUCAAACCAGGCCCCUGGGCCUAUCCUAGAACCA	NULL	0.005064	0	0.001519	0	0.028912	0.018507	0.018093	0.187235	0.050411	0.192575	0.64227	0	0	0.01708	0	0	0	0	0.208734	1	0.173055	0.044472	0.111825	0.540803	0.754463	1	0.998186	1	0.386807	1	1	0.626801	0.149944	0.394404	0	0	0	0	0	0.015331	0	0.078816	0.003821	0	0
snoRNA_ENST00000516978.2_SNORD19	SNORD	I	GAAAUGAUGAGGGUCAACAUUCUUCAUACCAAAGUGAAGACAUGAGAUCCAACUCUGAGC	NULL	0.1035	0.828128	1	0.788755	0	0.041593	0.052693	0	1	0	0	0	0	0	0.233933	0.876422	0.04398	0.034011	0	0	0	0	0	0	0.228153	0.552476	1	1	1	1	1	1	0.529565	0.22853	0	0	0	NULL	0.029865	0.725549	0.141952	0.050305	NULL	0.485375	0
miRNA_MI0003646	miRNA	I	GGUGCAUUGCUGUUGCAUUGCACGUGUGUGAGGCGGGUGCAGUGCCUCGGCAGUGCAGCC	NULL	0.002956	0.010453	0	0.002356	0.002185	0.011224	0.000857	0	0.034445	0.025362	0.00467	0.088125	0.017437	0	0	0.001414	0.010967	0	0	0.028961	0.034059	0.521939	0.941316	1	0.052095	0.008568	0.53205	0.171538	1	1	1	0.876068	0.977517	0.559511	1	0.09725	0.021849	0	0.012638	0	0	0.007369	0	0	0.00784
miRNA_MI0000483	miRNA	I	CAAAGAAUUCUCCUUUUGGGCUUUCUGGUUUUAUUUUAAGCCCAAAGGUGAAUUUUUUGG	0	0.003884	0	0	0	0.011013	0	0	0.027601	0	0.08166	0.009825	0.004433	0.068728	0.751297	0.023716	0.216007	0	0	0.029429	0.120319	0.060319	0.947975	0.351498	1	1	0.640391	1	0.67151	1	0.067265	0.035415	1	0.203395	1	0.06722	0.486485	0.214408	0.032947	0	0	0	NULL	0.004524	0	0
miRNA_MI0003190	miRNA	I	GGGGAGCCAGGAAGUAUUGAUGUUUCUGCCAGUUUAGCGUCAACACUUGCUGGUUUCCUC	NULL	NULL	NULL	0	0.032389	0	0.046448	0	0.051704	0.073121	0.197288	0	0.036199	0.101108	0	0.075092	0.035673	0	0	0	0	0.215749	0.408175	1	0	0.626946	0.719907	1	0.386101	0.114707	0.835468	1	1	1	0.857017	0.510663	0.071413	0	0	0.087837	0	0.101173	0.025162	0.141774	0	0.050915
miRNA_MI0000079	miRNA	I	CUGGGGUUCCUGGGGAUGGGAUUUGCUUCCUGUCACAAAUCACAUUGCCAGGGAUUUCCA	NULL	NULL	NULL	0	0.156048	0.083441	0.206127	0.166523	0	0.022959	0.023246	0	0.340508	0.34058	0	0.04764	0.03451	0	0.212154	0	0	0.030779	0.027981	0	0	0.496843	1	1	0.628282	1	1	1	1	0.575047	0.679868	0.24774	0	0.026331	0	0	0.022385	0.06945	0.02547	0.0259	0.123475	0.069809
miRNA_MI0003599	miRNA	I	CUGAGAACCACGUCUGCUCUGAGCUGGGUACUGCCUGUUCAGAACAAAUGCCGGUUCCCA	NULL	0	0	0.308926	0.040195	0.017226	0.103567	0.019419	0	0.156081	0.118392	0	0.183644	0.212876	0.10127	0.219976	0	0.12664	0.020358	0	0.046877	0.038211	0.249626	0.122777	1	0.091456	0.475866	0.545084	0.844406	1	1	1	1	0	0.050635	0.110458	0	0.118288	0	0.016704	0	0	0.009605	0.156917	0.098869	0.026727
miRNA_MI0000809	miRNA	I	CCUCGAGGAGCUCACAGUCUAGUAUGUCUCAUCCCCUACUAGACUGAAGCUCCUUGAGGA	NULL	0.376885	0	0	0.059889	0.03203	0	0	0	0.094989	0.067444	0.364923	0.119228	1	0.024318	0.0133	0	0.004486	0.011333	0	0	0.079013	0.032502	0.501779	1	0.556159	0.068782	1	0.191787	0.564029	1	1	0.247741	0.438505	0	0.000157	0.011962	0	0	0	0	0	0	0.001967	0	0
miRNA_MI0000090	miRNA	I	UAUUGCACAUUACUAAGUUGCAUGUUGUCACGGCCUCAAUGCAAUUUAGUGUGUGUGAUA	0.017881	0	0.073638	0.287125	0.060841	0.000457	0.039704	0.013139	0.038961	0.260731	1	0.096717	0	0.059356	0	0.011997	0	0.130023	0.047359	0	0	0.010397	0.189036	NULL	0.457137	0.150189	0.454623	0.12631	0.460565	1	1	1	1	0	0.173497	0.298036	0.250163	1	0.622008	0.037076	0	0	0.033363	0	0.11774	0.081693
miRNA_MI0000294	miRNA	I	GUGCUUGAUCUAACCAUGUGGUUGCGAGGUAUGAGUAAAACAUGGUUCCGUCAAGCACCA	0.016057	0.011643	0	0.032996	0.060149	0	0	0.056787	0.014838	0.165358	0.095331	0.034383	0.0029	0	0	0	0.007566	0.05872	0.077257	0.619146	1	0.783201	0.684339	0.412049	0.319577	0.39179	1	0.972686	0.158633	1	1	1	0.551557	1	0.518519	1	0.075281	0.930064	0.049851	0.02089	0	0.00475	0	0	0.044429	0.081796
miRNA_MI0003188	miRNA	I	GCAGCGGGAACAGUUCUGCAGUGAGCGAUCGGUGCUCUGGGGUAUUGUUUCCGCUGCCAG	0	0	0.013786	0	0	0	0	0	0.013219	0	0.002313	0.007507	0	0.064869	0.000661	0.041358	0.068458	0.851754	0.018271	0.463623	1	0.947925	0.221283	0.26368	0.041547	0.093055	0.127614	1	1	1	1	1	1	0	0	0	0.03404	0	0	0.037014	0	0	0.254945	0.116756	0.023984	0.004296
miRNA_MI0000082	miRNA	I	GAGGCGGAGACUUGGGCAAUUGCUGGACGCUGCCCUGGGCAUUGCACUUGUCUCGGUCUG	NULL	0	0	0	0.075381	0.055312	0	0	0	0.025794	0.058071	0	0.019311	0.014138	0.179246	0.102141	0.05145	0.02538	0.196902	0.128624	0.832506	0	0.094692	0.267249	0.173246	0.103589	0.883059	0.96444	1	0.694364	1	1	0.470427	0.219041	0.463737	1	0.152073	0.44615	0	0	0.017104	0.074554	0	0	0	0.040484
miRNA_MI0000101	miRNA	I	AAACCCGUAGAUCCGAUCUUGUGGUGAAGUGGACCGCACAAGCUCGCUUCUAUGGGUCUG	NULL	0	0	0	0	0	0	0	0.00209	0	0	0.141272	0	0	0.179538	0	0.011201	0.009647	0.041106	0	0	0	NULL	0	0.734766	0.204727	0.51305	1	1	1	1	1	1	0.288654	0.20671	0.357039	0	0	0.015703	0	0.015917	0	0	0.036122	0	0
miRNA_MI0000299	miRNA	I	CUCAGUAGCCAGUGUAGAUCCUGUCUUUCGUAAUCAGCAGCUACAUCUGGCUACUGGGUC	0.01395	0.012562	0.028525	0.054412	0	0.030815	0.036784	0.147274	0	0	0	0.059409	0	0	0	0	0.252837	1	1	0.032064	0.046015	0.013187	0.408648	0.942569	1	0.267273	1	0.318354	1	0.99587	0.483881	1	1	0.590138	0.27338	0.281848	0	0.030191	0.001874	0.362494	0	0	0	0.066905	0.133046	0.242704
miRNA_MI0003581	miRNA	I	GUGAGUGUGUGUGUGUGAGUGUGUGUCGCUCCGGGUCCACGCUCAUGCACACACCCACAC	0.594035	0.007363	0	NULL	0.023672	1	0	0.058155	0.017148	0	0.033737	0	0	0	0.123858	0	0.153122	NULL	0	0	0	NULL	0.036533	0	0.267474	0.052563	0.057502	1	0	0.061789	1	1	1	1	0.03849	0	0.041938	0.007642	0.062162	0.035135	0.052283	0	0.028332	0	0	0.002423
miRNA_MI0000088	miRNA	I	UAAACAUCCUCGACUGGAAGCUGUGAAGCCACAGAUGGGCUUUCAGUCGGAUGUUUGCAG	0	0	0	0	0	0	0.038093	0.026136	0.567889	0.515178	0.091461	0	0	0.007387	0	0	0	0.024696	0.00097	0	0.043414	0.070145	1	0.140165	0.817011	1	0.954859	1	0.188837	0.143169	1	0.041849	0.558749	1	1	1	0.696221	0.313539	0	0	0.002254	0.011957	0.014711	0.006917	0.007324	0
miRNA_MI0016792	miRNA	I	CAGCCCUCGGCGGCCCGGGGGGCGGGCGGCGGUGCCCGUCCCGGGGCUGCGCGAGGCACA	NULL	NULL	0	0.060931	0.014241	0	0.005474	0	0	0	0	0.001269	0	0	0	0	NULL	1	0	0.00238	0	0	0	0	0	0	0.475306	0.685628	1	1	0.835059	1	1	0	0	0	0	0	0	0	0.007061	0	0	0	0	0
miRNA_MI0000093	miRNA	I	CAGGUUGGGAUCGGUUGCAAUGCUGUGUUUCUGUAUGGUAUUGCACUUGUCCCGGCCUGU	NULL	0	0	0.009637	0	0	0	0.020923	0	0	0.000824	0.037629	0	0.008528	0.145476	0.170297	0.008749	0.007481	3.2e-05	0	0	0	0.048122	0.008559	1	0	1	0.292568	1	0.230498	1	0.846067	1	0.206278	0.885059	0.605805	0.058583	0.005548	0.044033	0	0	0.005009	0	0.003233	0	0
miRNA_MI0006444	miRNA	I	UCGACCGGACCUCGACCGGCUCGUCUGUGUUGCCAAUCGACUCGGCGUGGCGUCGGUCGU	0.000965	0	0.016234	0.013119	0.005485	0.03668	0.159533	0	0.258737	0	0.01211	0.004607	0.008863	0	1	0.01268	0.021236	0	0	0.015006	0.037075	0	0.20398	0	0.882917	0.279841	1	0.066955	1	1	1	1	0.182436	0.230876	0.588816	1	0.49966	0.043306	0	0.005528	0.011057	0.013251	0.002764	0	0	0.003554
miRNA_MI0000734	miRNA	I	CUAAAGUGCUGACAGUGCAGAUAGUGGUCCUCUCCGUGCUACCGCACUGUGGGUACUUGC	NULL	0.017556	0.005993	0.058056	0.003572	0	0	0	0.014529	0.03039	0.005691	0.225018	0.054544	0.056724	0.113387	0.045887	0	0	1	0.186819	1	1	0.251836	0.1419	0.389136	0.190149	1	0.917447	0.051396	0.66549	1	0.049701	0.308681	0.854972	0.791226	1	1	0.140871	0.006599	0.030329	0.474615	0.107636	0.173259	NULL	0.004238	0.00448
miRNA_MI0003628	miRNA	I	GGUCCCCGGUGCUCGGAUCUCGAGGGUGCUUAUUGUUCGGUCCGAGCCUGGGUCUCCCUC	0.016354	0	0.381223	0	0.062773	0	0	0	0	0.78573	0.00354	0.265101	0.023932	0.041234	0	0.021838	0.186872	0	1	0.042929	0.296662	0	0.486974	0.130382	1	0.648568	1	0.583003	0.44958	1	1	1	0.753222	1	NULL	0.5488	0.180989	0.110239	0	0	0	0.007279	0	0	0.020941	0.095081
miRNA_MI0000815	miRNA	I	UCUCCCUGUCCUCCAGGAGCUCACGUGUGCCUGCCUGUGAGCGCCUCGACGACAGAGCCG	NULL	NULL	0.037219	0.037119	0.106169	0	0	0	0.057076	0.080824	0.202459	0.718234	0.250155	0.185396	0.310723	0	0	0.362809	0	0.018659	0	0	0.057974	0.039314	NULL	1	0.158654	0.629428	1	0.234289	1	1	1	0.079926	0.209443	0.578938	0	0	0	0	0	0.03213	0.118043	0	0.066754	0.27979
miRNA_MI0000449	miRNA	I	CAACCGUGGCUUUCGAUUGUUACUGUGGGAACUGGAGGUAACAGUCUACAGCCAUGGUCG	NULL	NULL	0	0	0.005491	0	0	0	0	0	0.06806	0.319034	0.163111	0.054215	0	0.001864	0	0.00619	0	0	0.00446	0	0.038939	0.032915	0.926781	1	0.444104	0.78314	0.223749	1	1	0.590808	1	0.226212	1	1	0.073252	0	0	0	0.001864	0	0	0	0.011415	0.006057
snoRNA_ENST00000459373.1_SNORA78	SNORA	I	CCCGGGGGCCUCAGCUCACCGCGCGCUGCCCCAUGUGCGGCGGUGAAACCCAGGCCCCGA	0.154843	0.264123	1	0	0.265111	0.026919	0.152497	0	0.007779	0.048157	0.681855	0.247824	0.353152	0.059641	0.135457	0.091005	0.007779	0.248318	0	0.009261	0.999074	0.037167	0.877446	0.036673	0	0.03939	0.691733	1	1	0.986479	0	0.249058	1	1	1	0.172995	0	0.028894	NULL	0	0.071618	0	0	0.009014	0	0.276347
miRNA_MI0001150	miRNA	I	UUUAGGUAGUUUCCUGUUGUUGGGAUCCACCUUUCUCUCGACAGCACGACACUGCCUUCA	NULL	NULL	0	0	0.095426	0.08774	0	0.09323	0	0.20333	0.287776	0.716496	0.31842	0.618075	0.553592	0.250245	0.518057	0.009183	0.364337	0.109101	0.228085	0.07696	0	0.030844	0.467549	0.484618	0.488112	0.68126	1	0.30784	1	0.853147	1	0.834481	1	0.07117	0.044319	0.00559	0	0.127069	0.021261	0.009682	0.026651	0.266116	0.157414	0.883492
snoRNA_ENST00000428514.1_SNORD62A	SNORD	I	AUAGAUCCUUCUGACCCUCCACUGUGGACUCAAUAGCAGGGAGAUGAAGAGGACAGUGAC	0.262749	0.943277	0.857039	0.264786	1	0.111679	0.027977	0.03159	1	1	0.01518	0.007033	0	0.037662	0.069674	0.022136	0	0	0.016909	0.010415	1	0.049383	0.058568	0.059952	0.115906	0.348834	0.306253	0.847162	0.20226	0.946159	0.194804	1	0.852273	0.760424	0.484878	0.004765	0.043081	0.029784	0	0	0	0	0	0.012259	0.109604	0
snoRNA_ENST00000459579.1_SNORD10	SNORD	I	CUUCCCUGCCAGUGCAGCCCUGGCAGUGUCCUACUUCCCAGGGCUGUUGUCUGCCUGGCG	0	0	0	0	0	0.001878	0.631647	NULL	0	0.001148	0	0	1	0	0.040274	0.138766	0	0	0	0	0.008451	0	0	0.082529	0.206167	0.21274	0.49935	1	1	0.460746	0.069279	0.157025	0.447391	0.096302	0.34076	0.439357	0.137201	0.108509	0.02045	0.000835	0	0	0	0.029527	0.048725	0
tRNA_Gln-CTG-8-1	tRNA	I	UAAUGGUGAGCACUUUGGACUCUGAAUACAGUGAUCAGAGUUCAAGUCUCACUGGGACCU	0.649482	1	1	0.678633	0	0	0	0.05285	0.029529	0	0.550637	0.056629	0	0.842043	0.067804	0.24417	0	0	0.011067	0.011121	0	0.03347	0	0	0.018786	0.212859	1	0.645325	0.848845	1	1	0.832056	0.988177	1	0.073526	0	0.006154	0.009447	0.0332	0	0.076981	0.028558	0	0	0	0.128806
snoRNA_ENST00000408564.2_SNORA2C	SNORA	I	GUGGCCCUGACUGAAGACCAGCAGUUGUACUGUGGCUGUUGGUUUCAAGCAGAGGCCUAA	NULL	NULL	NULL	0	0	0.040886	0.001125	0	0	0.152668	0.008552	0	0	0.17945	0	NULL	0.047338	0	0.002551	0.004951	0	0.009378	0	0.075396	0	0.882023	1	0.380732	1	1	0.73048	1	1	0.296183	0	0	0.004876	0	0.009303	0	0	0	0	0.007427	0.021456	0.059567
mRNAIntron_EML3_chr11_62602679_62602758_neg	mRNA-intergenic-lncRNA	II	GGGAUCGCCGGGGUGGGACCGGUGGGCCCGAGGGCUCAGCCGCCACCGCAACUCUUCCCU	0.124386	0.113485	0.043265	0.045546	0.186663	0.438139	0.525936	0.435181	1	0.268714	1	0	0.290346	0.377129	0.459264	0.201958	0.334878	1	0.321274	0.400282	0.069122	0.025942	0.351272	0	0.099627	0.051123	0.001268	0.043687	0.403747	0.815775	1	0.202465	0.002366	0.189029	0	0.077572	0.013267	0.451152	1	0.005239	0.105035	0.59979	0.139934	0	0.226041	0
miRNA_MI0016008	miRNA	II	UGUGAUUUCCAAUAAUUGAGGCAGUGGUUCUAAAAGCUGUCUACAUUAAUGAAAAGAGCA	0	0	0.002387	0.001276	0.139617	0.140399	0.09397	0	0.178391	0.092982	0.799259	0.681622	1	0.071085	0.536654	0.37872	0.45779	0	0.117679	0	0	0.003458	0	0	0.088331	0.230871	1	0.827619	0.197736	1	1	0.067833	1	0.262523	0.648611	0	0	0	0.01346	0	0	0.013995	1	0.176497	0.315127	0.134637
snoRNA_SNORD157_chr19_55402584_55402657_neg	SNORD	II	CAGUGAUGAGAAUUAGGGUGGGAACCUGUGUCCUGGUCACCAUCAGUGAUAUCUGCUGAG	0	0.026214	0	0	0.01062	0.071196	0.046294	0.014709	0.092162	0.025543	0.161893	0.181272	0.399194	0.79787	1	0.503197	0	0.071624	0.063384	0	0.046478	0.00531	0.456261	0.132719	0	0.095824	0.162321	1	0.047973	1	0.796497	0.189725	0.802631	0.221859	0.042449	0.000488	0.044158	0.071929	0.364557	0.096098	0.019226	0.059173	0.160642	0.088072	0.405511	1
snoRNA_ENST00000390994.1_SNORD72	SNORD	II	UUGUAAAAAUAAAUGUCUGAACAUAUGAAUGCAGUAUUGAUUUCAGCAUUUAACUGAGAU	1	0.112059	0.572293	1	0.177133	1	0.455151	0.013326	0.291573	0.810562	0.144481	0.445809	0.152953	0.05738	1	0.023493	0.111784	0.037643	0.052022	0.106747	0.089391	0.170401	0.247427	0.896472	0.37611	0.437566	1	1	1	1	0.732116	0.18217	0.400839	0.108487	0.511615	0.840511	0.352022	0.342817	0.373087	0.979039	0.195267	0.321248	0.040894	0.005541	0.014792	0
snoRNA_ENST00000386910.1_SNORD105	SNORD	II	CCUAUCUCUCAUGAUGAACACAUAUGCCUCUGAGCUGCUGUGAUUUCUGGCUUCAAAGUA	NULL	NULL	NULL	NULL	0	0	0	0	0.018785	0.005713	0.01956	0.004583	0.018172	0	0	0.068298	0.161191	0.022207	0.601933	0	0.000742	0.376801	1	0.827743	0.775389	0.321737	0.00326	0.112453	0.985189	0.635017	0.294463	0.131722	1	0.18088	0.064651	0.447455	0.260669	0.09909	0.302984	1	0.131722	0.26877	1	0.333615	0.887455	0.092409
snoRNA_SNORD103A_chr1_30935668_30935771_neg	SNORD	II	ACUUGCCCUCACUGAGAACAAAGUUCGGUAAUGAGAAUCUUUGUUAAUGGACUCAAGUUC	1	0.61728	0.641001	0.901183	1	0.276575	0.154385	0.030196	0.726334	0.073973	1	0.262624	0.252855	0.343887	0.925717	0.199901	0.022351	0.004885	0.020834	0.069791	0.141951	0.015579	0	0	0	0.030862	0.161971	0.135919	0.420599	0.604625	1	0.96905	0.302183	0.951362	0	0.116973	0.090255	0.085963	0.133625	0	0.054175	0.044665	0.181287	0.031047	0.40909	0.682779
snoRNA_ENST00000619178.1_SNORD3D	SNORD	II	AGCGUGAAGCCGGCUUUCUGGCGUUGCUUGGCUGCAACUGCCGUCAGCCAUUGAUGAUCG	0.767183	0	0.057587	0.003548	0.25539	0	0.300709	0.3586	0.078168	0.728859	1	0	0	0.095606	0	0.241601	0	0.441635	1	0	0	0.003346	0	0	0.00223	0	0.134538	1	1	1	1	1	1	0	0	0.010443	0	0.026867	1	NULL	0	0	0	0.050591	0.005779	0.025144
mRNAIntron_EXOC2_chr6_609167_609252_neg	mRNA-intergenic-lncRNA	II	UGUGAAGCUAGUUUUGCCCUUCCGGCUUAAGUGAGUCCCGUGGGUGGAACGUUCUGAGCC	0.020121	1	0.170404	0.749896	0.428517	0.359616	0.471386	0.280723	0.854372	0.947301	0.052929	0.002593	0.092099	0.011409	0.030216	0.075816	0	0	0.088296	0.216281	0.260637	0.194985	0.214276	0.00325	0	0.025894	0.013898	0.034848	1	1	1	1	0.542155	0.167397	0.08235	0.94979	0	0.117302	0.168468	0.643381	0.964725	0.072393	0	0.0028	0.160828	0.057009
mRNAExon_IFRD2_chr3_50288504_50288581_neg	mRNA-intergenic-lncRNA	II	AGGGGACAUCUGGUGUGGUUGCUUCAGUCUGGCCUGAGCUCACUGCCCUCUGCCCCCCAG	0.83422	0.194543	0.318635	0.07138	0.653235	0.551782	0.258067	1	0.22508	0.581517	0.740919	0.345793	0.892718	1	0.035521	0.32873	0.391198	0.811455	0.525004	0.894915	0.066988	0.293631	1	0.308287	0.031466	0.319902	1	0.135073	1	1	0.741257	1	0.147998	0.187405	0.071211	0.138621	0.195557	0.044011	0	0.189052	0.07742	0.729895	0	0.09309	1	0
snoRNA_SNORD167_chr1_1304724_1304812_neg	SNORD	II	UUAACUCUUCUCUCCCCAGGCAGCCCCACUGUCAGGCUGUCCUGGUGGGAGUGGGCUCUG	0.688313	0.814736	0.721366	1	0.280406	1	0.937628	1	0.318313	0.174334	0	0	0.37819	0.073314	0.032415	0.014025	0.006179	0.052374	0.00765	0.082337	0	0.015938	0	0.033641	0	0.006228	0.184142	1	0.415901	0.386576	1	0.762411	0.448659	0.545168	0	0.073215	0	0	0.594649	0.881233	0.116027	0	0	0.011671	0.014418	0.351169
mRNAIntron_ORC5_chr7_104195399_104195475_neg	mRNA-intergenic-lncRNA	II	NGAGCUGUGAUUAUGCCACUGCACUCCAGCUUGGAUGUGUGACAGUUUGCAAACGAAUGA	NULL	NULL	NULL	NULL	0.011238	0.078187	0.176795	0.041936	0	0.962816	0.371999	1	1	0.309861	0	0.049807	0.082997	0.711901	0.175876	0.176051	0.125282	0.01841	0.081204	0.051162	0.099701	0.063931	0.033715	0.215801	1	0.617142	0.393164	0.729437	0.069047	0.007959	0.677531	0.444414	1	0.018191	0.007478	0.105954	0.226514	1	0.135121	0.196123	0.226951	0.800058
snoRNA_ENST00000459577.1_SNORD124	SNORD	II	GAUGAUGUUCCAGUUGAGACUCAAGAAAAGGAUUCUGAGCCUCAGAGCUUUGAAGGAGCC	0	0.018297	0.113881	0.004635	0.230837	0.163796	1	1	0	0.25455	0.088558	0.4909	0.542962	0.252013	0.350476	0	0.509929	0	0.351988	0	0.270359	0.024006	0.836985	0.099634	0.728519	0.054208	0.916223	0.099	1	1	0.362869	0.360088	0.557307	0	0.09251	0.033179	0	0.054891	0.349061	0	0.009856	0.255038	0.151647	0.593462	0.987948	0.318468
snoRNA_ENST00000413522.1_SNORD56	SNORD	II	GCAAUAUUUUUCGUCAACAGCAGUUCACCUAGUGAGUGUUGAGACUCUGGGUCUGAGUGA	0.306637	0.232432	1	0.373145	1	1	0.567138	0.898756	0.064342	0.048902	0.186987	0.231188	0.541512	0.055262	0.063374	0.546305	1	0.056737	0.118912	0.752281	0.009771	0.138316	0.727024	0.282762	0.054294	0.045675	0.09029	0.04185	0.515379	1	0.678077	0.414764	0.333968	0.224366	0.119327	0.077984	0.325718	0.06236	0.185927	0.140897	0.012767	0.398909	0.063696	0.100937	0.048256	0.608895
snoRNA_ENST00000364533.1_SNORD14B	SNORD	II	GCAGUUUCCACCAGAAAGGUUUUCCUUAGUGUUGGGUAAACCUUCCUUGGAUGUCUGAGU	1	0.09534	0.673017	0.534757	0.25495	0.159965	0	0.132491	0.029516	0.81079	0.013671	0.037018	0.209633	0.465604	0.134	0.171728	0.227431	0	NULL	0.157524	0.142699	0.03502	0.326367	0.026187	0.032091	0.500358	0.316913	0.904976	1	1	1	0.761167	1	0	0	0.218554	0.271639	0.012916	0.028185	0.060054	0.007501	0.008566	0.199824	0.349447	0.115713	0.159033
mRNAIntron_SRP68_chr17_76044964_76045110_neg	mRNA-intergenic-lncRNA	II	GAGUGGAGCACACACGUUAAACUUGGCUUCCUCGCUGGGCGCGGUGGCUCACACUUGUCA	0	0.04832	0	0.064371	0	0	0.010512	0	0.144114	1	0	0	0	0.168132	0.054141	0.005312	0.112465	1	0.72232	1	0.702031	0.107379	0.190286	0.203398	0	0	0	1	1	0.2212	1	1	0.597082	0	0	0.202268	0	0.092346	0.195599	0.311059	0.131398	0.426859	0.107944	0	0.096923	0.028031
mRNAIntron_PAMR1_chr11_35526555_35526718_neg	mRNA-intergenic-lncRNA	II	GGUUCAAACCCUGGCUCUGCCCCUCACUAACUGUGUGGCCUUGGAUGAGUUAUUGUAAUC	0	0	0.585465	0.348503	1	0.891826	1	1	0.01539	0	0.048759	0.033441	0	0.016469	0	0.359722	0.135992	0.422864	0.260191	0.185974	0.016613	0.000216	0.03603	0.504848	0.000575	1	0.105213	0.547278	1	0.879816	0.852344	0.279896	1	0.093778	0.210713	0.87773	0	0.253575	0.123623	0.15541	0.70427	1	0.802003	0.194604	0.722536	0.75907
snoRNA_ENST00000459174.1_SNORD4A	SNORD	II	GAUGACACUGUAAAGCGACCAAAGUCUGAACAAAGUGAUUGGUACCUCGUUGUCUGAUGC	0	0.040783	0.016658	0	0.056241	0.304767	0.01467	0.052039	0.036919	1	1	0.517387	1	0.480656	0.417661	0.363296	0.059055	0.091959	0.004127	0.019923	0.097737	0.512772	0.300415	0.776606	0	0.401453	0.213858	0.501216	0.358644	0.782121	0.855921	1	1	0.343486	0.70033	0.589536	0.254379	0.793377	0.194198	0.348702	0.080328	0.006041	0.034367	1	0.039245	0.337221
snoRNA_ENST00000411292.1_SNORD71	SNORD	II	AGUACGGAGUGAUCCAUCGGCUAAGUGUCUUGUCACAAUGCUGACACUCAAACUGCUGAC	0.04707	0.044979	0.336354	1	1	1	0.13215	0.11619	0.07565	0.050446	0.026379	0.747918	0.908904	0.430715	0.419342	0.648531	0.184943	0.123785	0.112081	0.166856	0.002421	0.100378	0.601277	1	0.013391	0.053601	0.04109	0.039439	0.926331	0.516491	0.817441	1	0.107495	0.0288	0.105221	0.012474	0.120996	0.260337	0.463367	0	0.025571	0.012877	0.079209	0.24933	0.035404	0.013868
snoRNA_ENST00000365382.1_SNORD14C	SNORD	II	UUAAACAUUCGUAGUUUCCACCAAAAGCUUGGCUAAUGAUGGCAACACCUUCCUUGGAUG	0.172224	1	0.627657	1	0.581769	0.210736	0.234151	0.165256	0.135469	0.224327	0.391403	0.035688	1	0	0.00317	0.016478	0	0.010609	0.006529	0.11582	0	0.002511	0	0.224641	0.036315	0.003704	0.001915	0.116573	0.836479	1	1	0	0.003045	0.028625	0.120717	0.36441	0.082078	0.083711	0.022285	0.048557	0	0	0.017608	0.053171	0.064062	0.221439
snoRNA_ENST00000459342.1_SNORD5	SNORD	II	GAUGAAUUUAACUGUUCAACUGCUGAAUGAUAACGGGCAUGAACUAAAACUUAAUUCUGA	0.003017	0.096121	0.107027	0.238278	0.39996	0.218795	0.390779	0.696083	0.56953	0.895825	0.810092	0.460564	0.240131	0	0.021466	0	0.012974	0.26414	0.659358	0.276597	0.190476	0.084656	0.009354	0.068104	0.888282	0.962378	1	0.75354	1	1	1	1	0.932722	0.520607	0.200907	0.053061	0	0.036595	0.292071	0.11013	0	0.040216	0.073751	0.070087	0.684272	0.147932
snoRNA_ENST00000362761.1_SNORD33	SNORD	II	CUUCUCCCACUCACAUUCGAGUUUCCCGACCAUGAGAUGACUCCACAUGCACUACCAUCU	0.183965	1	0.496093	1	0.775885	0.270922	0.091539	0.113934	0.779543	0.033962	0.879546	0.02125	1	0.042573	1	1	0.25274	0.267042	0	0.153957	0	0.333747	0.101185	0.56642	0.313754	0.237625	0.143462	0.053623	0.727658	0.091133	0.170107	0.407806	0.363792	0.114821	0.581941	0	0.300117	0.552451	0.0806	0.246384	0.054768	0.343577	0.276576	0.124319	1	0.015411
snoRNA_ENST00000410413.1_SNORD19	SNORD	II	AAGAAACUAAAAUUGGUCUUAGUAUUGAAGUGAAGACACUGAGAUCCAACUCUGAUCUUG	0.090871	0.37656	0.01701	0.175102	0.326882	0.238019	0.123375	1	0.642124	1	0.223387	1	0.338113	0.786239	0.084518	0.129646	0	0	0.008567	0.000779	0.035578	0.124482	0.075419	1	0.328645	0.40394	0.7166	1	0.390414	1	0.969539	0.876823	0.549121	0.832515	0.480179	0.201745	0.629253	0.052096	0.120506	0.054719	0.057425	0.211869	0	0.053941	0.328686	0.096733
snoRNA_ENST00000458770.1_SNORD105B	SNORD	II	UGAUGACAGCACUUCUGCUGAGACGCUGUGAUUGCUCUGUCCAAAGUAAACGCCCUGACG	0.02469	0	0.067434	0.040935	0.008489	0.930079	0.043779	0.070106	0.040159	0.060885	0.501083	0.724156	0.789479	1	0.649482	0.595276	0.36001	0.058213	0.071786	0.108068	1	0.014478	0.69701	0.437139	0.597603	0.188084	0.71752	1	0.201355	0.49867	1	0.323513	0.527842	0.342817	0.12345	0.661849	0.285853	0.481004	1	0.21872	0.276115	0.331183	0.478117	0.969807	0.188299	0.203381
snoRNA_ENST00000408876.1_SNORD23	SNORD	II	AUGACACCAUCCUUGCUCCCCGUGCCCCCCAGGGGCUAUGGGCGACACCAUGGCUGCCCC	0.627313	0.226466	0.727859	1	1	0.727764	0.569695	0.045789	1	1	0.271779	0.818961	0.927329	0.91197	0.169993	0.551761	0.300778	0	0	0.009635	0	0	0.126493	0	0	0	0	0	0.220361	0.660892	1	0	0.032625	0	0.099019	0.008299	0.487465	0.429465	0.73301	0	0	0	0.969684	0	0.094631	0.484317
snoRNA_ENST00000384048.1_SNORD37	SNORD	II	GAUGACUGAUCAUUUCUUCACUUUGACCAGAUGUCUACUGAAGAAAGCCUGCGUCUGAGG	0.101781	0.543068	0.175761	0	1	0.456653	0.257194	0	1	0.189243	0.711502	1	0	0.156586	0	0.012477	0.022567	0	0.009839	0.365465	0.236972	0.97841	0.376518	0.202557	0	0.11409	0.341558	0.793689	1	1	0.840288	0.977824	0	0	0.021813	0.171114	0.937673	0.256399	0.178692	0	0.058029	0.243252	0	0.072013	0.073646	0.094831
snoRNA_ENST00000384147.1_SNORD26	SNORD	II	GAUUUUACGAACUGAACUCUCUCUUUCUGAUGGAUUAGUGGAGAAAACAGAAAAUUCUGA	0	0.011532	0.072158	0.444646	0.052521	0.632586	1	0.389226	0.540857	0.887018	0.790445	0.157397	0.188468	0.084909	0.136837	0.51799	0.008435	0.036705	0.003097	0	0.012158	0	0.207084	0.046161	1	0.142537	0.064382	0.136639	0.990577	1	1	0.781977	0.013147	0.515486	0.117035	0.07061	0.110544	0.068731	0.372685	0.027875	0.006886	0.027941	0	0.035486	0.287611	0.111993
snoRNA_SNORD143_chr4_82895833_82895926_neg	SNORD	II	AAAUUUUUUCCACUGCUGUUCACAUCAUGAUUUGUUGUGAUUAAUGUAUGUGGAUGAGGA	0.479987	0.539544	NULL	1	1	0.22131	0.019222	0.074549	0.085051	0.004453	0.00308	0.008832	0.004527	0.011837	0	0.002449	0.060968	0.890768	0.107464	0	0.000148	0.0177	0	0.038147	0.436905	0	0.461693	0.337011	1	1	1	1	0.546149	0.192069	0.018999	0	0	0	0	0.018739	0.0898	0.815773	1	0.596133	0.881639	0.116184
snoRNA_ENST00000391079.1_SNORD65	SNORD	II	AAUGAUGAAAUCACCCAAAAUAGCUGGAAUUACCGGCAGAUUGUGUAGUGGUGAACCUAU	NULL	NULL	0.016965	0.023164	0.000698	0	0.023978	0.004249	0.061983	1	0.033814	0.011931	0.084594	0	0.024735	0	0.214728	0.727789	0.045221	0.488064	0.554005	0.599197	0	0.017926	0.051594	0.00064	0.131415	0.314047	1	0.304647	0.359006	1	0.035793	0.011436	0.034309	0	0.003841	0.141862	0.709602	0.418399	0.900352	0.245953	1	0.099231	0.389008	0.050023
snoRNA_SNORD76_chr1_173866571_173866713_neg	SNORD	II	UACUCUUGAGUGCUAGAAUGAUGAGGAUCUUAACCACCAUUAUCUUAACUGAGGCACCCA	0.105432	0.408058	0.018256	1	0.168	0.799469	0.72146	0.825767	0.602598	0.448671	0.809522	0.267401	0.075837	0.081145	1	0.857533	0.760465	0.565041	0.358599	0.363505	0.10487	0.056697	0.161808	0.950018	0.328843	0.012304	0.282279	0	0.83968	1	0.323053	0.884877	0.804938	0.014958	0.318388	0.477301	0.034662	0	0.372914	0.113233	0.530218	0.932165	0.270698	0.485987	0.86823	0.152559
snoRNA_ENST00000459124.2_SNORD11	SNORD	II	AUGAUUUCUAUUUGUUUGCCUGAUUUCCUUUUGGAUAAUGAAGGCAUCUUUAGUCACUAC	0.001298	0	0	0.097336	0.050712	0.836745	0	0.326948	0.590699	1	0.960072	0.527585	0.449446	1	0.307862	0.097115	0.130011	0	0	0.000249	0	0.030383	0.085321	0.027041	0.003397	0	0	0.070709	0	1	0.262564	1	0	0	0.134375	0.979683	0.499025	0.344763	0.282091	0.275214	0.129707	0.054082	0	0	0	0.039443
mRNAIntron_MICAL3_chr22_17809065_17809160_neg	mRNA-intergenic-lncRNA	II	UAACUAGCAAGGCCCGGAGCCUGGCGUCUACACAAGCUAGGUGGUUCUGGUGCAGGUGGU	0.136642	1	1	0.087869	0.396633	0.672849	0.387152	0.240296	0.802649	0.827182	0.72514	0.023898	0	0.073208	0.121297	0	0	0.185073	0.068077	0.044716	0	0.026977	0	0	0.028687	0.221628	0	0.29161	0.943982	0.450537	1	0.245281	0.153209	0.608584	0.22671	0	0.026195	0	0.144461	0.052096	0	0.868722	0.113624	1	0.41061	0
snoRNA_ENST00000362566.1_SNORD9	SNORD	II	UGCUAAUACGGAGACACCAGGUAGGGAGUUUUACCCUAACUUGGGUGUUGUUGAAAUAAA	0.497096	0.9172	0.186994	0.888694	0.880372	1	0.94659	0.559816	0.265716	0.137823	0.087084	0.883709	0	0.011659	0.05291	0.032405	0	0	0.000281	0	0	0.01379	0.011217	0	0	0	0.273475	NULL	0.456127	0.924799	0.079405	0.314163	1	0	0	0.002654	0.016967	0.671828	0.506343	0.012825	0	0.175335	0	0	0.076792	0.252408
snoRNA_ENST00000365530.1_SNORD82	SNORD	II	CACAAAUGAUGAAUAACAAAGGGACUUAAUACUGAAACCUGAUGUUACAUUGUAGUGUGC	NULL	0.000234	0	0	0.016228	0.005679	0	0.00237	0	0	0.105159	0.294247	0.249521	1	0.065487	0.037536	0.095391	0.092265	0.219695	0.131234	0.010055	0.015655	0.045429	0.058922	0.055927	0.307871	0.599773	0.431602	1	1	1	0.581539	0.190365	0.772685	0.294872	0.47599	0.369059	0	0.00237	0.007033	0.095182	0.32587	0.090181	0.086326	0.027638	0.101095
snoRNA_ENST00000408061.1_SNORD88C	SNORD	II	CCCAUGAUGUCCAGCACUGGGCUCUGAUCACCCCUGAGGACACAGUGCACCCCAGGACCU	0	0.050229	0.016043	0.502941	0.218498	0.067531	0.191401	0.139913	1	1	0.735757	0.470248	1	0.065386	0.131798	0.273717	0.15549	0.121025	0.045285	0.111138	0.082875	0.185758	0.876789	0.23552	0.21402	0.320541	1	0.287335	0.669251	1	0.016183	0.308229	0	0.215046	0.113703	0.218964	0.469828	0.014271	0.260798	0.462646	1	0.194339	0.025278	0.160993	0	0.365127
miRNA_MI0033419	miRNA	II	NNGUGAUGGAGAGCAAUACCCGGGGAUGACUGUGACCACAUUGGGAUGUAUUCGUACUGU	NULL	NULL	NULL	NULL	NULL	0.184537	0.039153	0.072553	0.149142	0.267992	0.01401	0.002644	0	0	0.100155	0.413238	0.668983	0.394079	0.06026	0.062672	0.329505	0.061698	0.503233	0.043374	0.290259	0.877226	1	0.126133	0.895085	0.857185	0.58975	1	0.353581	0.606636	0.892812	0.074084	0.249204	1	0.031962	1	0.164451	0.264838	0	0	0.130679	0.607146
snoRNA_ENST00000459623.1_SNORD19B	SNORD	II	GAUGAGUGUACAAAAUCUUGAUUUAAGUGAAUGAAAAAUUACAAGAUCCAACUCUGAUUU	0.133241	0.060164	0.020412	0.030449	0.023795	0.031633	0.975538	0.369499	0.955972	0.993018	0.959806	0.372938	1	0.076234	0.21455	0	0.197295	0.021821	0.018382	0.21314	1	0.290558	0.676973	0.220414	0.686446	0.448101	1	0.936349	1	0.330254	1	0.476238	NULL	0.353936	1	0.106175	0.049225	0.458927	0.492759	0.381002	0.971591	0.047534	0.015957	0.059487	0.029885	0.017649
snoRNA_SNORD50A_chr6_85677268_85677368_neg	SNORD	II	CCCGAACCUGAACUUCUGUUGAAAAAAAAAAACUUUUACGGAUCUGGCUUCUGAGAUGGA	0.226669	0.110378	0.151825	0.169058	0.347613	1	0.168052	0.134781	0.433274	0.496482	0.344091	1	0.480067	0.595163	0.614219	0.239059	0.320506	0.692585	0.594785	0.682711	NULL	NULL	0.582144	0.208933	0.038302	0.022453	0.006226	0.005786	0.002138	0.030063	0.077171	0.648622	0.203021	0.224719	1	0.11019	0.1717	0.573213	0.307613	0.035661	0	0.099686	0.015849	0.234782	0.359877	0.148052
snoRNA_ENST00000363915.1_SNORD8	SNORD	II	UGCUAAUACUGAGCCACCAGGUAGGGCAGUGUUGCCCUGGUUUGGGUGCCAGUGAGUUUA	0.733343	0.533092	0.157729	0.784641	1	1	1	1	0.074561	0.149975	0	1	0	0.078396	0.044822	0.368717	0	0.007925	0.031444	0	0	0.480942	0.030421	0	0.001619	0	0.014742	0.154065	1	1	1	0.762741	0.522526	0	0	0	0	0.161053	0	0	0.704456	0.149549	0.808501	0	0	0
miRNA_MI0025513	miRNA	II	AUUUGCAGUAACAGGUGUGAGCAUUCUAGCAGCAGUUUGAUGAUCAUGUAUGAUACUGCA	0.409917	0.203636	0.118347	0	0	0	0.241983	0	0	0.132496	0.141223	0.237488	0.110149	0.555769	0.315107	1	0.259438	0.170975	0	0.147702	0.144793	0.297653	0.097455	0.82076	0.590942	0.526149	0.17957	0.392595	1	1	0.13276	0.574149	0.015074	0.458711	0.484231	0.726347	0.291438	0.331636	0	0.314182	0.013884	0	0.334545	0.044165	0.008331	0.212231
snoRNA_ENST00000390833.1_SNORD67	SNORD	II	AGUUGCACACUGGUGGAGCCAUGGUAUCAGGUGAUACAGGCACCACUCAGUAUCACCCUG	0.19104	0	0.703392	0.405989	0.052824	0.887441	1	0.013424	0.39884	0.778299	0.330447	0	0	0	0	0	0.168401	0	0.014854	0.021288	1	1	0.920804	0	0.040988	0.024307	0	0.037096	1	1	1	1	0	0.010644	0.023513	0.010485	0	0.721503	0	0	0	0.113591	0	0.021447	0.005719	0.062435
snoRNA_ENST00000459538.1_SNORD125	SNORD	II	UGAUGAUUCUUCUUCCUGAGCACGCUCAUGAUGAGCAAACUGAGCCUCUAAGAAGUUGAC	0.038734	0.078488	0.05996	0	0.023684	1	0.457797	0.09096	0.486518	0.70939	0.07549	0.460974	1	0.354065	1	0.292846	0.123758	0.027522	0.268622	0.222872	0.614173	1	0.787818	0.416724	0.016249	0	0.017568	0.480162	0.160034	1	0.812701	0.31653	0.115603	0.488916	0.441787	0.817618	0.208422	0.270421	0.503486	0.755259	0.228329	1	1	1	0	0.108828
snoRNA_ENST00000362883.1_SNORD104	SNORD	II	AUGACAUUCCAAUUAAAGCACGUGUUAGACUGCUGACGCGGGUGAUGCGAACUGGAGUCU	0.22723	0.020491	0.042321	0.152008	0.01442	0.799771	0.838387	0.029375	0.190891	0.238838	0.751334	0.725262	0.20174	1	1	1	0.308926	0.044821	0.131249	0.503121	0.200981	0.022098	0.524237	0.232811	0.050401	0.024375	0.618924	1	1	0.708075	0.66245	1	0.053839	0.268659	0.050669	0.355533	0.193257	0.102499	0.320578	0.161427	0.56821	0.573076	1	0.456693	1	0.842628
snoRNA_ENST00000411005.1_SNORD63	SNORD	II	GUGAUGUAUUUGUCAACACAUCACUCUGAAGAAAAGUAUGUGGUGACUUUCUGUGACUGA	0.229378	0.150023	0.10321	0.320762	0.340417	1	0.586148	1	1	0.712642	0.579256	0.347146	0.01888	0.058231	0.13938	0.151858	0.137872	0.009828	0	0.012519	0.100519	0.02569	0.176489	0.204707	0.508587	0.170494	0.298783	0.982105	0.780619	1	1	0.136689	1	0.017942	0.151981	0.046773	0.353018	0.207195	0.188029	0.326267	0.084574	0.103088	0.165601	0.120704	0	0.110795
snoRNA_ENST00000384027.1_SNORD101	SNORD	II	UUUAAUUGUCGGAUACCCCUUCACUCCUUUUAUGAGUGAAACAUAAGAGUCUGACAAACN	0.43671	1	0.80096	1	1	0.594729	0.469183	0.153362	0	0.069075	0	0	0.034801	0.183134	0.703479	0.041755	0.41504	0	0.059265	0.000404	0	0	0	0	0	0.084567	0.509138	0.558561	1	0.220699	0.206263	1	0.771095	0	0	0	0	0	0.021731	0.144297	0.039334	0.232651	0.323271	1	0.754641	0.585074
snoRNA_SNORD144_chr4_82898125_82898219_neg	SNORD	II	GUGAUUAAACCUUUUCACUGCUGUUCACAUAAUGAACCGUUGUGAUUAUUGAAUACUUAA	0.01588	0	0.014244	0.051184	0.016971	0.234895	0.397921	0.411893	0.280593	0.014653	0.359414	0.542886	0.930721	0.029681	0.017243	0.036804	0.034043	0	0.009644	0.041234	0.006679	0.05391	0	0	0	0.022184	0.68383	0	0.812847	1	1	1	0.273369	0.058886	0.067644	0.160777	0.065769	0.025899	0.264202	0.034009	0.191617	0.150826	0	0.133515	0.146124	0.117022
intergenic_chr14_20630387_20630516_neg	mRNA-intergenic-lncRNA	II	CUCUAAGAAUUUCCAACUACGGCCAUCCUUAAGGUGGCCGGUUCGAUUCUCUCUGUGUUU	0.074324	0.456359	0.298085	0.556089	0.776616	0.825139	0.921634	0.137681	0.73969	0.956429	0.336904	0.438686	0.482475	0.070537	0.38314	0.714206	0.019173	1	1	0.10407	0	0.047261	0.018936	0	0.136261	0.357497	0.159458	0.497466	1	1	0.897491	1	0	0.061384	0	0	0.124662	0	0.044263	0	0	0.118666	0.172792	0	0.070695	0.235281
tRNA_Ile-TAT-2-3	tRNA	II	GCAAUCGGUUAGCGCGCGGUACUUAUACAACAGUAUAUGUGCGGGUGAUGCCGAGGUUGU	0	0.048139	0.224968	1	0.765559	0.691682	0.830762	1	0.749068	0.459087	1	0	0	0	0	0	0.055193	0	0	0	0.188744	0.128594	0.063963	0.082552	0.465284	0	0.192367	0.096946	1	0.212957	1	1	0	0.138413	0.52143	0.0102	0.197705	0.206761	0.303802	0.048044	0	0.071017	0	0.154427	0.15376	0.451366
snoRNA_ENST00000384693.1_SNORD30	SNORD	II	UGACUUACAUGGAAUCUCGUUCGGCUGAUGACUUGCUGUUGAGACUCUGAAAUCUGAUUU	0.024506	0.00242	0.135054	0.070562	0.441807	1	0.723439	0.774257	1	1	0.346931	0.11316	0.240263	0.262234	0.015441	0.195398	0.026965	0.056196	0.862027	1	0.098717	0.452255	0.196935	0.115887	0.019667	0.129331	0.398287	1	0.418338	0.217216	1	0.542829	0.444572	0.308328	0	0.024468	0.01402	0.050933	0.343589	0.119037	0	0.027003	0.021933	0.01959	0.035146	0.32907
snoRNA_ENST00000362874.1_SNORD36A	SNORD	II	UGAUGUGAAUCUCUCACUGAAUUCAACCUUGAAGUGCGAAUCCAUGAGCUUUUUAACCCU	0.047933	0.075288	0.04453	0.038731	1	0.118998	0.386556	0.445992	1	0.092841	1	0	0	0.002616	0.005988	0.250004	0.310196	0.040843	0.00375	0.023888	0.189559	0.195736	0.037502	0.02247	0.119125	0.358855	0	0.093913	0.376219	0.45365	0.92353	1	0.787262	0.149	0.460741	0.155933	0.164253	0.172794	0.20311	0.175693	0	0.048091	0.00769	0.284733	0.196461	0.078723
snoRNA_ENST00000384706.1_SNORD28	SNORD	II	AUGAUUUGAAUUGAUAAGCUGAUGUUCUGUGAGGUACAAAAGUUAAUAGCAUGUUAGAGU	0.06195	0.234519	0	0	0.354709	0.38305	0.211074	0.296914	0.49315	0.545529	0.446261	0.278143	1	1	1	1	0.512514	0.183846	0.035983	0.064621	0.040286	0.445741	0.311084	0.488476	0.926872	0	0.12887	0	0.844371	0.068924	0.248096	0.299807	0.219458	0	0.289717	0.455609	0.22569	0	0.839178	0.135028	0.174869	0.045405	0.12657	1	0.885177	1
mRNAIntron_ERLIN1_chr10_100179482_100179594_neg	mRNA-intergenic-lncRNA	II	CCCAGGAGGCAGAGGUUGCAGUGAGCCAAGAUUGCACCACUGCAUUCCAGCCUGGGUGAC	0	0	0.027675	0.209857	0	0	0.535969	0.654515	0.464577	0.523013	0.825151	1	1	0.064517	0	0.17231	0.30725	0	0.011105	0.163937	0.169578	0.118017	0	0.777821	0.614589	0.486259	0.22061	1	1	1	1	0.692856	1	0	0.159971	0.805232	0.362249	0.069189	0	0.076063	0	0	0	0.468984	1	0.113346
snoRNA_ENST00000410433.1_SNORD12B	SNORD	II	ACUUAGCUUUUUUCCCCGACAGAUCGACUAUGUUGAUCUAACUUUUCUAAGCCAGUUUCU	0.099756	0.041107	1	0.523133	0.717042	0.727201	NULL	0.259524	1	0.533972	0.062053	0.100071	1	0.140026	0.62268	0.056607	0.168617	0.143429	1	0.636347	0.054094	0.013353	0.001257	0.152646	0.009321	0.002409	0.02545	0.014819	0.32341	1	1	0.01262	0.040793	0.030948	0	0.020213	0	0.063467	0.11578	0.178357	1	0.44825	0.403844	1	0.759354	0.067185
snoRNA_ENST00000459163.1_SNORD2	SNORD	II	GUGAAAUGAUGGCAAUCAUCUUUCGGGACUGACCUGAAAUGAAGAGAAUACUCAUUGCUG	NULL	0.004636	0	0.038067	0.004894	0.49317	0.417397	0.311902	0.032864	0.353214	0.366761	0	0.348835	1	0.736407	0.758248	0.343581	0.187141	0	0	0.030958	0.244164	0.050893	0.366864	0.307523	0.241795	0.207127	1	0.228556	0.341778	0	0.94132	0.11518	0.065059	0.15268	1	0.004894	0.040076	0.079534	0.0818	0	0.06305	0.23381	0	0.005151	0
tRNA_Phe-GAA-2-1	tRNA	II	AAUAGCUCAGUUGGGAGAGCGUUAGACUGAAGAUCUAAAGGUCCCUGGUUCAAUCCCGGG	0.018856	0.786394	0.668823	0	0.281727	0.026897	0.158887	1	1	0.777521	0.318052	1	0.302246	0	0.023015	0.414826	0	0	0	0.006932	NULL	0.048803	0.039375	0	0.009982	0.069322	0.074868	0.255384	0.682133	0.820224	0.509382	NULL	0.847953	0.034107	0	0.280617	0.188834	0.259543	0.140863	1	0	1	0.080414	0.026343	0	0.186062
snoRNA_ENST00000364884.1_SNORD52	SNORD	II	GGGAAUGAUGAUUUCACAGACUAGAGUCUCCGAUGCUGGUCAUGAUGUCAAAACUAAGUU	NULL	NULL	NULL	0.010879	0.003177	0.019409	0.033161	0.011706	0.000696	0	0.114452	0.173941	0.871491	0.154402	0.543844	1	0.061621	0.506027	0.241742	0.111276	0.050176	0.522999	0.539971	0.710344	0.315244	0.78624	0.092432	1	0.272118	0.222725	0.474129	0.056835	0.433483	0.560773	0.526307	0.785674	0.657513	0.268027	0.230341	0.019801	0.075939	0.804952	0.264502	0.717351	0.617825	0.484355
tRNA_Asn-GTT-9-1	tRNA	II	AAUCGGUUAGCGCGUUCGGCUGUUAACUGAAAGGUUAGUGGUUCGAGCCCACCCGGGGAC	0.619512	1	0.67265	0.43934	0.534585	1	0.190491	0.524622	1	0.132371	0.760186	0.083266	0.07093	NULL	0.688663	0.080775	0.244223	0.383236	0.309222	0.017673	0.336028	0.456183	0	0.073421	0.282653	0.045903	0.105565	0	1	1	1	0.647504	0.946407	0.222754	0.111733	0.463299	0	0	0.773826	0.379322	0.483463	0.775605	0.349432	0.770742	0.273401	NULL
snoRNA_ENST00000363389.1_SNORD35A	SNORD	II	GUCUGCGGAUGUCCCUGUGGGAAUGGCGACAAUGCCAAUGGCUUAGCUGAUGCCAGGAGN	0.514447	0	0.272826	0.510634	0.561167	0.564191	0.677309	0.454359	0.372621	0.68327	1	0.367844	0.030372	0.047684	0.25845	0.351496	1	1	0.081563	0.202176	0.192271	0.403914	0.5272	0.386251	0	0	0.238246	0.189904	0.81782	0.800552	0.758741	0.930501	1	0.345667	0.040935	0	0.581152	1	1	0.255514	0.133674	0.15252	0.708076	0.2297	1	0.115047
snoRNA_ENST00000384360.1_SNORA7B	SNORA	II	AGAGGCACCCAUUCCAUUCCCAGCUUGCUCCGUAGCUGGUGAUUGGAAGACACUCUGCGA	0.032584	0	0.257277	0.226492	0.35683	0.636496	1	0.392213	0.326444	0.258277	1	1	0.729252	0.134536	0	0.035383	0	0	0.121942	0.008796	0.074365	0.012394	0	0.116145	1	1	0	0.542741	1	0.638895	0.43979	0.086559	0.04278	0	0.095355	0.093156	0	0	1	1	0	0.06217	0.138134	0.2093	0	0.013594
tRNA_Leu-CAA-1-2	tRNA	II	CUUCCUCGUGUUGAGGAUUCUGGUCUCCAAUGGAGGCGUGGGUUCGAAUCCCACUUCUGA	0.02257	NULL	0.241193	0.003376	0.047524	0.320819	0.14919	0.410373	1	0.497345	0.672084	0.679233	0.021842	0.159119	0.117618	0	0.213129	0.356693	0.049907	0.316649	0.300896	0.076051	0.157993	0	0.087634	0	0.04342	0.080089	1	1	1	0.039846	0.016481	0.046531	0	0.046663	0.091871	0	0.075125	0	0.01112	0.009266	0.025946	0.016746	0.102858	0.096967
snoRNA_ENST00000364805.1_SNORD32A	SNORD	II	CAUUCACCAUCUUUCGUUUGAGUCUCACGGCCAUGAGAUCAACCCCAUGCACCGCUCUGA	0.40908	1	0.964308	0.348516	0.282753	0.712205	0.319213	0.122229	0.875726	0.044169	0.554984	0.281896	1	0.866795	0.304776	1	0.809841	0.370968	0.412995	0.041355	0.563976	0.452698	0	0.265746	0.168722	0.031505	0.670972	0.527822	0.478881	0.094761	0.230142	0.068211	0.460773	0.204999	0	0.406572	0	0.198147	0.117885	0.158077	0.141254	0.479493	0.160218	0.259873	0.013581	0.044107
snoRNA_ENST00000384765.1_SNORA7A	SNORA	II	CAGAGGCACCCAUUCCAUUCCCAGCUUGCUCCGUAGCUGGCGAUUGGAAGACACUCUGCG	0.039674	0.004383	0	0.018914	0.191909	0.133552	0.918488	1	0.70236	0.292246	0.448172	1	0.942477	0.111639	0.184759	0	0.083499	0.015454	0	0	0	0.012456	0	0	0	0.829915	1	0.235504	1	1	0.754489	0.469624	0.317158	0.153158	0.168612	0	0.014993	0.005997	0	0.212438	0.330075	0	0.018683	0.072427	0.112562	0
snoRNA_SNORD80_chr1_173864806_173864905_neg	SNORD	II	AUACAAUGAUGAUAACAUAGUUCAGCAGACUAACGCUGAUGAGCAAUAUUAAGUCUUUCG	NULL	NULL	NULL	0.038738	0	0	0.012863	0.035176	0	0	0	0.015634	0.038293	0.069363	0.045219	0.353541	0.264043	0.893204	0.218527	0.626391	0.42518	0.356609	0.200469	0.531846	0.049524	0.000989	0.237228	0.793811	0.891868	0.285267	1	1	0.610955	0.439527	0	0	0	0.057835	0.790694	0.216103	0.09593	0.129127	0	0.084205	0.414345	0.260827
snoRNA_ENST00000363214.1_SNORD68	SNORD	II	UACGGCCUUGAUGAAAGCACAUUUGAACCCUUUUCCAUCUGAUUGCUGAGGCUUUUCAUC	0.318974	0.570036	0.35108	1	1	0.004342	0.04154	0.26741	0.30343	0.295443	0.782185	0.151795	0.560549	0.177309	0.411487	0.157959	0.070752	0.376969	1	0.028998	1	1	0.263658	0.335054	0.360996	0.28885	0.043791	0.219117	0.04749	0	0.478434	0.748685	0.130784	0.109451	0.322886	0.023423	1	1	0.010881	0.020154	0.026854	0.006861	0.107093	0.112882	0.145846	0.13727
snoRNA_ENST00000363660.1_SNORD35B	SNORD	II	UUGUUUUCACGAUGGUCUUCAGAUGCCCACGUGGGCACUGCUGAGAAAGCCACUUGGUAA	0.976092	0.191776	1	0.190697	0.665649	0.017155	0.180528	0.309364	0.696097	0.251933	0.305842	1	0.4428	0.042377	0.268293	0.00284	0.255569	1	0.199558	0.051068	0.1131	0.248354	0.981375	0.193253	0	0	0	0	1	1	1	1	0	0	0.04073	0.030164	0.293515	0.117417	0.154511	0.56266	0.111396	0.203648	0.135027	1	0.846405	0.186493
snoRNA_ENST00000383903.1_SNORD60	SNORD	II	GACUUCUGACACCUCGUAUGAAAACUGCACGUGCAGUCUGAUUAUUUAGCAAGACUGAGG	0.450725	1	0.474253	0.091182	0.055554	0.160325	0.143616	0.126474	0.305237	0.438577	0.353397	0.011284	0.202291	0.920321	0.379182	0.398484	1	0.753274	0.24248	0.5554	0.073416	0.595733	0.155908	0.159413	0.032699	0.009219	0	0.076345	1	0.836389	1	1	0	0.003361	0.025977	0.034523	0	0.102466	0.035964	0.224522	0.389409	0.161574	0.916192	0.88719	1	0.309222
snoRNA_ENST00000390856.1_SNORD66	SNORD	II	GACUUCCUGUUAGUGCCACGUGUCUGGGCCACUGAGACACCAUGAUGGAACUGAGGAUCU	0.022742	1	0.470907	0.295315	0.463214	0.201893	0.297094	0.320077	1	0.652366	0.402921	0.744201	0.362052	0.581013	0.285218	0.057842	0.053947	0.913735	0.474369	0.395997	1	0.331087	0	0.399314	0.908398	0.258052	0.289834	0.597842	0.22853	0.248291	1	0.186219	0.326616	0.411912	0.505045	0.159966	0.277525	0.393497	0.057505	0.284545	0.072122	1	0.539039	1	1	0.65727
tRNA_Lys-TTT-5-1	tRNA	II	GCUCAGUCGGUAGAGCAUCAGACUUUUAAUCUGAGGGUCCGGGGUUCAAGUCCCUGUUCG	0.138036	0	0.15365	0.164474	0.273868	1	0.413245	1	1	1	0.54764	1	0.641516	0.314101	0	0.031994	0.493039	0.206143	0.064947	0.318507	0.161026	0.65531	0.626189	0	0.954754	0.092726	0.273868	0.824478	0.465834	0.138323	0.007663	0.338144	0	1	0	0.079315	0.150393	NULL	NULL	NULL	NULL	1	0	0.264576	0.106712	0
snoRNA_ENST00000362915.1_SNORA52	SNORA	II	GAAGCCUCACCCGAGGAGUGAGCAGGGCUCCAGUGGGCUCACGUCAUGGGCACUUCUAGA	0	0.514388	0.261701	0	0	0.387964	1	0.145094	0.487188	0.011991	0.108237	0.177445	0.160384	1	1	0.087636	0.819544	0.034604	0.142438	0	0.241984	0.022694	0.255343	1	0.670829	0.818981	0.318274	0.228304	1	0.478255	0.119906	1	1	1	0.555349	0.734564	0	0.004909	0.185975	0.004909	0.511491	0.15797	1	0.4179	0.032914	1
snoRNA_ENST00000391150.1_SNORD69	SNORD	II	AUGAUGAUAAACUGGAUCUGACUGACUGUGCUGAGUCUGUUCAAUCCAACCCUGAGCUUC	0.06686	0.065472	0.081549	0.015316	0	0.001523	0.483427	0.684634	0.245139	0.837477	1	0.936446	0.942447	0.58871	0.181593	0.581187	0.596055	0.584456	0.035468	0	0.295161	0.127361	0.042857	0.037886	0.647375	0	0.037483	1	0.108956	1	0.958434	0.540077	0	0.119927	0.077518	0	0.085982	0.351766	0.299013	0.402997	0.126779	0.026377	0.063322	0.184683	0.067845	0.115942
snoRNA_ENST00000386745.1_SNORD83B	SNORD	II	GAAUGUGCGCUGGGCACAGCGCCCGAGACAGACUGCGGAACCGUUCCUUGUUGCCUUCCU	0	0.103356	0.165402	0.133055	0.967724	0.109182	0	0.033895	0	0.025788	0.125192	0.119611	0.281876	0.497795	1	1	0.059194	0.543097	0.083842	0.258614	0	0	0.0011	0.049621	0	0.518817	0.001385	0.180353	0.658593	0.592922	0.731313	0.61651	0.226633	0.581677	0.897938	0.168458	0.00163	0	0.478484	0.560086	0.619402	0.072475	0	0.01927	0.060702	0.017233
snoRNA_ENST00000384229.1_SNORD49A	SNORD	II	AAUCACUAAUAGGAAGUGCCGUCAGAAGCGAUAACUGACGAAGACUACUCCUGUCUGAUU	0.067189	0.05597	0	0.253837	1	0.182519	1	1	1	0.7269	0.147599	0	0	0.385194	0.313567	0.079856	0.135271	0.156044	0.155212	0.02441	0	0.236239	0	0	0	0.229674	0.325895	0.643346	0.765795	0.993096	1	1	0.991586	0.778771	0.008938	0	0	0.018338	0	0	0.372958	0.656537	0.259416	0.411638	0.002435	0.796862
snoRNA_ENST00000384769.1_SNORD102	SNORD	II	UUAAUGAUGACUGUUUUUUUUGAUUGCUUGAAGCAAUGUGAAAAACACAUUUCACCGGCU	0.004975	0.120423	0.045908	0.022332	0.04636	0.092098	0.007067	0.009159	0	0.236266	0.385353	0.409494	NULL	1	0.74583	0.188549	0.175603	0.096112	0.042063	0.248874	0.381226	0.600984	0.285623	0.041215	0.08096	0.009781	0.060607	0.922338	0.704954	1	0.679796	0.373141	0.021936	0.03901	0.043816	0.08243	0.151857	0.811809	0.585719	0.350922	0.045851	0.148748	0.006897	0.444151	0.096791	1
snoRNA_ENST00000384512.1_SNORD45A	SNORD	II	GUAUUAUCUGAAUCUAUUGCUGAUGUGUAAUAACACUUUAGCUCUAGAAUUACUCUGAGA	0.879641	0.626741	1	1	0.099673	1	0.156599	0.531476	0.245077	0.455187	0.48903	0.807285	0	0.153314	0.298112	0.851243	0.14281	0.09185	0.001556	0.017765	0.007651	0.002593	0.150807	0.020747	0.500225	0	0.114283	0.04573	0.920142	1	0.978925	0.791422	0.298977	0.3792	0.099457	0.080223	0.172894	0.156901	0.115796	0.221866	0.043223	0.030429	0.027058	0.017722	0.02736	0.128676
snoRNA_SNORD78_chr1_173865602_173865685_neg	SNORD	II	AUGAUGUUGAUCAAAUGUCUGACCUGAAAUGAGCAUGUAGACAAAGGUAACACUGAAGAA	0.279977	0.185187	0.59976	0.140055	0.115292	0.799658	1	0.340153	1	1	0.212745	0.280509	0.104109	0.941178	0.393272	0.403124	0.540184	0	0.239571	0.161489	0.053253	1	0.575197	0.121949	0.110899	0.608481	0.198167	1	1	0.234579	0.161556	1	0.22506	0.279578	0.448855	0.385351	0.7062	0.097985	0.347076	0.350404	0.087268	0	0.208818	0.768639	0.281974	0.521612
snoRNA_ENST00000365607.2_SNORD25	SNORD	II	CUAUGAUGAGGACCUUUUCACAGACCUGUACUGAGCUCCGUGAGGAUAAAUAACUCUGAG	0	0.036044	0.114394	0.110982	0.137072	0.036686	0.035683	0	0.138838	0.291563	0.251345	0	0	0	0.556675	1	0.147307	0.055391	0.106767	0.353496	0	0.084812	0.125311	0.167336	0	0.138236	0.201052	0.871317	1	1	0.730553	0.475957	0.395079	0.618327	0.294894	0.414064	0	0.020751	0.001003	0.176447	0.044433	0	0.125913	0.586899	0.156819	0.471582
snoRNA_ENST00000383966.1_SNORA56	SNORA	II	AGUGGUGAGUUCUUCUGUCCAGCGUCAGUAUUUUGAUGGUGGCUUUAGACUUGCCAGAUA	1	1	0.961569	0	0	0.339852	0.145127	0.201646	0	0.988832	0	0.130236	0	0	0	0	1	0	0	0.002307	0.12363	0.797987	0.121114	0	0.001258	0	0.005348	0.258481	0.819064	1	0.76569	1	1	0.077072	0	0.137786	0.004614	0	1	0.070361	0.021077	0	0.261731	0.434541	0	0.067635
snoRNA_ENST00000625943.1_SNORD38B	SNORD	II	NUCUCAGUGAUGAAAACUUUGUCCAGUUCUGCUACUGACAGUAAGUGAAGAUAAAGUGUG	NULL	NULL	NULL	NULL	0	0	0	0.024045	0.0493	0.450301	0.063263	0.219681	0.063061	0.53897	0.040226	0.062608	0.184294	1	0.651886	0.403925	1	0	0.435834	0.08998	0.146337	0.202794	0.41557	0.090635	0.383157	0.353819	0.95091	0.059482	0.112361	1	0.141548	0.118057	0.529493	0.901056	0.295899	0.272459	0.128996	0.951314	1	0.07027	0.680316	0.868794
tRNA_Tyr-GTA-5-1	tRNA	II	GAGGACUGUAGCUACUUCCUCAGCAGGAGACAUCCUUAGGUCGCUGGUUCGAUUCCGGCU	0	0.324553	0.038974	0	0.10571	0.609513	0.425701	1	0.028999	1	0.48973	0.217915	0.504886	1	0.18505	0.315738	0.694112	0.056064	0.261839	1	0.650653	1	1	0.211729	0.514475	0.119011	0.347907	1	0.027761	0.274907	1	0.622969	0.264236	0.168966	0.188143	0.351541	0.240805	0.622892	0	0.0672	0.231139	0.122026	0.013301	0.01013	0.052894	0
snoRNA_ENST00000364915.1_SNORD117	SNORD	II	UUGAAACAGGAGCACCUCAGUGCAAGGACGACUCUUAUCUAUCACCCAUGACUGAUGGCU	0.619613	0.666423	1	0.356119	0.552608	0.375419	0.676471	0.668164	0.408051	0.441629	0.792773	0	0.067354	0.398998	0	0.107845	0.773621	0.28578	0.977075	1	0.915094	0.461526	0.144358	0.726961	0.599915	0.203503	0.161121	0.533208	0.530323	0.06029	1	0.02333	0.4278	0.07581	0.452722	0.416209	1	0	0.655877	0.085411	1	0.117545	0.142069	0.982945	0.158336	0.100085
tRNA_rna51697	tRNA	II	AAUUGCUCAGUUGGGAGAGCGUUAGACUGAAGAUCUAAAGGUCCCUGGUUCGAUCCCGGG	NULL	0.007097	1	1	1	0.001436	0.176079	1	0.453209	1	0.162983	0.990486	0.36086	0.482865	0.162983	0.279834	0.029825	0.020869	0.063706	0	NULL	0.012251	0.02315	0.023911	0	0.023742	0.023573	0.139748	0.44814	0.319206	0.223563	NULL	0.237926	0.043851	0.038274	0.052384	0.008365	0.074098	0.129693	0.288029	0.139241	0.191203	0.085505	0	0.002619	0.017321
tRNA_Ser-CGA-4-1	tRNA	II	GGUGGCCGAGUGGUUAAGGCGUUGGACUCGAAAUCCAAUGGGGUUUCCCCGCACAGGUUC	0.44752	0.060207	0.072302	0.067598	1	0.026475	0.201451	0.11907	0.240156	0.264749	1	NULL	0.010482	0.012767	0.008735	0.020427	0.022846	0	0.000134	0.036017	NULL	0.010348	0.035882	0.050128	0	0.0043	NULL	0.328719	1	0.297809	0.156431	0.1059	0.046768	0.040989	0.027684	0	0.032791	0.048784	0.503696	0.029028	0.045962	0.037226	0.233705	1	1	1
tRNA_Leu-AAG-4-1	tRNA	II	GUGGCCGAGUGGUCUAAGACGCUGGAUUAAGGCUCCAGUCUCUUCGGGGGCGUGGGUUUG	0	0.151827	0	1	0	0.026386	0.131402	0.220991	0.160418	NULL	1	0.550943	0.001753	0.172077	0.316716	0.134207	0.043216	0	1	1	0.396311	0.014113	0.0206	0	0.006224	0.01236	0.830315	0.290856	NULL	0.530168	0.294625	NULL	0.042603	0.069339	0.011308	0.014552	0.135347	0	0.101773	0.064079	0.028928	0.066183	0.711361	0.103176	1	0.60275
snoRNA_ENST00000579969.1_SNORD53	SNORD	II	ACAUCCAUAUGGUUUCGCUGCUGGCUGAGUUUCAGAGAUGACACCUUUCUCUUGGCUGUC	0.112044	0.003079	0.133898	0.012661	0.413749	0	0.770522	1	1	0.896832	0	0.333618	0	0.250019	0.091188	0.094613	0.294073	0.039588	1	0	0.127698	0.676776	1	0.61529	0.090884	0.28332	0.64625	0.890978	1	0.41544	0.358377	0.137627	0.016564	0	0.032087	0.032868	0	0.184327	0.183503	0	0.049345	0.181335	0.27274	0.052163	0.45763	0.009886
snoRNA_ENST00000384320.2_SNORD51	SNORD	II	GAAUAAAAUCAAAUCACCAUCUUUCGGCUGAGUUCGUGAUGGAUUUGCUUUUUUCUGAUU	0.028725	0.709721	0.493572	1	0.193868	0.807201	0.073834	0.507443	0.150179	0.653308	0.081534	0.592745	0.390685	0.159136	0.362724	1	0.207794	0.018022	0.112771	0	0	0.410399	1	0.394453	0.346341	0.316797	0.016165	0.12981	1	1	1	0.857497	0.422578	0.131503	0.052809	0.055375	0.141933	0	0.030309	0.038883	0	0	0.086613	0.077547	0.080387	0.10305
snoRNA_ENST00000384436.1_SNORA70	SNORA	II	CUUCCUUGGUAGUGUACGCAGCCUGUUGGUUGUAUGGGUUGCUCUAAGGGACCUUGGAGA	0.590174	0.692467	0.170219	0.049282	0	0.036281	0.01673	0	0.06964	0.081633	1	0.651146	1	0	0.267876	0.849786	0.99995	0	0.03094	0	0	0	0.029227	0.038398	0.501285	0.827513	1	1	1	0.917208	1	1	0.076291	0.346586	0.379239	0	0.039909	0.036684	0	0.037491	0.057042	0	0.256085	0.102192	0.523255	1
tRNA_Val-CAC-8-1	tRNA	II	UGGUGGUUCAGUGGUAGAAUUCUCGCCUCACACGCGGGACACCCGGGUUCAAUUCCCGGU	0.142772	0.125098	0.437614	0.258574	0.091012	1	0.39951	0.401806	0.212093	0.174334	0.257771	0.493162	0.416611	0.559498	0.858471	1	1	0.504753	0.605061	1	0.158496	0.412135	0.059106	0.161021	0.169743	0.022036	0.043612	0.422235	0.044989	1	0.013198	0.104899	0.123262	0.199468	0.165611	0.109719	0.113621	0.075518	0.215765	NULL	0.840682	0.799365	0.540676	0.133476	0	0.012969
tRNA_Ser-CGA-1-1	tRNA	II	GAUGGCCGAGUGGUUAAGGCGUUGGACUCGAAAUCCAAUGGGGUCUCCCCGCGCAGGUUC	0.265082	0.227865	0	0	0	0	0.188368	0.022027	0.559787	0.516493	0.702582	1	0	0.095703	0.094184	0.026584	0.00076	0	0	0	NULL	0.099501	0.121528	0.197483	0	0.805122	NULL	1	1	0.832465	0.783095	0.306098	0.243056	0	0.063043	1	0.011393	0.047092	0.473199	0	0	0	0.394965	0	NULL	1
snoRNA_ENST00000626886.1_SNORA17B	SNORA	II	GUGGCGAUUUCUACACUCAGUGCUCGGGAACCAGUGGGCACUGAGAAUGGUUUAUGGCCU	1	1	0	0.106617	0.329889	0	0.211878	0.360545	0.765447	0	0.373974	0.256234	0.665476	1	0.591142	0.024416	0.058327	0.055615	0.004476	0	0.125336	0.118961	0.016413	0	0.216761	1	1	0.170371	1	1	0.378857	0.216354	0.469468	0.09034	0.664798	0	0.058056	0	0	0.053173	0.01777	0.002577	0	0	0	0.058734
tRNA_Tyr-GTA-5-4	tRNA	II	GCUGGUAGAGCGGAGGACUGUAGAUUGUACAGACAUUUGCGGACAUCCUUAGGUCGCUGG	0.238583	0.648731	1	1	1	0.798497	1	0.997297	0.018215	0	0	0.101077	0.186194	0.312656	0.000983	0	0.270387	0.1164	0.149302	0.320058	0.13236	0.496017	1	1	1	0.38008	0.585587	0.107495	0.817868	0.637514	0.337463	0.770278	0.123166	0.277673	1	0.939125	0.302537	0.475605	0.071124	0.430849	0.106281	0	0.25807	1	0.159017	0.034405
snoRNA_ENST00000386157.1_SNORA49	SNORA	II	AAAGCACAUAUCCCUCCCCAGUAAGACGCUGUUUUCUUUUGGGGCCUACAAGUUGAGCUG	1	1	0.069268	0	0.13689	0.20314	0.135518	0.41547	1	1	1	0.437965	0.099855	0.098209	1	0.031822	0	0.101501	0.40916	0.105068	0	0.070091	0.069954	0.07064	0.036348	0.072011	0.107125	0.961932	0.467044	0.39613	0.481583	1	1	0.148686	0.042384	0.186543	0.146766	0.087785	0.105754	0.040052	0.227967	0	0	0.17845	0.081613	0.006035
tRNA_Tyr-GTA-5-5	tRNA	II	AGCUGGUAGAGCGGAGGACUGUAGUACUUAAUGUGUGGUCAUCCUUAGGUCGCUGGUUCG	0.124758	0.130176	0.825824	1	0.729284	1	0.897534	0.965782	0.261705	0.068022	0	0.19722	0	0	0.16381	0	0	0.078181	0.331458	0.568859	0.769616	0.089467	1	0.061927	0.233563	0.392408	0.20053	0.535977	1	1	1	1	1	0.069603	0.139807	0.351098	0.639515	0.70054	0.165541	0.608138	0.569537	0.193909	0.036043	0.024079	0.182396	0.076074
snoRNA_ENST00000458838.1_SNORD121B	SNORD	II	AUGAUGUUUUAUUUCCAAGCACAUAUCUGAGUUGUAUGUGUGGACAGCACUGAGACUGAG	0.192407	0.177211	0.516978	0.149371	0.210078	1	0.440997	1	0.081085	0.388449	1	0.546288	0.388565	0	0.216419	0.092724	0.637	0.347926	0.152851	0.099954	0.446101	0.012412	0.126712	0.800562	0.22133	0.426033	0.139975	0.260616	1	1	1	0.702889	1	1	0.112985	0.085686	0.018831	0	0.001933	0	0.052896	0	0	0.146471	0.180884	0.141831
snoRNA_ENST00000390981.1_SNORD89	SNORD	II	UGCAGUGUCUCCAUCAGCAGUUUGCUCUCCAUGGGCACACGAUGACAAAAUAUCCUGAAG	0.64711	0.109604	0.254527	0.526154	0	0.557409	0	0	0.349414	0.319701	0.152212	0	0.337361	1	0.110445	0.849218	0.559231	0	0.223973	0.721674	0.609407	0.072322	0.788249	0.243455	0.075966	0	0	0.288165	1	0.219067	0.625806	0.359365	0	0	0	0	0	0	0	0.144643	0	0.879772	0.21318	0.251163	0.468689	0.31872
tRNA_Leu-AAG-2-1	tRNA	II	GUGGCCGAGCGGUCUAAGGCGCUGGAUUAAGGCUCCAGUCUCUUCGGGGGCGUGGGUUCG	0.03288	0.23269	0.28944	NULL	0.031616	0	0.095795	0.230319	0.304616	1	NULL	1	0.331489	0.213879	0.158236	0.234271	0.508062	0	0	NULL	0	0.031299	0.037781	0	0	0.152071	1	1	NULL	1	0.877174	NULL	0.079829	0.100696	0.019918	0.019285	0.082833	0.159342	0.112551	0.110654	0.022921	0.051533	0.78944	0.236801	1	0.472653
snoRNA_ENST00000516404.1_SNORA74	SNORA	II	GUGUUACACUGCUGGGAGAACAGCAGCCAAUAGCUGGUUGGCAUUCUGGCCCUGGUUCAU	0	0.118014	0	0.322265	0.319597	1	1	0.454591	0.288668	0.461262	NULL	0	0.073137	0	0	0.184117	1	0.306983	0.562296	1	0.482124	0.51281	0.518874	0.044149	0.322265	0.043543	0.324569	0.2239	1	1	1	1	0	0	0.193213	0.44222	0	0.409108	0.253373	0.092058	0	0	0.200127	0.248885	0	0
tRNA_Leu-CAA-4-1	tRNA	II	GACUCAAGGUAAGCACCUUGCCUGCGGGCUUUCUGGUCUCCGGAUGGAGGCGUGGGUUCG	0.260153	0.312961	0.013714	0.744938	0.150596	0.304134	0.151226	0.412272	0	0.623505	1	1	0.314853	0.80773	0.725601	0	0.174083	0.10341	0.378433	0	0	0	0.102411	0.527084	1	0.127948	0	0.367241	0.179285	0.003521	0.117912	0	0.126267	0.074982	0.056119	0.090378	0	0.056066	0.012926	0.017025	0.013819	1	0.767007	1	1	0.005938
snoRNA_ENST00000584302.1_SNORA4	SNORA	II	AAGACCACACUCCACAGUGGGCUAUACCACUUAGUAUAGUUCGCUACUAUUUUGUGGCCU	0.17682	1	0	0	0	0.057291	0.342316	0.056053	0.5041	0.3505	0.445381	0.944627	0.058242	1	0.113154	0.121243	0.065189	0.126477	0.07994	0	0	0.005996	0.006662	0.125906	0	0	0.009897	1	1	1	1	0.658841	1	0.323663	0.058908	0.006757	0	0	0.008184	0.125811	0.146747	0	0	0	0.739162	1
snoRNA_ENST00000578179.1_SNORA77	SNORA	II	CAUUCCAGGGUGCUGUGGCCGCCUCACGUAUCCAGAGUGAUGCAGCUCCCUGGGGACACA	1	1	1	0	0.091808	0.004487	0	0	0.000121	0	0.200595	0.108787	0	0	0.394035	0.398644	0	1	0.246318	0.832095	1	0	0.192348	0.928997	0.003396	0.92839	0.35935	0.601665	1	1	0.136196	0.607122	0.048997	0.606637	1	0.102117	0	0.788192	0	1	1	0.11097	0	0.045237	0	0
tRNA_Gln-CTG-3-1	tRNA	II	UAAUGGUGAGCACUCUGGACUCUGAAUCCAGCGAUCCGAGUUCGAGUCUCGGUGGAACCU	0.07687	0.423609	0.509349	0.345917	0.056503	1	1	0.639766	0.356922	0	0.904706	0.138794	0.061923	0.181171	0.14405	0.741767	0	0	0.03745	0.018396	0.659312	1	1	1	0.15949	0.891073	0.094117	0.26379	0.28268	1	1	0.623012	0	0.129924	0	0.027923	0.026116	0	0.00542	0	0.01659	0.035807	0	0	NULL	0.552383
mRNAIntron_URB1_chr21_32319987_32320131_neg	mRNA-intergenic-lncRNA	III	CGGUCUGACGGGUGACAGGGCUCUGCUGUCAGUGCAGGGUCUCUGUCCUCAGUGAUGAGC	NULL	NULL	NULL	0.114084	0.254495	0.063369	0.556797	0.159289	0.641799	0	0	0.418376	0.815731	0.07143	0	0	0	0	0.319139	0.095053	0	0	0.031735	0.032297	0.037042	0.000867	0.165871	1	0.568583	1	1	1	1	0.135309	0	0	0.05796	0	0.338884	0	0.719096	0.163728	0	0.032041	0	0.162707
miRNA_MI0006313	miRNA	III	GCAUGCAGGCCUGGAUGGGGCAGCUGGGAUGGUCCAAAAGGGUGGCCUCACCAGCCCUGU	0	0.010329	0.007488	0.000167	0	0	0	0	0	0	0	0.016112	0	0	1	0.113287	0	0.008959	0	0.002006	0.060972	0.960249	0.451142	0.280226	0.526856	0.069965	0.194316	0.092495	1	1	0.679254	0.887209	0.504961	0.056995	0.065552	0.119271	1	0.425069	1	0.253082	0.825501	1	1	0.506766	0.077853	0
miscRNA_GLMN_chr1_92298712_92298780_neg	mRNA-intergenic-lncRNA	III	GAUGCAGCCCGCACGCGCGCUGGGGUGUUCACUCGCCUUCCAGCGCGCUGCCCUGAGGAC	0	0.719308	0.41296	1	0.38141	1	0.805806	0.652866	0.022695	0.405336	0	0.07172	0.794839	0.385281	NULL	0.047442	0	0	0	0	0.110482	0	0	0	0	0.322416	0.03759	1	0.473714	0.716376	1	1	1	0	0	0	0.229057	1	1	0.18918	0.02334	0	0	0	0	0
miRNA_MI0000085	miRNA	III	GGGCUUAGCUGCUUGUGAGCAGGGUCCACACCAAGUCGUGUUCACAGUGGCUAAGUUCCG	NULL	NULL	0.051865	0.232373	0	0.107202	0	0	0	0.255038	0	0.10271	1	1	0.689257	0	0.079942	0.012558	0	0.066465	0.345496	0	0	0	0.044412	0	0	0.140077	0	NULL	0.249423	0.211341	0.888857	0.094134	1	0.829743	0.791763	1	0.392359	0.107304	0.260348	0	0	0	0.03604	0
snoRNA_ENST00000577887.1_SNORD53_SNORD92	SNORD	III	GCUGUGAUGACUAUCAUUGGGUUUCGCAUGUUGCUGAGUUCCAGUGAUGCCUCUUUUCUC	NULL	0.006827	0.028929	0.046299	0.009336	0.012638	0.062557	0.029627	0	0.160648	0.065796	1	0.185893	0.054555	0.03166	0.061922	0.032009	0.023911	0.005557	0.000254	0.093963	0.135815	0.726201	0.006859	0.0295	0.00435	0.001397	0.60331	1	1	1	0.902567	0.050109	0.434184	0.394236	0	0.095773	0.304402	0.862175	0.090279	0.033787	0.00127	0	0	0.032041	0
miRNA_MI0022610	miRNA	III	GGUGUGUGGCGUGGGUGCUGCGGGGCCGUCAGGGUGCCUGCGGGACGCUCACCUGGCUGG	0	0.098829	0.459076	0	0.147134	0.11854	0.626984	0.060658	0	0.305325	0.569194	0.983528	0.509416	1	1	1	1	0.082497	0.10452	0.00037	0	0	0	0	0	0.020636	0.081756	0.305557	1	0.474298	1	0.696803	0	0	0.279693	1	0.040994	0.020358	0.041179	0	0.075556	0	0.074585	0.239069	0.126822	0.094665
snoRNA_ENST00000364938.1_SNORA73A	SNORA	III	UGCAUAUUCCUACAGCUUCCCAGAGUCCUGUCGACAAUUACUGGGGAGACAAACCAUGCA	0	0	0	0.007686	0.564195	0.888234	0.770717	1	0.254867	0.222224	0.574691	1	1	1	0.019338	0	0.000992	0	0	0	0	0	0	0.160408	0	0.061238	0.203795	0.620309	1	1	1	1	0	0.143053	0.218918	0.485355	0.851293	0.204042	1	0.974264	0.018594	0	0	0	0	0.002892
mRNAIntron_TOP3A_chr17_18285308_18285406_neg	mRNA-intergenic-lncRNA	III	GGACAGAGCUUGCAGUGGGUAGUGGGUGGUGUCGCCCAAGUCCCUGAGGGUCUCAGGUGG	0	0	0.03749	0.085181	0.773845	0	0	0	0.187252	0	0.30873	0	0.023382	0.430076	0.29853	0	NULL	0	0.009803	0.323501	0.818555	1	1	0.046233	0.10737	0	0.945995	0.968449	0.700057	1	0.794511	0.746357	0.444052	0.143469	0.168639	0	0	0.234412	0.245275	1	0.876777	0	0.007352	0.268193	0.351718	0
miRNA_MI0000440	miRNA	III	AGAGCUUAGCUGAUUGGUGAACAGUGAUUGGUUUCCGCUUUGUUCACAGUGGCUAAGUUC	NULL	NULL	NULL	0	NULL	0	0.018657	0	0.096889	0	0.006204	0.764209	0.58959	0.664857	0.520801	1	0.197655	0	0	0	0	0	0.063772	0.26316	0.569565	0.403202	1	0.400602	1	0.859046	1	0.864702	0.378478	0.410729	0.31124	0.078551	0.261381	0.232552	1	0.973816	0.275477	0	0	0	0	0
snoRNA_ENST00000583861.1_SNORD43	SNORD	III	GAUGAUGAACUUAUUGACGGGCGGACAGAAACUGUGUGCUGAUUGUCACGUUCUGAUUUG	0.036705	0.031862	0.006633	0	0.006084	0	0	0.02584	0.041995	0.037437	0.529673	1	1	0.382814	0.290727	0	0.118008	0.050255	0	0	0	0	0	0	0.021384	0.017803	0.04641	0.485216	0.332722	1	0.979324	0.391807	0.076603	NULL	0	0	0.01294	0	0.067387	0.079371	0.276708	1	0.874663	0.398684	0	0
snoRNA_ENST00000386037.1_SNORD94	SNORD	III	AAUGUAUGUGUUUCUCCUUUGUCCUGCAUGUGGCAGGCUGAUGGGGAGCACUUACAUGAG	0.786691	0.187247	0.182472	0	0.000503	0.025008	0	0	0	0	1	1	0.038329	0.040214	0.078166	0.010431	0	0.543646	0.18486	0	0	0.050896	0	0	0	0	0.075904	NULL	1	1	1	1	0.132204	0.031417	0.022369	0	0.442105	0	0.194788	0.074899	0.662655	0.528943	0	0	0.024254	0
tRNA_Arg-CCT-2-1	tRNA	III	AGUGGCCUAAUGGAUAAGGCACUGGCCUCCUAAGCCAGGGAUUGUGGGUUCGAGUCCCAC	0.014967	0.429449	0.418319	NULL	0.412179	0.038378	0.020724	0.071383	0.029551	0.040681	0.364974	0.378022	0.122425	0.338877	0.807471	0.303953	0.067545	0.01113	0.040681	0.013816	0.013816	0	0.023411	0	0.004222	0.560317	NULL	1	1	1	1	1	1	0.672764	0.09441	0.020724	0.037227	0	0	0.156966	0.227197	0.256748	0.005757	0	0.026865	0
snoRNA_ENST00000585078.1_SNORD92	SNORD	III	GAUGCCUUAAUAUUGUGGUUUCGACUCACUGAGAGUAAAAUGAGGACCUACAAUUCCUUG	0.010199	1	0.403636	0	0.011133	0.024663	0.176301	0.425862	0.246757	0.909054	1	0.267154	0.08939	0.181949	0.376169	0.202346	0.161146	0	0.090568	0.186825	0.05014	0.155498	0.02767	0.118482	0.009264	0.063223	0.066027	1	0.536664	0.974553	0.736004	1	0.001097	0.025232	0.186419	1	0.303844	1	0.139651	0.794879	0.749412	0.217177	0.977966	0	0	0.052496
snoRNA_ENST00000636377.1_SNORD98	SNORD	III	UGAUGUGUGUAAAUCCUAUUCCAUUGCUGAAAUGCAGUGUGGAACACAAUGAACUGAACU	0.203381	0.309052	0.39457	0.15109	1	0.120629	0.183856	0	0.126118	0.273982	0.18901	1	1	0.485241	0.093101	0.060503	0.145434	1	0.934615	0.081034	0.140993	0.147697	0.194708	0.009344	0.251943	0.475478	0.05007	0.043324	1	0.227599	1	0.897786	0.967088	0.110196	0.035238	0	0	0.459012	0.126328	0.52383	0.079107	0.04014	0.261915	0.048771	0.321874	0.013031
snoRNA_ENST00000386747.1_SNORD83A	SNORD	III	ACAGCGCCCGAAUCGGACAGUGUAGAACCAUUCUCUACUGCCUUCCUUCUGAGAACAGCN	1	0.086567	0.002089	0	0	0	0	0.01242	0.086367	0	0.287746	1	0.528674	0.489669	0	0	0.75558	0.123197	0.184438	0.114755	0.128978	NULL	0.202495	0.082618	0.004121	0.056548	0.263049	0.36361	0.243533	1	1	0.080329	0.416781	0	0	0.079098	0.156393	0.007154	0.040207	0	0.005523	0	0.293098	0.60059	0.130638	0.330243
snoRNA_ENST00000458893.1_SNORD42B	SNORD	III	GAUGGAAAAGUUUUAAUCUCCUGACACUUGUGAUGUCUUCAAAGGAACCACUGAUGCACN	0.210047	0.15174	0.205892	0.791322	0.480667	0.070488	0.780322	0.075209	0.138662	0.42963	0.610406	1	0.043766	0.425948	0.872197	1	0.097682	1	0.223974	1	0.082244	0.099759	0.005099	0.056702	0.482886	0.24149	0.344082	0.671262	0.402011	1	0.144847	0.154289	1	0.065908	0.641849	0.084887	0.267409	1	0.200935	0.658751	0.273594	0.801001	0.332609	0.203956	0.055805	0.040272
tRNA_iMet-CAT-2-1	tRNA	III	GAGUGGCGCAGCGGAAGCGUGCUGGGCCCAUAACCCAGAGGUCGAUGGAUCUAAACCAUC	0	0.0284	0	0.194476	NULL	0	0.074457	0.15768	0.022473	0.232384	0.062109	1	1	1	1	0.335117	0.151259	0.127552	0.007903	0.165212	NULL	0.043464	0.038401	0.008149	0.014447	0.033709	0.706536	0.809886	0.249424	1	1	0.298074	1	0.042229	0.034574	0.047662	0.172498	0.354256	0.135701	0.409203	0.550955	0.141381	0.10619	0.030252	0.205466	0.155087
tRNA_Arg-CCT-3-1	tRNA	III	GGUGGCCUAAUGGAUAAGGCAUUGGCCUCCUAAGCCAGGGAUUGUGGGUUCGAGUCCCAC	NULL	1	0.266974	NULL	0.874928	0.022594	0.034352	0.1517	0.08853	0.077925	0.271354	0.192046	0.11781	0.363112	0.633775	0.297637	0.304092	0	0.006225	0	0.134409	0	0.088761	0.051873	0.031124	0.304323	NULL	1	0.860173	1	1	1	1	0.250836	0.098444	0.065476	0.109049	0	0	0	0.090836	0.230086	0.148012	0	0.132104	0
snoRNA_ENST00000383953.1_SNORD21	SNORD	III	CAGUCAGUAGUUGGUCCUUUGGUUGCAUAUGAUGCGAUAAUUGUUUCAAGACGGGACUGA	0.350093	0.245126	0.483616	0.020913	0	0.033783	0.07152	0.325628	0.04062	0.083585	0.121189	0.336889	0.135801	0.10671	0.317048	0	0.020243	0.483884	0.096388	0.129903	0.189559	0.166702	0.062404	0.096991	0	0	0.013607	0.502116	0.733567	0.72539	1	0.492396	0.088814	0.762524	0.532279	0.166702	0.047524	1	1	1	0.746437	0.955501	1	0.551114	0.994177	0.22562
tRNA_Arg-CCT-1-1	tRNA	III	AGUGGCCUAAUGGAUAAGGCACUGGCCUCCUAAGCCAGGGAUUGUGGGUUCGAGUCCCAC	0	0.666353	0.437647	NULL	0.354706	0.03	0.067765	0.09	0.082588	0.045529	0.371294	0.377294	0.068118	0.347647	0.973765	0.436235	0.140471	0	0.033529	0.020118	0.007412	0	0.068118	0	0.173647	0.838235	NULL	1	1	1	1	1	1	0.784588	0.084353	0.002118	0.021882	0	0.146471	0.146471	0.290471	0.274235	0.017647	0	0.096706	0
tRNA_Leu-TAA-4-1	tRNA	III	AAGGCGUUGGACUUAAGAUCCAAUGGACAGGUGUCCGCGUGGGUUCGAGCCCCACUCCCG	0.444274	0.397931	0.367098	0.069981	0.164442	NULL	0.039989	0.103337	0	0	0.027936	0.177523	1	0.888454	1	1	NULL	1	0	0.033262	0	0.091564	0.187427	0.177336	0.170609	0.057555	0.191911	0.15977	1	1	1	1	0.223679	0.076428	0.061012	0.105673	0.70626	0.060638	0.089976	0.239002	0	0.002056	0.053163	0	0.023358	0.309637
snoRNA_ENST00000384504.1_SNORA37	SNORA	III	AACCUUUGUUGGCAUCCUUGCCCUGGGACUGUGCCAGUGGCAGCUGUCAUUCAAUGGGAC	0.087045	1	0.124248	0.036731	0	0	0.312983	0.996821	0.12165	0.03496	0	0.468529	0	0.035196	0.149405	1	1	0.238221	0.398728	0.6301	0.162869	0.429554	0.184601	0.065077	0	0	0.710412	1	0.614864	0.851195	1	0.649469	1	0.13098	0	0.16783	0	1	0.043936	0	0.130744	0.064014	0.645217	0.261488	0.183065	0.503017
tRNA_Leu-CAA-2-1	tRNA	III	CUUCCUGUGUUCGGGUCUUCUGGUCUCCGUAUGGAGGCGUGGGUUCGAAUCCCACUUCUG	0.04321	0.714347	1	0.107305	0.081246	0.262036	0.259162	0.031329	0.259066	0.138922	0.37921	0.690012	0.264623	0.074156	0	0.063234	NULL	0.129341	0.048479	0.055186	0.102132	0.152048	0.259066	0.073293	0	0.106156	0.061701	0.064575	1	0.907114	1	1	0	0.076838	0.163162	0.03497	0	0.023665	0.039952	0.08709	0.009006	0.119377	0.056048	0	0	0.014563
tRNA_Leu-TAA-1-1	tRNA	III	AAGGCGUUGGACUUAAGAUCCAAUGGACAUAUGUCCGCGUGGGUUCGAACCCCACUCCUG	0.015622	0.016462	0.005711	0	0	NULL	0.009407	0.027548	0	0.011591	0.027213	0.244745	0.441951	0.741961	1	0.697279	NULL	0.291947	0.131695	0.020997	0	0.012766	0.037795	0.096252	0.059296	0	0.004199	0.038803	1	1	1	1	0.060472	0.09306	0.030068	0.028556	0.256671	0.053417	0.035779	0.149165	0.004703	0.005039	0.005711	0	0	0.024693
tRNA_Glu-CTC-2-1	tRNA	III	GGUGGUCUAGUGGUUAGGAUUCGGCGCUCUCACCGCCGCGGCCCGGGUUCGAUUCCCGGU	NULL	0.139044	0.191539	1	0	0.045517	0.127748	0.019602	0.27244	0.158979	0.402514	NULL	1	0.795393	0.248851	0.814663	0.485741	0.116618	0.602525	0.513151	0.214131	0.342212	0.155823	0.109807	0.292873	0.194031	0.283404	1	0.137549	0.621297	0.406003	1	0.404674	0.209148	0.499695	0.000664	0.045517	0.87862	0.339388	0	0.295697	0.007974	0.075087	0.156819	0.051996	0
tRNA_rna8442	tRNA	III	GGUGGUUCAGUGGUAGAAUUCUCGCCUCCCACGCGGGAGACCCGGGUUCAAUUCCCGGUC	0.148368	0.238065	0.197074	0.0991	0.885951	0.040186	0.048143	0.07322	0.020736	0	0.025478	0.211381	0.102958	NULL	0.949044	1	0.489793	0.651181	0.794406	0.096608	0.418582	0.066388	0.179955	0.496865	0.076595	NULL	0.983282	0.37285	0.712506	0.024433	1	1	1	1	0.082864	0.074184	0.022504	0.344961	0.165247	0.686465	0.200129	0.062289	0.050394	0.026684	0	0.005224
snoRNA_ENST00000391305.1_SNORA3B	SNORA	III	ACUGGUCUUGAUUCACUGGUGGGGGCAGUCGGUGCCCCCGUUAGUGCCCAGAUCAGAAAC	1	0.037613	0	0	0.010888	0	0.061698	0.51943	0.660972	0	1	1	0.382506	0.142532	0.034753	0	0.032004	0.109429	0	0.235904	0	0	0.009238	0	0	0	1	1	0.895447	1	NULL	1	0.468839	0	0	0.024745	0	0.019026	0	0	0.020676	0	0.004729	0	0.060048	0
tRNA_Glu-TTC-1-1	tRNA	III	UAUGGUCUAGCGGUUAGGAUUCCUGGUUUUCACCCAGGUGGCCCGGGUUCGACUCCCGGU	0	0	0.192416	NULL	0.173809	0	0.048633	0.014801	0.037215	0	0.28503	NULL	1	1	0	0.42839	0	0	0.106146	0.42543	0.221173	0	0	0	0.051593	0.418241	1	1	1	1	0.56287	1	0.019453	0.060051	0.001269	0.066394	0	0	0.215252	0	0	0	0	0	0	0
mRNAIntron_ACLY_chr17_41874300_41874408_neg	mRNA-intergenic-lncRNA	III	UAGCUAGGAGUUUGAGGCUGAAGUGAGCUAUGGUCUCACCAGUGUACUCCAGCCUGGGCA	0.098941	0.095797	0	0	0	0.556249	0.08962	0	0.051155	NULL	NULL	NULL	1	0.587358	1	0.971555	0	0.048853	0	NULL	0.983404	0.627002	0	0	0	0	0	0.048684	0.760196	1	1	0.169244	1	0.026673	0	0	0	0.04116	0	0	0	0.100907	0.453153	0	0.201982	0.049583
tRNA_Gly-TCC-3-1	tRNA	III	GGUGGUAUAGUGGUAAGCAUAGCUGCCUUCCAAGCAGUUGACCCGGGUUCGAUUCCCGGC	NULL	0.135168	0.144808	NULL	0.019482	0.374172	0.460735	0.019482	0.327978	0.275959	0.610966	NULL	1	0.623017	0.822454	0.284394	0	0.361518	0.548905	1	0.188391	0	0.001808	0.048002	0	0.097208	0.239205	1	1	1	0.291826	1	1	0.011046	0.061458	0.059249	0	0.062462	0.117092	0	0.272344	0	0	0	0	0
tRNA_Gly-CCC-5-1	tRNA	III	UGGUGCAGUGGUAGAAUUCUCGCCUCCCACGUGGGAGACCCGGGUUCAAUUCCCGGCCAA	0.16625	0.033193	0.561648	0.529021	0.294215	0.09628	0.571927	0.086661	0.73846	0.697911	0.373238	0.831062	1	0.568155	0.768164	0.976567	1	0.142958	1	0.053374	0.150596	0.220755	0.027913	0.004715	0	0.057711	0.053656	0	1	1	1	1	0.010467	0.03225	0.033476	0.085247	0	0.316469	0.081286	NULL	0.055071	0	0.066481	0	0.014899	0
tRNA_Ser-TGA-1-1	tRNA	III	AAGGCGUUGGACUUGAAAUCCAAUGGGGUCUCCCCGCGCAGGUUCGAACCCUGCUCGCUG	0.090796	0.203393	0.057966	0	0.013081	NULL	0.074124	0.075663	0.141323	0	0.091052	NULL	0.567602	1	1	0.327275	0.295471	0.265462	0.024366	0.023597	0.532464	0.045141	0.074894	1	0	0.092848	0.034369	0.548366	0.093361	NULL	1	0.027444	0	0.059505	0.006669	0	0.001282	0	0	0.103364	0	0	0	0	0.167228	0.069764
snoRNA_ENST00000408548.1_SNORA11D	SNORA	III	AGCUGGGGUCAUCGUGAUGAGGGGCACAAACUUGUGGCCUCCCUACAGACAAAUGCCCUA	0.524549	0.258996	1	1	0	0	0	0	0	0.080087	0.7524	0.210171	0.537195	0.494692	1	0	1	0.822418	0.078214	0.945828	0	0.032784	0	0	0.04742	0.153735	0.742565	0.5619	1	1	1	1	1	0	0.298572	0	1	0	0.107954	1	0.181953	0	0	0.094372	0.849114	0.315549
tRNA_Ala-AGC-19-1	tRNA	III	AUUAGCUCAAGCGGUAGAGCGCCUGCUUAGCAUGCAAGAGGUAGCAGGAUCGAUGCCUGC	0.028142	0.495653	0	0.333253	0	0	0.262509	0.394876	0.225024	0.329249	0.444152	1	0.636918	1	0.813222	1	0.998424	0.170075	0.361951	0.945366	0	0	0	0	0.298882	0.075193	0.686194	0.279861	NULL	NULL	NULL	NULL	1	0.234923	0	0.51979	1	0.870395	0	0.534473	0.232921	0.372629	0.50711	0	0.040489	0
tRNA_Glu-TTC-4-1	tRNA	III	GGUGGUCUAGUGGCUAGGAUUCGGCGCUUUCACCGCCGCGGCCCGGGUUCGAUUCCCGGU	NULL	0.050072	0.143709	0	0	0	0.056761	0	0.220897	0	0.129248	0.385575	1	1	0.113702	0.505604	0.074114	0.081345	0.487708	0.281996	0.133044	0.12979	0	0	0.410521	0	1	1	1	1	1	1	0.675886	0.172993	0.008677	0	0	0	0.039949	0	0	0	0	0	0.030188	0
snoRNA_ENST00000384714.1_SNORD15B	SNORD	III	CCUGCUCUUGGUCCUUGUCAGUGCCAUGUUCUGUGGUGCUGUGCACGAGUUCCUUUGGCA	0.24504	0.064585	0.003669	0.030114	0	0.484348	0.088049	0.075973	0.080253	0	0	0.006802	0	0	0.056024	0.040585	0.25062	0.069553	0.039362	0.017732	0.000153	0.050904	0.002293	0	0	0.019872	0.04349	1	1	0.69744	1	1	0.139488	0.022547	0	0	0.037681	0	0.02591	0.012841	0.416859	0.494513	0.493061	0.582563	0.249167	0.119616
tRNA_Phe-GAA-1-1	tRNA	III	AAUAGCUCAGUUGGGAGAGCGUUAGACUGAAGAUCUAAAGGUCCCUGGUUCGAUCCCGGG	0.072361	0.46956	0.393722	0	0.777965	0.028123	0.167158	1	1	0.532442	0.39151	1	0.255635	0.610807	0.116916	0.40415	0	0.014851	0	0.062882	NULL	0.033179	0.036339	0.064462	0	0.073941	0.06541	0.425005	0.922688	1	1	NULL	0.846851	0.083421	0.032863	0.182326	0.104908	0.171582	0.310301	1	0.270171	0.596271	0.031283	0.00316	0	0.063198
tRNA_Ala-AGC-9-1	tRNA	III	AUUAGCUCAGGCGGUAGAGCGCUCGCUUAGCAUGCGAGAGGUAGCGGGAUCGACGCCCGC	0.524836	0.591308	0.07889	0.830533	1	0.090942	0.129291	0.098977	0.174215	0.148283	0.077064	1	0	0.891892	0.862673	0.580716	0.535793	0.047845	0.333455	0.993061	0	0	0	0	0.236669	0.024105	0.203068	0	NULL	1	1	NULL	0.394814	0.124909	0.07889	0.14317	0.123448	0	0.372535	1	0.987217	0.278671	0.28561	0.144631	0.296202	0.256026
tRNA_Gln-CTG-5-1	tRNA	III	CAUGGUGUAAUGGUUAGCACUCUGGACUCUGAAUCCGGUAAUCCGAGUUCAAAUCUCGGU	0	0.119055	0.125285	NULL	0	0.022842	0.031321	0.123554	0.273412	0.750671	0.65463	NULL	1	0.947942	0.28241	0.512906	0.037897	0	0.002942	0.072852	0.641306	0.195714	0.055721	0	0	0.03582	0.073025	0.431402	0.96542	1	1	0.335189	1	0.159721	0.238803	0.174257	0.328959	0.030283	0.376893	1	0.469818	0.985493	0	0.01592	0.00173	0.014363
tRNA_Leu-AAG-1-1	tRNA	III	UAAGGCGCUGGAUUAAGGCUCCAGUCUCUUCGGAGGCGUGGGUUCGAAUCCCACCGCUGC	0.332216	0.520472	0.983728	0.414743	0	0	0.290293	0.292666	0.176786	0	0	0.446514	1	1	NULL	1	0.42964	NULL	0.117858	0	0.029662	0.01292	0.089777	0.121812	0.045482	0.099665	0.0029	0.060643	0.457324	0.160307	1	0.230574	0.135128	1	0.028344	0.055765	0.13816	0.396813	0.232287	0.005405	0.05181	0.065784	0.014501	0.002505	0.109816	0.106652
tRNA_Leu-TAA-3-1	tRNA	III	AAGGCGUUGGACUUAAGAUCCAAUGGAUUCAUAUCCGCGUGGGUUCGAACCCCACUUCUG	0.24758	0.214521	0.189091	0.041596	0.128604	NULL	0.040325	0.052313	0	0.007266	0.034512	0.020162	0.638659	0.515141	1	1	NULL	0.862444	0.184005	0.033604	0.211252	0.150764	0.154942	0.2365	0.265018	0.044684	0.36474	1	0.367102	0.766173	1	1	1	0.150764	0.056128	0.07629	0.502971	0.046501	0.206892	0.571451	0.07629	0	0	0.028155	0	0.137323
tRNA_Leu-CAG-1-1	tRNA	III	AAGGCGCUGCGUUCAGGUCGCAGUCUCCCCUGGAGGCGUGGGUUCGAAUCCCACUCCUGA	0.559376	0.887963	0	0	NULL	0	0.042993	0	0	0.03189	0.151419	0.470556	1	1	1	1	NULL	0.198191	0.080788	0.258901	0.036851	0.020551	0	0	0.099686	0	0.639928	0.233388	0	NULL	1	0.560557	0.532919	0.720008	0.244727	0.807411	0.287484	0.517801	0.308744	0	0	0.006378	0	0.028583	0.201735	0.193231
tRNA_Arg-TCG-3-1	tRNA	III	CGUGGCCUAAUGGAUAAGGCGUCUGACUUCGGAUCAGAAGAUUGAGGGUUCGAGUCCCUU	0	0.294258	0.209087	NULL	1	0.00384	0.023736	0.093199	0.076095	0.078888	0.385363	0.301588	0.300192	0.662517	0.580488	0.086218	0.085171	0	0.05201	0.02583	NULL	0.237361	0.054802	0.129501	0	0.148002	0.773169	1	1	1	0.653441	NULL	1	0.06318	0.02967	0.079586	0.038746	0.329513	0.065274	0.39025	0.191285	0.223748	0.180115	0	0.184304	0
[truncated: 14 more columns]

## Sheet: Figure 3d
I	0.07	0.054	0.082	0.088	0.067	0.071	0.068	0.086	0.113	0.167	0.115	0.127	0.122	0.126	0.156	0.126	0.128	0.12	0.117	0.095	0.182	0.181	0.288	0.321	0.571	0.477	0.701	0.692	0.74	0.843	0.848	0.809	0.775	0.553	0.49	0.41	0.22	0.104	0.055	0.051	0.048	0.042	0.033	0.045	0.076	0.092	0.089	0.091	0.131
II	0.269	0.329	0.318	0.339	0.346	0.427	0.388	0.38	0.411	0.461	0.446	0.392	0.356	0.328	0.305	0.299	0.265	0.238	0.222	0.226	0.227	0.234	0.282	0.253	0.235	0.235	0.293	0.456	0.726	0.712	0.703	0.607	0.383	0.235	0.212	0.227	0.179	0.203	0.259	0.218	0.19	0.255	0.247	0.282	0.317	0.274	0.368	0.328	0.357
III	0.207	0.299	0.238	0.198	0.246	0.117	0.174	0.171	0.162	0.161	0.299	0.551	0.539	0.556	0.532	0.432	0.27	0.216	0.178	0.212	0.155	0.134	0.105	0.089	0.101	0.123	0.334	0.577	0.732	0.872	0.89	0.759	0.555	0.206	0.142	0.155	0.221	0.288	0.258	0.338	0.254	0.209	0.187	0.098	0.123	0.076	0.083	0.174	0.17
[truncated: 11 more columns]

## Sheet: Figure 3e
RNA	Cluster	Enrichment score	Cleavage score
miscRNA_AURKB_chr17_8204906_8204967_neg	I	5.072	0.221
miRNA_MI0003205	I	4.739	3.044
miRNA_MI0003836	I	4.171	3.054
mRNAIntron_EBF3_chr10_129839334_129839432_neg	I	4.067	0.061
miRNA_MI0022555	I	4.034	1.588
miRNA_MI0005762	I	4.029	0.433
miRNA_MI0003184	I	3.91	0.513
miRNA_MI0010629	I	3.849	0.961
miRNA_MI0003602	I	3.721	2.469
mRNAIntron_PNPLA7_chr9_137533022_137533093_neg	I	3.67	1.444
miRNA_MI0003686	I	3.442	1.244
miRNA_MI0000439	I	3.432	0.634
miRNA_MI0000076	I	3.402	0.839
miRNA_MI0000267	I	3.395	0.99
miRNA_MI0000467	I	3.381	1.163
miRNA_MI0000286	I	3.304	0.451
miRNA_MI0000071	I	3.271	0.858
miRNA_MI0000456	I	3.226	2.212
miRNA_MI0001446	I	3.221	0.518
miRNA_MI0000253	I	3.179	1.461
miRNA_MI0000747	I	3.176	1.318
miRNA_MI0003685	I	3.166	0.851
miRNA_MI0000802	I	3.137	1.095
miRNA_MI0000069	I	3.127	1.331
miRNA_MI0000438	I	3.117	1.151
miRNA_MI0000739	I	3.116	2.037
miRNA_MI0000735	I	3.088	1.26
miRNA_MI0000470	I	3.056	2.825
miRNA_MI0006443	I	3.056	2.518
miRNA_MI0000462	I	3.049	0.665
miRNA_MI0000803	I	3.011	1.103
miRNA_MI0000239	I	2.977	2.346
miRNA_MI0000471	I	2.94	1.308
mRNAExon_GLUL_chr1_182391711_182391790_neg	I	2.895	0.322
miRNA_MI0000748	I	2.842	1.698
miRNA_MI0000482	I	2.83	1.617
miRNA_MI0000750	I	2.81	0.338
miRNA_MI0000805	I	2.805	0.985
miRNA_MI0000279	I	2.802	1.202
miRNA_MI0000465	I	2.784	1.586
miRNA_MI0000095	I	2.774	1.194
miRNA_MI0000074	I	2.752	1.731
miRNA_MI0003137	I	2.742	1.992
miRNA_MI0003834	I	2.679	0.733
miRNA_MI0000084	I	2.662	0.789
miRNA_MI0000469	I	2.659	1.697
miRNA_MI0000081	I	2.641	1.665
miRNA_MI0000073	I	2.623	2.788
miRNA_MI0000083	I	2.605	1.483
miRNA_MI0000072	I	2.594	1.424
miRNA_MI0000091	I	2.574	1.821
miRNA_MI0000466	I	2.563	0.886
miRNA_MI0003760	I	2.552	1.038
miRNA_MI0000070	I	2.543	0.653
mRNAIntron_EEF2_chr19_3977038_3977111_neg	I	2.541	0.775
miRNA_MI0000089	I	2.516	2.209
miRNA_MI0000263	I	2.514	0.726
miRNA_MI0000098	I	2.504	0.586
miRNA_MI0001445	I	2.491	-0.26
miRNA_MI0000077	I	2.489	0.84
miRNA_MI0000272	I	2.487	0.591
snoRNA_ENST00000630615.1_SNORD19B	I	2.477	0.868
miRNA_MI0000812	I	2.476	0.579
snoRNA_ENST00000516978.2_SNORD19	I	2.458	0.833
miRNA_MI0003646	I	2.415	1.231
miRNA_MI0000483	I	2.35	0.861
miRNA_MI0003190	I	2.347	0.505
miRNA_MI0000079	I	2.345	2.103
miRNA_MI0003599	I	2.339	1.565
miRNA_MI0000809	I	2.333	0.735
miRNA_MI0000090	I	2.302	0.926
miRNA_MI0000294	I	2.248	0.726
miRNA_MI0003188	I	2.105	1.216
miRNA_MI0000082	I	2.097	1.72
miRNA_MI0000101	I	2.047	2.109
miRNA_MI0000299	I	2.008	0.835
miRNA_MI0003581	I	1.995	2.048
miRNA_MI0000088	I	1.945	1.5
miRNA_MI0016792	I	1.92	3.15
miRNA_MI0000093	I	1.873	1.58
miRNA_MI0006444	I	1.835	0.998
miRNA_MI0000734	I	1.807	1.124
miRNA_MI0003628	I	1.52	-0.089
miRNA_MI0000815	I	1.313	0.421
miRNA_MI0000449	I	1.281	1.503
snoRNA_ENST00000459373.1_SNORA78	I	0.984	0.688
miRNA_MI0001150	I	0.85	0.423
snoRNA_ENST00000428514.1_SNORD62A	I	0.81	0.262
snoRNA_ENST00000459579.1_SNORD10	I	0.225	1.282
tRNA_Gln-CTG-8-1	I	0.155	0.376
snoRNA_ENST00000408564.2_SNORA2C	I	0.126	1.243
mRNAIntron_EML3_chr11_62602679_62602758_neg	II	3.667	0.481
miRNA_MI0016008	II	3.019	0.899
snoRNA_SNORD157_chr19_55402584_55402657_neg	II	2.965	1.896
snoRNA_ENST00000390994.1_SNORD72	II	2.911	0.587
snoRNA_ENST00000386910.1_SNORD105	II	2.787	2.74
snoRNA_SNORD103A_chr1_30935668_30935771_neg	II	2.728	0.189
snoRNA_ENST00000619178.1_SNORD3D	II	2.662	0.71
mRNAIntron_EXOC2_chr6_609167_609252_neg	II	2.536	-0.179
mRNAExon_IFRD2_chr3_50288504_50288581_neg	II	2.448	0.551
snoRNA_SNORD167_chr1_1304724_1304812_neg	II	2.396	0.937
mRNAIntron_ORC5_chr7_104195399_104195475_neg	II	2.344	1.19
snoRNA_ENST00000459577.1_SNORD124	II	2.295	0.36
snoRNA_ENST00000413522.1_SNORD56	II	2.266	0.948
snoRNA_ENST00000364533.1_SNORD14B	II	2.163	0.632
mRNAIntron_SRP68_chr17_76044964_76045110_neg	II	2.133	0.88
mRNAIntron_PAMR1_chr11_35526555_35526718_neg	II	2.017	-0.021
snoRNA_ENST00000459174.1_SNORD4A	II	1.916	0.511
snoRNA_ENST00000411292.1_SNORD71	II	1.869	-0.204
snoRNA_ENST00000365382.1_SNORD14C	II	1.792	0.562
snoRNA_ENST00000459342.1_SNORD5	II	1.79	1.278
snoRNA_ENST00000362761.1_SNORD33	II	1.761	0.176
snoRNA_ENST00000410413.1_SNORD19	II	1.666	0.858
snoRNA_ENST00000458770.1_SNORD105B	II	1.656	1.298
snoRNA_ENST00000408876.1_SNORD23	II	1.622	1.081
snoRNA_ENST00000384048.1_SNORD37	II	1.563	1.318
snoRNA_ENST00000384147.1_SNORD26	II	1.553	1.826
snoRNA_SNORD143_chr4_82895833_82895926_neg	II	1.473	-0.73
snoRNA_ENST00000391079.1_SNORD65	II	1.449	0.836
snoRNA_SNORD76_chr1_173866571_173866713_neg	II	1.41	2.147
snoRNA_ENST00000459124.2_SNORD11	II	1.383	0.503
mRNAIntron_MICAL3_chr22_17809065_17809160_neg	II	1.327	0.171
snoRNA_ENST00000362566.1_SNORD9	II	1.306	0.413
snoRNA_ENST00000365530.1_SNORD82	II	1.28	1.165
snoRNA_ENST00000408061.1_SNORD88C	II	1.256	0.097
miRNA_MI0033419	II	1.208	0.876
snoRNA_ENST00000459623.1_SNORD19B	II	1.153	0.906
snoRNA_SNORD50A_chr6_85677268_85677368_neg	II	1.109	0.325
snoRNA_ENST00000363915.1_SNORD8	II	1.093	0.405
miRNA_MI0025513	II	1.073	0.387
snoRNA_ENST00000390833.1_SNORD67	II	1.066	-0.141
snoRNA_ENST00000459538.1_SNORD125	II	1.051	-0.354
snoRNA_ENST00000362883.1_SNORD104	II	1.042	0.767
snoRNA_ENST00000411005.1_SNORD63	II	1.002	1.081
snoRNA_ENST00000384027.1_SNORD101	II	0.995	0.613
snoRNA_SNORD144_chr4_82898125_82898219_neg	II	0.986	-0.135
intergenic_chr14_20630387_20630516_neg	II	0.959	0.406
tRNA_Ile-TAT-2-3	II	0.935	0.526
snoRNA_ENST00000384693.1_SNORD30	II	0.848	1.077
snoRNA_ENST00000362874.1_SNORD36A	II	0.846	1.543
snoRNA_ENST00000384706.1_SNORD28	II	0.829	1.547
mRNAIntron_ERLIN1_chr10_100179482_100179594_neg	II	0.813	0.994
snoRNA_ENST00000410433.1_SNORD12B	II	0.789	1.032
snoRNA_ENST00000459163.1_SNORD2	II	0.765	0.894
tRNA_Phe-GAA-2-1	II	0.704	0.015
snoRNA_ENST00000364884.1_SNORD52	II	0.703	0.785
tRNA_Asn-GTT-9-1	II	0.691	0.094
snoRNA_ENST00000363389.1_SNORD35A	II	0.663	-2.173
snoRNA_ENST00000384360.1_SNORA7B	II	0.649	0.292
tRNA_Leu-CAA-1-2	II	0.6	0.203
snoRNA_ENST00000364805.1_SNORD32A	II	0.567	1.336
snoRNA_ENST00000384765.1_SNORA7A	II	0.564	1.236
snoRNA_SNORD80_chr1_173864806_173864905_neg	II	0.563	1.22
snoRNA_ENST00000363214.1_SNORD68	II	0.557	1.383
snoRNA_ENST00000363660.1_SNORD35B	II	0.554	0.549
snoRNA_ENST00000383903.1_SNORD60	II	0.537	0.73
snoRNA_ENST00000390856.1_SNORD66	II	0.502	0.109
tRNA_Lys-TTT-5-1	II	0.483	-0.475
snoRNA_ENST00000362915.1_SNORA52	II	0.483	0.513
snoRNA_ENST00000391150.1_SNORD69	II	0.463	1.887
snoRNA_ENST00000386745.1_SNORD83B	II	0.461	-1.297
snoRNA_ENST00000384229.1_SNORD49A	II	0.42	0.786
snoRNA_ENST00000384769.1_SNORD102	II	0.413	0.514
snoRNA_ENST00000384512.1_SNORD45A	II	0.386	0.664
snoRNA_SNORD78_chr1_173865602_173865685_neg	II	0.376	1.576
snoRNA_ENST00000365607.2_SNORD25	II	0.368	1.123
snoRNA_ENST00000383966.1_SNORA56	II	0.349	0.906
snoRNA_ENST00000625943.1_SNORD38B	II	0.345	0.824
tRNA_Tyr-GTA-5-1	II	0.297	0.678
snoRNA_ENST00000364915.1_SNORD117	II	0.288	1.059
tRNA_rna51697	II	0.257	-0.257
tRNA_Ser-CGA-4-1	II	0.254	-0.093
tRNA_Leu-AAG-4-1	II	0.198	0.545
snoRNA_ENST00000579969.1_SNORD53	II	0.186	1.688
snoRNA_ENST00000384320.2_SNORD51	II	0.173	0.395
snoRNA_ENST00000384436.1_SNORA70	II	0.17	1.308
tRNA_Val-CAC-8-1	II	0.164	0.329
tRNA_Ser-CGA-1-1	II	0.163	0.019
snoRNA_ENST00000626886.1_SNORA17B	II	0.109	0.355
tRNA_Tyr-GTA-5-4	II	0.089	0.827
snoRNA_ENST00000386157.1_SNORA49	II	0.086	0.617
tRNA_Tyr-GTA-5-5	II	0.081	0.768
snoRNA_ENST00000458838.1_SNORD121B	II	0.078	0.748
snoRNA_ENST00000390981.1_SNORD89	II	0.077	1.143
tRNA_Leu-AAG-2-1	II	0.054	0.109
snoRNA_ENST00000516404.1_SNORA74	II	0.044	1.297
tRNA_Leu-CAA-4-1	II	0.043	0.336
snoRNA_ENST00000584302.1_SNORA4	II	0.028	1.048
snoRNA_ENST00000578179.1_SNORA77	II	0.025	1.425
tRNA_Gln-CTG-3-1	II	0.01	-0.11
mRNAIntron_URB1_chr21_32319987_32320131_neg	III	3.386	0.529
miRNA_MI0006313	III	3.203	1.238
miscRNA_GLMN_chr1_92298712_92298780_neg	III	2.938	0.903
miRNA_MI0000085	III	2.329	3.15
snoRNA_ENST00000577887.1_SNORD53_SNORD92	III	2.199	0.479
miRNA_MI0022610	III	1.822	1.096
snoRNA_ENST00000364938.1_SNORA73A	III	1.813	0.64
mRNAIntron_TOP3A_chr17_18285308_18285406_neg	III	1.716	0.08
miRNA_MI0000440	III	1.587	0.959
snoRNA_ENST00000583861.1_SNORD43	III	1.478	0.602
snoRNA_ENST00000386037.1_SNORD94	III	0.989	0.731
tRNA_Arg-CCT-2-1	III	0.93	0.142
snoRNA_ENST00000585078.1_SNORD92	III	0.911	-0.412
snoRNA_ENST00000636377.1_SNORD98	III	0.793	0.898
snoRNA_ENST00000386747.1_SNORD83A	III	0.757	-0.337
snoRNA_ENST00000458893.1_SNORD42B	III	0.687	0.881
tRNA_iMet-CAT-2-1	III	0.658	-0.25
tRNA_Arg-CCT-3-1	III	0.632	0.212
snoRNA_ENST00000383953.1_SNORD21	III	0.617	0.965
tRNA_Arg-CCT-1-1	III	0.589	0.087
tRNA_Leu-TAA-4-1	III	0.545	0.094
snoRNA_ENST00000384504.1_SNORA37	III	0.533	0.155
tRNA_Leu-CAA-2-1	III	0.519	0.272
tRNA_Leu-TAA-1-1	III	0.514	0.028
tRNA_Glu-CTC-2-1	III	0.487	-0.155
tRNA_rna8442	III	0.46	0.205
snoRNA_ENST00000391305.1_SNORA3B	III	0.444	0.724
tRNA_Glu-TTC-1-1	III	0.379	0.152
mRNAIntron_ACLY_chr17_41874300_41874408_neg	III	0.361	0.131
tRNA_Gly-TCC-3-1	III	0.354	0.054
tRNA_Gly-CCC-5-1	III	0.307	0.149
tRNA_Ser-TGA-1-1	III	0.245	-0.041
snoRNA_ENST00000408548.1_SNORA11D	III	0.237	0.626
tRNA_Ala-AGC-19-1	III	0.232	-0.784
tRNA_Glu-TTC-4-1	III	0.157	0.167
snoRNA_ENST00000384714.1_SNORD15B	III	0.15	-0.482
tRNA_Phe-GAA-1-1	III	0.123	-0.169
tRNA_Ala-AGC-9-1	III	0.065	-0.331
tRNA_Gln-CTG-5-1	III	0.053	-0.18
tRNA_Leu-AAG-1-1	III	0.031	0.067
tRNA_Leu-TAA-3-1	III	0.03	0.133
tRNA_Leu-CAG-1-1	III	0.017	0.316
tRNA_Arg-TCG-3-1	III	0.005	-0.045

## Sheet: Figure 3e_sRNA
RNA	Cluster	Log2(293T RISC vs 293T)
miscRNA_AURKB_chr17_8204906_8204967_neg	I	-3.57518
hsa-mir-532	I	0.941663
hsa-mir-766	I	2.91684
hsa-mir-6720	I	-0.633304
hsa-mir-940	I	0.0441665
hsa-mir-500a	I	3.00577
hsa-mir-2110	I	-0.382771
hsa-mir-590	I	-2.49493
hsa-mir-542	I	-0.705769
hsa-mir-23b	I	0.423078
hsa-mir-20a	I	0.2087
hsa-mir-10b	I	1.05989
hsa-mir-9-2	I	-0.991062
hsa-mir-210	I	-0.945684
hsa-mir-17	I	0.472105
hsa-mir-140	I	1.40371
hsa-mir-424	I	-0.278895
hsa-mir-148a	I	-0.152624
hsa-mir-296	I	-1.76654
hsa-mir-421	I	1.11537
hsa-mir-340	I	0.44311
hsa-mir-15a	I	-2.15271
hsa-mir-15b	I	1.78105
hsa-mir-101-2	I	-1.22556
hsa-mir-29c	I	-3.60564
hsa-mir-125b-2	I	-0.253725
hsa-mir-1306	I	2.26328
hsa-mir-152	I	-3.00075
hsa-mir-330	I	-1.97143
hsa-mir-197	I	2.06521
hsa-mir-126	I	-0.149646
mRNAExon_GLUL_chr1_182391711_182391790_neg	I	0.346634
hsa-mir-130b	I	0.162602
hsa-mir-185	I	-1.83927
hsa-mir-26a-2	I	0.718186
hsa-mir-342	I	-0.373119
hsa-mir-196a-2	I	0.99073
hsa-mir-191	I	2.87531
hsa-mir-93	I	1.00599
hsa-mir-19b-1	I	-2.42674
hsa-mir-193b	I	1.80506
hsa-mir-769	I	2.28994
hsa-mir-26b	I	0.204028
hsa-mir-125a	I	1.57712
hsa-mir-24-2	I	-1.95372
hsa-mir-19a	I	-3.02731
hsa-mir-26a-1	I	0.714585
hsa-mir-18a	I	1.07294
hsa-mir-33a	I	-3.31603
hsa-mir-9-1	I	-0.9981
hsa-mir-671	I	-0.600829
hsa-mir-16-1	I	0.88521
hsa-mir-31	I	-1.29275
hsa-mir-7-1	I	-0.785169
hsa-mir-96	I	-1.79868
hsa-mir-423	I	-0.247045
hsa-mir-21	I	-0.451961
hsa-mir-182	I	2.35838
snoRNA_ENST00000630615.1_SNORD19B	I	-0.071937
hsa-mir-331	I	1.05305
snoRNA_ENST00000516978.2_SNORD19	I	-0.071937
hsa-mir-33b	I	0.134214
hsa-mir-186	I	1.65426
hsa-mir-505	I	1.32227
hsa-mir-23a	I	0.520555
hsa-mir-589	I	-0.473916
hsa-mir-151a	I	2.17364
hsa-mir-32	I	-3.64175
hsa-mir-218-1	I	-0.0143424
hsa-mir-503	I	-5.63026
hsa-mir-25	I	1.23337
hsa-mir-99a	I	-0.998648
hsa-mir-222	I	0.0685339
hsa-mir-574	I	1.6918
hsa-mir-30a	I	2.95582
hsa-mir-4449	I	-6.97048
hsa-mir-92a-1	I	2.23216
hsa-mir-1307	I	-0.490302
hsa-mir-106b	I	-0.398076
hsa-mir-615	I	2.57043
hsa-mir-339	I	-1.50161
hsa-mir-132	I	0.231802
snoRNA_ENST00000459373.1_SNORA78	I	-8.47298
hsa-mir-196b	I	1.74369
snoRNA_ENST00000428514.1_SNORD62A	I	-9.41393
snoRNA_ENST00000459579.1_SNORD10	I	-6.9573
tRNA_Gln-CTG-8-1	I	-0.162488
snoRNA_ENST00000390994.1_SNORD72	II	-6.29532
snoRNA_ENST00000386910.1_SNORD105	II	-9.70745
snoRNA_ENST00000619178.1_SNORD3D	II	-6.93177
snoRNA_ENST00000459577.1_SNORD124	II	-2.09601
snoRNA_ENST00000413522.1_SNORD56	II	-6.742
mRNAIntron_PAMR1_chr11_35526555_35526718_neg	II	-0.926086
snoRNA_ENST00000459174.1_SNORD4A	II	-2.297
snoRNA_ENST00000411292.1_SNORD71	II	-6.22987
snoRNA_ENST00000365382.1_SNORD14C	II	-8.8509
snoRNA_ENST00000459342.1_SNORD5	II	-4.12143
snoRNA_ENST00000362761.1_SNORD33	II	-8.84376
snoRNA_ENST00000410413.1_SNORD19	II	-4.14399
snoRNA_ENST00000408876.1_SNORD23	II	-6.59851
snoRNA_ENST00000384048.1_SNORD37	II	-7.00717
snoRNA_ENST00000384147.1_SNORD26	II	-6.77001
snoRNA_SNORD143_chr4_82895833_82895926_neg	II	-3.19694
snoRNA_SNORD76_chr1_173866571_173866713_neg	II	-8.36903
snoRNA_ENST00000459124.2_SNORD11	II	-5.7205
snoRNA_ENST00000365530.1_SNORD82	II	-7.98678
snoRNA_ENST00000408061.1_SNORD88C	II	-9.19755
snoRNA_ENST00000459623.1_SNORD19B	II	-5.05078
snoRNA_SNORD50A_chr6_85677268_85677368_neg	II	-7.51522
hsa-mir-6516	II	-1.61198
snoRNA_ENST00000459538.1_SNORD125	II	-6.85682
snoRNA_ENST00000362883.1_SNORD104	II	-7.53875
snoRNA_ENST00000384027.1_SNORD101	II	-3.55835
snoRNA_SNORD144_chr4_82898125_82898219_neg	II	-4.29532
intergenic_chr14_20630387_20630516_neg	II	-4.3184
tRNA_Ile-TAT-2-3	II	-7.64162
snoRNA_ENST00000384693.1_SNORD30	II	-7.81965
snoRNA_ENST00000362874.1_SNORD36A	II	-5.65561
snoRNA_ENST00000384706.1_SNORD28	II	-6.28715
mRNAIntron_ERLIN1_chr10_100179482_100179594_neg	II	-1.26712
snoRNA_ENST00000410433.1_SNORD12B	II	-8.3773
snoRNA_ENST00000459163.1_SNORD2	II	-8.03461
tRNA_Phe-GAA-2-1	II	-4.87549
tRNA_Asn-GTT-9-1	II	-7.88648
snoRNA_ENST00000363389.1_SNORD35A	II	-6.73344
snoRNA_ENST00000384360.1_SNORA7B	II	-7.05724
tRNA_Leu-CAA-1-2	II	-6.83301
snoRNA_ENST00000364805.1_SNORD32A	II	-10.746
snoRNA_ENST00000384765.1_SNORA7A	II	-6.29206
snoRNA_SNORD80_chr1_173864806_173864905_neg	II	-8.91477
snoRNA_ENST00000363214.1_SNORD68	II	-9.21611
snoRNA_ENST00000363660.1_SNORD35B	II	-3.89292
snoRNA_ENST00000383903.1_SNORD60	II	-4.08626
snoRNA_ENST00000390856.1_SNORD66	II	-7.03162
tRNA_Lys-TTT-5-1	II	-7.46094
snoRNA_ENST00000362915.1_SNORA52	II	0.895599
snoRNA_ENST00000391150.1_SNORD69	II	-11.4418
snoRNA_ENST00000386745.1_SNORD83B	II	-10.2622
snoRNA_ENST00000384229.1_SNORD49A	II	-8.19287
snoRNA_ENST00000384769.1_SNORD102	II	-7.89763
snoRNA_ENST00000384512.1_SNORD45A	II	-9.58825
snoRNA_SNORD78_chr1_173865602_173865685_neg	II	-7.94976
snoRNA_ENST00000365607.2_SNORD25	II	-10.6532
snoRNA_ENST00000383966.1_SNORA56	II	0.306575
snoRNA_ENST00000625943.1_SNORD38B	II	-9.42593
tRNA_Tyr-GTA-5-1	II	-5.30713
snoRNA_ENST00000364915.1_SNORD117	II	-3.07523
tRNA_Ser-CGA-4-1	II	-3.83296
tRNA_Leu-AAG-4-1	II	-8.51386
snoRNA_ENST00000579969.1_SNORD53	II	-7.43916
snoRNA_ENST00000384320.2_SNORD51	II	-6.44965
snoRNA_ENST00000384436.1_SNORA70	II	-8.61259
tRNA_Val-CAC-8-1	II	-7.78826
tRNA_Ser-CGA-1-1	II	-5.08421
snoRNA_ENST00000626886.1_SNORA17B	II	-8.64033
tRNA_Tyr-GTA-5-4	II	-3.1081
tRNA_Tyr-GTA-5-5	II	-6.44797
snoRNA_ENST00000458838.1_SNORD121B	II	-3.51105
snoRNA_ENST00000390981.1_SNORD89	II	-6.09601
tRNA_Leu-AAG-2-1	II	-5.69425
snoRNA_ENST00000516404.1_SNORA74	II	-3.98498
tRNA_Leu-CAA-4-1	II	-1.22818
snoRNA_ENST00000578179.1_SNORA77	II	-5.55058
hsa-mir-1226	III	0.538022
hsa-mir-27a	III	-2.51667
snoRNA_ENST00000577887.1_SNORD53_SNORD92	III	-6.16313
hsa-mir-6765	III	-2.80056
snoRNA_ENST00000364938.1_SNORA73A	III	-7.22071
hsa-mir-27b	III	0.833922
snoRNA_ENST00000583861.1_SNORD43	III	-4.5843
snoRNA_ENST00000386037.1_SNORD94	III	-9.30546
tRNA_Arg-CCT-2-1	III	-4.03669
snoRNA_ENST00000585078.1_SNORD92	III	-2.7569
snoRNA_ENST00000386747.1_SNORD83A	III	-6.72748
snoRNA_ENST00000458893.1_SNORD42B	III	-7.3184
tRNA_iMet-CAT-2-1	III	-7.21485
tRNA_Arg-CCT-3-1	III	-8.49465
tRNA_Arg-CCT-1-1	III	-6.53336
tRNA_Leu-TAA-4-1	III	-3.71492
snoRNA_ENST00000384504.1_SNORA37	III	-3.24801
tRNA_Leu-CAA-2-1	III	-5.30977
tRNA_Leu-TAA-1-1	III	-3.50716
tRNA_Glu-CTC-2-1	III	-8.40832
snoRNA_ENST00000391305.1_SNORA3B	III	-3.51105
tRNA_Glu-TTC-1-1	III	-6.36433
mRNAIntron_ACLY_chr17_41874300_41874408_neg	III	-0.926086
tRNA_Gly-TCC-3-1	III	-7.94392
tRNA_Gly-CCC-5-1	III	-8.39732
tRNA_Ser-TGA-1-1	III	-10.9192
tRNA_Glu-TTC-4-1	III	-6.59168
snoRNA_ENST00000384714.1_SNORD15B	III	-4.89571
tRNA_Phe-GAA-1-1	III	-6.93633
tRNA_Gln-CTG-5-1	III	-4.39215
tRNA_Leu-TAA-3-1	III	-1.6812
tRNA_Leu-CAG-1-1	III	-5.89422
tRNA_Arg-TCG-3-1	III	-8.84676
