# Supplementary material for: RNA structure probing reveals the structural basis of Dicer binding and cleavage
Source: Nat Commun. 2021 Jun 7;12:3397. doi: 10.1038/s41467-021-23607-w (PMC8184798; doi:10.1038/s41467-021-23607-w)
Supplement: Supplementary file 12 — Source Data files [file 41467_2021_23607_MOESM12_ESM.zip › Source_Data_Figure_4.xlsx]

## Sheet: Figure 4b
miRNA	Number of nucl of 3p mature miRNA	Predicted spatial distance
hsa-let-7a-3	21	55.16
hsa-let-7a-3	21	54.85
hsa-let-7a-3	21	55.4
hsa-let-7a-3	21	55.43
hsa-let-7a-3	21	54.94
hsa-let-7a-3	21	54.27
hsa-let-7a-3	21	55.34
hsa-let-7a-3	21	55.21
hsa-let-7a-3	21	55.03
hsa-let-7a-3	21	55.04
hsa-let-7a-3	21	54.87
hsa-let-7a-3	21	56.13
hsa-let-7a-3	21	55.22
hsa-let-7a-3	21	55.38
hsa-let-7a-3	21	55.32
hsa-let-7a-3	21	54.56
hsa-let-7a-3	21	54.91
hsa-let-7a-3	21	55.65
hsa-let-7a-3	21	55.18
hsa-let-7a-3	21	54.9
hsa-let-7a-3	21	55.31
hsa-let-7a-3	21	55.18
hsa-let-7a-3	21	54.31
hsa-let-7a-3	21	55.72
hsa-let-7a-3	21	55.17
hsa-let-7a-3	21	54.76
hsa-let-7a-3	21	54.27
hsa-let-7a-3	21	55.28
hsa-let-7a-3	21	54.79
hsa-let-7a-3	21	55.09
hsa-let-7a-3	21	55.27
hsa-let-7a-3	21	55.06
hsa-let-7a-3	21	53.93
hsa-let-7a-3	21	55.1
hsa-let-7a-3	21	57.19
hsa-let-7a-3	21	55.19
hsa-let-7a-3	21	55.31
hsa-let-7a-3	21	55.19
hsa-let-7a-3	21	55.46
hsa-let-7a-3	21	55.48
hsa-let-7a-3	21	56.92
hsa-let-7a-3	21	55.04
hsa-let-7a-3	21	54.95
hsa-let-7a-3	21	55.19
hsa-let-7a-3	21	55.26
hsa-let-7a-3	21	55.15
hsa-let-7a-3	21	56.29
hsa-let-7a-3	21	55.33
hsa-let-7a-3	21	55.32
hsa-let-7a-3	21	55.02
hsa-mir-23a	21	57.48
hsa-mir-23a	21	56.15
hsa-mir-23a	21	55.78
hsa-mir-23a	21	54.96
hsa-mir-23a	21	55.97
hsa-mir-23a	21	53.48
hsa-mir-23a	21	56.64
hsa-mir-23a	21	53.64
hsa-mir-23a	21	54.09
hsa-mir-23a	21	56.44
hsa-mir-23a	21	55.41
hsa-mir-23a	21	55.11
hsa-mir-23a	21	56.03
hsa-mir-23a	21	56.42
hsa-mir-23a	21	55.1
hsa-mir-23a	21	53.91
hsa-mir-23a	21	54.25
hsa-mir-23a	21	54.45
hsa-mir-23a	21	58.56
hsa-mir-23a	21	55.62
hsa-mir-23a	21	54.87
hsa-mir-23a	21	54.61
hsa-mir-23a	21	51.51
hsa-mir-23a	21	57.27
hsa-mir-23a	21	55.14
hsa-mir-23a	21	55.96
hsa-mir-23a	21	54.18
hsa-mir-23a	21	57.55
hsa-mir-23a	21	57.41
hsa-mir-23a	21	54.42
hsa-mir-23a	21	57.05
hsa-mir-23a	21	55
hsa-mir-23a	21	54.32
hsa-mir-23a	21	54.07
hsa-mir-23a	21	54.62
hsa-mir-23a	21	55.66
hsa-mir-23a	21	53.95
hsa-mir-23a	21	55.3
hsa-mir-23a	21	57.31
hsa-mir-23a	21	54.92
hsa-mir-23a	21	57.04
hsa-mir-23a	21	55.22
hsa-mir-23a	21	55.76
hsa-mir-23a	21	53.03
hsa-mir-23a	21	55.99
hsa-mir-23a	21	57.09
hsa-mir-23a	21	53.73
hsa-mir-23a	21	55.64
hsa-mir-23a	21	57.35
hsa-mir-23a	21	55.59
hsa-mir-101-2	21	53.34
hsa-mir-101-2	21	56.16
hsa-mir-101-2	21	56.26
hsa-mir-101-2	21	53.04
hsa-mir-101-2	21	54.5
hsa-mir-101-2	21	55.83
hsa-mir-101-2	21	58.27
hsa-mir-101-2	21	52.91
hsa-mir-101-2	21	56.27
hsa-mir-101-2	21	56.85
hsa-mir-101-2	21	59.65
hsa-mir-101-2	21	59.6
hsa-mir-101-2	21	54.96
hsa-mir-101-2	21	54.01
hsa-mir-101-2	21	52.42
hsa-mir-101-2	21	57.43
hsa-mir-101-2	21	53.24
hsa-mir-101-2	21	53.43
hsa-mir-101-2	21	53.41
hsa-mir-101-2	21	53.8
hsa-mir-101-2	21	54.44
hsa-mir-101-2	21	56.41
hsa-mir-101-2	21	56.8
hsa-mir-101-2	21	55.85
hsa-mir-101-2	21	57.72
hsa-mir-101-2	21	55.91
hsa-mir-101-2	21	59.1
hsa-mir-101-2	21	58.85
hsa-mir-101-2	21	59.49
hsa-mir-101-2	21	54.43
hsa-mir-101-2	21	56.69
hsa-mir-101-2	21	54.88
hsa-mir-101-2	21	53.46
hsa-mir-101-2	21	57.86
hsa-mir-101-2	21	56.16
hsa-mir-101-2	21	58.27
hsa-mir-101-2	21	60.61
hsa-mir-101-2	21	54.94
hsa-mir-101-2	21	58.31
hsa-mir-101-2	21	54.64
hsa-mir-101-2	21	59.49
hsa-mir-101-2	21	56.38
hsa-mir-101-2	21	53.13
hsa-mir-101-2	21	58.91
hsa-mir-101-2	21	57.44
hsa-mir-101-2	21	56.77
hsa-mir-101-2	21	54.16
hsa-mir-101-2	21	55.13
hsa-mir-101-2	21	53.94
hsa-mir-101-2	21	54.03
hsa-mir-204	21	56.14
hsa-mir-204	21	55.88
hsa-mir-204	21	57.13
hsa-mir-204	21	55.5
hsa-mir-204	21	54.92
hsa-mir-204	21	55.13
hsa-mir-204	21	53.97
hsa-mir-204	21	55.38
hsa-mir-204	21	59.74
hsa-mir-204	21	54.57
hsa-mir-204	21	58.01
hsa-mir-204	21	53.64
hsa-mir-204	21	57.05
hsa-mir-204	21	56.53
hsa-mir-204	21	56.48
hsa-mir-204	21	56.19
hsa-mir-204	21	55.53
hsa-mir-204	21	56.3
hsa-mir-204	21	54.99
hsa-mir-204	21	56.69
hsa-mir-204	21	56.26
hsa-mir-204	21	59.07
hsa-mir-204	21	54.46
hsa-mir-204	21	57.73
hsa-mir-204	21	57.36
hsa-mir-204	21	56.82
hsa-mir-204	21	56.29
hsa-mir-204	21	57.71
hsa-mir-204	21	59.61
hsa-mir-204	21	55.88
hsa-mir-204	21	57.22
hsa-mir-204	21	58.93
hsa-mir-204	21	56.14
hsa-mir-204	21	55.35
hsa-mir-204	21	56.29
hsa-mir-204	21	55.27
hsa-mir-204	21	58.12
hsa-mir-204	21	56.77
hsa-mir-204	21	57.64
hsa-mir-204	21	52.43
hsa-mir-204	21	57.44
hsa-mir-204	21	54.64
hsa-mir-204	21	57.02
hsa-mir-204	21	57.07
hsa-mir-204	21	56.54
hsa-mir-204	21	56.48
hsa-mir-204	21	57.28
hsa-mir-204	21	57.92
hsa-mir-204	21	58.91
hsa-mir-204	21	55.56
hsa-mir-27a	21	57.08
hsa-mir-27a	21	57.51
hsa-mir-27a	21	54.86
hsa-mir-27a	21	56.06
hsa-mir-27a	21	46.13
hsa-mir-27a	21	56.88
hsa-mir-27a	21	57.88
hsa-mir-27a	21	54.93
hsa-mir-27a	21	57
hsa-mir-27a	21	61.07
hsa-mir-27a	21	57.21
hsa-mir-27a	21	59.07
hsa-mir-27a	21	56.79
hsa-mir-27a	21	57.56
hsa-mir-27a	21	56.95
hsa-mir-27a	21	56.69
hsa-mir-27a	21	58.13
hsa-mir-27a	21	57.48
hsa-mir-27a	21	55.84
hsa-mir-27a	21	58.84
hsa-mir-27a	21	57.04
hsa-mir-27a	21	56.8
hsa-mir-27a	21	53.13
hsa-mir-27a	21	52.67
hsa-mir-27a	21	55.65
hsa-mir-27a	21	56.52
hsa-mir-27a	21	58.8
hsa-mir-27a	21	57.23
hsa-mir-27a	21	57.21
hsa-mir-27a	21	56.76
hsa-mir-27a	21	55.63
hsa-mir-27a	21	61.33
hsa-mir-27a	21	57.29
hsa-mir-27a	21	54.19
hsa-mir-27a	21	59.1
hsa-mir-27a	21	53.57
hsa-mir-27a	21	53.98
hsa-mir-27a	21	61.45
hsa-mir-27a	21	57.71
hsa-mir-27a	21	57.71
hsa-mir-27a	21	57.49
hsa-mir-27a	21	58.48
hsa-mir-27a	21	59.28
hsa-mir-27a	21	61.67
hsa-mir-27a	21	58.3
hsa-mir-27a	21	58.48
hsa-mir-27a	21	57.34
hsa-mir-27a	21	59.65
hsa-mir-27a	21	57.56
hsa-mir-27a	21	59.83
hsa-mir-26b	21	57.5
hsa-mir-26b	21	58.31
hsa-mir-26b	21	57.2
hsa-mir-26b	21	57.14
hsa-mir-26b	21	58.26
hsa-mir-26b	21	59
hsa-mir-26b	21	57.76
hsa-mir-26b	21	59.18
hsa-mir-26b	21	58.44
hsa-mir-26b	21	58.25
hsa-mir-26b	21	57.37
hsa-mir-26b	21	57.9
hsa-mir-26b	21	58.19
hsa-mir-26b	21	58.04
hsa-mir-26b	21	58.01
hsa-mir-26b	21	56.86
hsa-mir-26b	21	58.02
hsa-mir-26b	21	57.1
hsa-mir-26b	21	56.46
hsa-mir-26b	21	57.77
hsa-mir-26b	21	58.05
hsa-mir-26b	21	58.74
hsa-mir-26b	21	57.42
hsa-mir-26b	21	59.09
hsa-mir-26b	21	58.95
hsa-mir-26b	21	57.47
hsa-mir-26b	21	57.17
hsa-mir-26b	21	58.27
hsa-mir-26b	21	57.96
hsa-mir-26b	21	58.29
hsa-mir-26b	21	58.27
hsa-mir-26b	21	58.13
hsa-mir-26b	21	57.7
hsa-mir-26b	21	57.82
hsa-mir-26b	21	57.8
hsa-mir-26b	21	58.05
hsa-mir-26b	21	55.78
hsa-mir-26b	21	57.77
hsa-mir-26b	21	57.51
hsa-mir-26b	21	58.84
hsa-mir-26b	21	58.67
hsa-mir-26b	21	57.94
hsa-mir-26b	21	58.19
hsa-mir-26b	21	56.4
hsa-mir-26b	21	57.75
hsa-mir-26b	21	56.18
hsa-mir-26b	21	58.5
hsa-mir-26b	21	57.22
hsa-mir-26b	21	59.2
hsa-mir-26b	21	57.59
hsa-mir-151a	21	59.47
hsa-mir-151a	21	58.93
hsa-mir-151a	21	59.85
hsa-mir-151a	21	57.61
hsa-mir-151a	21	60.11
hsa-mir-151a	21	56.75
hsa-mir-151a	21	57.7
hsa-mir-151a	21	59.28
hsa-mir-151a	21	57.93
hsa-mir-151a	21	59.1
hsa-mir-151a	21	58.49
hsa-mir-151a	21	58.62
hsa-mir-151a	21	58.34
hsa-mir-151a	21	58.59
hsa-mir-151a	21	60.02
hsa-mir-151a	21	57.31
hsa-mir-151a	21	58.3
hsa-mir-151a	21	56.25
hsa-mir-151a	21	58.31
hsa-mir-151a	21	59.27
hsa-mir-151a	21	57.8
hsa-mir-151a	21	58.29
hsa-mir-151a	21	57.79
hsa-mir-151a	21	59.22
hsa-mir-151a	21	58.22
hsa-mir-151a	21	61.03
hsa-mir-151a	21	59.31
hsa-mir-151a	21	60.77
hsa-mir-151a	21	60.36
hsa-mir-151a	21	59.83
hsa-mir-151a	21	55.51
hsa-mir-151a	21	58.4
hsa-mir-151a	21	58.28
hsa-mir-151a	21	58.05
hsa-mir-151a	21	58.2
hsa-mir-151a	21	58.33
hsa-mir-151a	21	57.75
hsa-mir-151a	21	57.26
hsa-mir-151a	21	58.92
hsa-mir-151a	21	57.29
hsa-mir-151a	21	58.57
hsa-mir-151a	21	58.14
hsa-mir-151a	21	57.59
hsa-mir-151a	21	57.94
hsa-mir-151a	21	57.77
hsa-mir-151a	21	58.63
hsa-mir-151a	21	59.95
hsa-mir-151a	21	58.36
hsa-mir-151a	21	59.56
hsa-mir-151a	21	58.12
hsa-mir-424	21	57.84
hsa-mir-424	21	54.9
hsa-mir-424	21	55.65
hsa-mir-424	21	57.93
hsa-mir-424	21	57.13
hsa-mir-424	21	57.63
hsa-mir-424	21	58.16
hsa-mir-424	21	58.53
hsa-mir-424	21	59.12
hsa-mir-424	21	59
hsa-mir-424	21	59.81
hsa-mir-424	21	57.42
hsa-mir-424	21	60.02
hsa-mir-424	21	57.66
hsa-mir-424	21	57.31
hsa-mir-424	21	58.4
hsa-mir-424	21	58.45
hsa-mir-424	21	59.2
hsa-mir-424	21	58.05
hsa-mir-424	21	57.25
hsa-mir-424	21	59.29
hsa-mir-424	21	55.34
hsa-mir-424	21	56.12
hsa-mir-424	21	55.57
hsa-mir-424	21	60.19
hsa-mir-424	21	58.34
hsa-mir-424	21	56.05
hsa-mir-424	21	59.32
hsa-mir-424	21	57.97
hsa-mir-424	21	58.39
hsa-mir-424	21	58.99
hsa-mir-424	21	59.18
hsa-mir-424	21	60.07
hsa-mir-424	21	59.44
hsa-mir-424	21	60.81
hsa-mir-424	21	56.02
hsa-mir-424	21	57.58
hsa-mir-424	21	58.79
hsa-mir-424	21	58.08
hsa-mir-424	21	57.46
hsa-mir-424	21	59.37
hsa-mir-424	21	58.78
hsa-mir-424	21	60.63
hsa-mir-424	21	58
hsa-mir-424	21	60.4
hsa-mir-424	21	58.62
hsa-mir-424	21	60.41
hsa-mir-424	21	58.74
hsa-mir-424	21	60.44
hsa-mir-424	21	58.96
hsa-mir-152	21	58.43
hsa-mir-152	21	59.25
hsa-mir-152	21	59.06
hsa-mir-152	21	58.35
hsa-mir-152	21	56.8
hsa-mir-152	21	57.17
hsa-mir-152	21	57.7
hsa-mir-152	21	59.73
hsa-mir-152	21	58.8
hsa-mir-152	21	58.95
hsa-mir-152	21	59.44
hsa-mir-152	21	57.49
hsa-mir-152	21	58.79
hsa-mir-152	21	58.16
hsa-mir-152	21	60.93
hsa-mir-152	21	57.79
hsa-mir-152	21	61.17
hsa-mir-152	21	56.68
hsa-mir-152	21	60.26
hsa-mir-152	21	58.87
hsa-mir-152	21	57.37
hsa-mir-152	21	58.48
hsa-mir-152	21	59.38
hsa-mir-152	21	59.33
hsa-mir-152	21	58.67
hsa-mir-152	21	57.1
hsa-mir-152	21	58.85
hsa-mir-152	21	58.13
hsa-mir-152	21	59.81
hsa-mir-152	21	58.14
hsa-mir-152	21	57.74
hsa-mir-152	21	57.65
hsa-mir-152	21	58.64
hsa-mir-152	21	59.26
hsa-mir-152	21	57.97
hsa-mir-152	21	56.48
hsa-mir-152	21	58.69
hsa-mir-152	21	51.84
hsa-mir-152	21	56.34
hsa-mir-152	21	60
hsa-mir-152	21	58.1
hsa-mir-152	21	56.8
hsa-mir-152	21	60.07
hsa-mir-152	21	59.2
hsa-mir-152	21	59.73
hsa-mir-152	21	54.83
hsa-mir-152	21	60.47
hsa-mir-152	21	59.41
hsa-mir-152	21	56.68
hsa-mir-152	21	56.51
hsa-mir-140	21	58.98
hsa-mir-140	21	58.64
hsa-mir-140	21	59.96
hsa-mir-140	21	58.64
hsa-mir-140	21	56.24
hsa-mir-140	21	57.14
hsa-mir-140	21	55.44
hsa-mir-140	21	54.33
hsa-mir-140	21	57.92
hsa-mir-140	21	56.32
hsa-mir-140	21	57.88
hsa-mir-140	21	58.97
hsa-mir-140	21	59.89
hsa-mir-140	21	61.23
hsa-mir-140	21	58.68
hsa-mir-140	21	58.98
hsa-mir-140	21	60.14
hsa-mir-140	21	58.55
hsa-mir-140	21	53.58
hsa-mir-140	21	57.25
hsa-mir-140	21	56.01
hsa-mir-140	21	59.92
hsa-mir-140	21	58.25
hsa-mir-140	21	56.41
hsa-mir-140	21	58.7
hsa-mir-140	21	59.66
hsa-mir-140	21	56.92
hsa-mir-140	21	58.14
hsa-mir-140	21	55.82
hsa-mir-140	21	59.58
hsa-mir-140	21	59.34
hsa-mir-140	21	56.88
hsa-mir-140	21	59.35
hsa-mir-140	21	56.55
hsa-mir-140	21	59.35
hsa-mir-140	21	58.92
hsa-mir-140	21	59.28
hsa-mir-140	21	59.21
hsa-mir-140	21	60.33
hsa-mir-140	21	58.23
hsa-mir-140	21	56.96
hsa-mir-140	21	57.05
hsa-mir-140	21	59
hsa-mir-140	21	59.15
hsa-mir-140	21	58.89
hsa-mir-140	21	58.37
hsa-mir-140	21	56.94
hsa-mir-140	21	58.69
hsa-mir-140	21	55.98
hsa-mir-140	21	58.43
hsa-mir-21	21	60.03
hsa-mir-21	21	58.9
hsa-mir-21	21	58.68
hsa-mir-21	21	57.72
hsa-mir-21	21	60.62
hsa-mir-21	21	58.65
hsa-mir-21	21	59.17
hsa-mir-21	21	59.5
hsa-mir-21	21	57.01
hsa-mir-21	21	59.1
hsa-mir-21	21	57.78
hsa-mir-21	21	57.86
hsa-mir-21	21	58.32
hsa-mir-21	21	58.06
hsa-mir-21	21	56
hsa-mir-21	21	59.41
hsa-mir-21	21	57.44
hsa-mir-21	21	59.59
hsa-mir-21	21	59.53
hsa-mir-21	21	57.49
hsa-mir-21	21	59.03
hsa-mir-21	21	58.45
hsa-mir-21	21	58.43
hsa-mir-21	21	58.05
hsa-mir-21	21	58.27
hsa-mir-21	21	60.21
hsa-mir-21	21	56.81
hsa-mir-21	21	58.42
hsa-mir-21	21	58.1
hsa-mir-21	21	59.01
hsa-mir-21	21	60.08
hsa-mir-21	21	58.38
hsa-mir-21	21	58.91
hsa-mir-21	21	59.44
hsa-mir-21	21	59.84
hsa-mir-21	21	59.11
hsa-mir-21	21	58.36
hsa-mir-21	21	57.98
hsa-mir-21	21	56.5
hsa-mir-21	21	59.25
hsa-mir-21	21	59.08
hsa-mir-21	21	58.9
hsa-mir-21	21	59.26
hsa-mir-21	21	60.57
hsa-mir-21	21	58.19
hsa-mir-21	21	57.42
hsa-mir-21	21	59.19
hsa-mir-21	21	59.98
hsa-mir-21	21	59.08
hsa-mir-21	21	55.98
hsa-mir-33a	22	51.61
hsa-mir-33a	22	53.41
hsa-mir-33a	22	60.43
hsa-mir-33a	22	49.22
hsa-mir-33a	22	61.21
hsa-mir-33a	22	51.2
hsa-mir-33a	22	52.58
hsa-mir-33a	22	48.49
hsa-mir-33a	22	55.17
hsa-mir-33a	22	52.61
hsa-mir-33a	22	48.78
hsa-mir-33a	22	61.61
hsa-mir-33a	22	50.72
hsa-mir-33a	22	54.43
hsa-mir-33a	22	53.53
hsa-mir-33a	22	60.45
hsa-mir-33a	22	61.08
hsa-mir-33a	22	49.49
hsa-mir-33a	22	53.77
hsa-mir-33a	22	55.59
hsa-mir-33a	22	55.35
hsa-mir-33a	22	48.78
hsa-mir-33a	22	50.38
hsa-mir-33a	22	61.28
hsa-mir-33a	22	51.25
hsa-mir-33a	22	53.61
hsa-mir-33a	22	61.14
hsa-mir-33a	22	51.14
hsa-mir-33a	22	53.9
hsa-mir-33a	22	62.28
hsa-mir-33a	22	55.91
hsa-mir-33a	22	53.3
hsa-mir-33a	22	61.35
hsa-mir-33a	22	52.82
hsa-mir-33a	22	61.66
hsa-mir-33a	22	52.9
hsa-mir-33a	22	50.5
hsa-mir-33a	22	54.38
hsa-mir-33a	22	55.13
hsa-mir-33a	22	49.38
hsa-mir-33a	22	47.55
hsa-mir-33a	22	54.26
hsa-mir-33a	22	50.96
hsa-mir-33a	22	55.01
hsa-mir-33a	22	49.08
hsa-mir-33a	22	53.32
hsa-mir-33a	22	45.98
hsa-mir-33a	22	61.82
hsa-mir-33a	22	60.54
hsa-mir-33a	22	50.31
hsa-mir-6516	22	54.12
hsa-mir-6516	22	49.56
hsa-mir-6516	22	51.44
hsa-mir-6516	22	52.07
hsa-mir-6516	22	56.99
hsa-mir-6516	22	54.48
hsa-mir-6516	22	57.93
hsa-mir-6516	22	50.51
hsa-mir-6516	22	55.58
hsa-mir-6516	22	53.87
hsa-mir-6516	22	60.13
hsa-mir-6516	22	53.89
hsa-mir-6516	22	53.23
hsa-mir-6516	22	53.43
hsa-mir-6516	22	53.56
hsa-mir-6516	22	55.46
hsa-mir-6516	22	55.22
hsa-mir-6516	22	54.25
hsa-mir-6516	22	54.27
hsa-mir-6516	22	51.86
hsa-mir-6516	22	49.2
hsa-mir-6516	22	53.79
hsa-mir-6516	22	58.71
hsa-mir-6516	22	53.95
hsa-mir-6516	22	54.87
hsa-mir-6516	22	52.97
hsa-mir-6516	22	53.51
hsa-mir-6516	22	57.82
hsa-mir-6516	22	52.75
hsa-mir-6516	22	49.98
hsa-mir-6516	22	53.96
hsa-mir-6516	22	51.83
hsa-mir-6516	22	50.73
hsa-mir-6516	22	54.74
hsa-mir-6516	22	53.84
hsa-mir-6516	22	52.95
hsa-mir-6516	22	51.06
hsa-mir-6516	22	56.41
hsa-mir-6516	22	54.32
hsa-mir-6516	22	55.81
hsa-mir-6516	22	59.85
hsa-mir-6516	22	55.07
hsa-mir-6516	22	52.13
hsa-mir-6516	22	52.88
hsa-mir-6516	22	55.63
hsa-mir-6516	22	54.63
hsa-mir-6516	22	54.4
hsa-mir-6516	22	53.76
hsa-mir-6516	22	56.51
hsa-mir-6516	22	59.71
hsa-mir-17	22	53.79
hsa-mir-17	22	59.5
hsa-mir-17	22	54.74
hsa-mir-17	22	57.84
hsa-mir-17	22	51.14
hsa-mir-17	22	57.8
hsa-mir-17	22	54.37
hsa-mir-17	22	58.19
hsa-mir-17	22	55.4
hsa-mir-17	22	61.1
hsa-mir-17	22	54.09
hsa-mir-17	22	52.76
hsa-mir-17	22	51.01
hsa-mir-17	22	53.54
hsa-mir-17	22	59.14
hsa-mir-17	22	57.98
hsa-mir-17	22	53.37
hsa-mir-17	22	57.72
hsa-mir-17	22	54.29
hsa-mir-17	22	53.09
hsa-mir-17	22	54.29
hsa-mir-17	22	55.68
hsa-mir-17	22	51.93
hsa-mir-17	22	52.32
hsa-mir-17	22	55.2
hsa-mir-17	22	54.09
hsa-mir-17	22	57.46
hsa-mir-17	22	55.33
hsa-mir-17	22	58.37
hsa-mir-17	22	56.83
hsa-mir-17	22	59.17
hsa-mir-17	22	50.17
hsa-mir-17	22	60.37
hsa-mir-17	22	50.95
hsa-mir-17	22	61.11
hsa-mir-17	22	46.75
hsa-mir-17	22	54.98
hsa-mir-17	22	55.35
hsa-mir-17	22	56.28
hsa-mir-17	22	51.57
hsa-mir-17	22	51.53
hsa-mir-17	22	52.89
hsa-mir-17	22	53.34
hsa-mir-17	22	54.07
hsa-mir-17	22	46.94
hsa-mir-17	22	54.91
hsa-mir-17	22	52.01
hsa-mir-17	22	48.51
hsa-mir-17	22	53.4
hsa-mir-17	22	48
hsa-mir-99b	22	52.54
hsa-mir-99b	22	55.52
hsa-mir-99b	22	54.44
hsa-mir-99b	22	48.51
hsa-mir-99b	22	54.01
hsa-mir-99b	22	57.4
hsa-mir-99b	22	54.64
hsa-mir-99b	22	55.46
hsa-mir-99b	22	56.3
hsa-mir-99b	22	49.91
hsa-mir-99b	22	53.55
hsa-mir-99b	22	58.78
hsa-mir-99b	22	56.35
hsa-mir-99b	22	58.53
hsa-mir-99b	22	59.02
hsa-mir-99b	22	56.93
hsa-mir-99b	22	57.16
hsa-mir-99b	22	55.64
hsa-mir-99b	22	53.86
hsa-mir-99b	22	55.78
hsa-mir-99b	22	57.05
hsa-mir-99b	22	55.58
hsa-mir-99b	22	55.13
hsa-mir-99b	22	52.19
hsa-mir-99b	22	53.44
hsa-mir-99b	22	54.13
hsa-mir-99b	22	54.87
hsa-mir-99b	22	52.32
hsa-mir-99b	22	54.96
hsa-mir-99b	22	54.63
hsa-mir-99b	22	54.23
hsa-mir-99b	22	52.87
hsa-mir-99b	22	53.23
hsa-mir-99b	22	55.02
hsa-mir-99b	22	54.76
hsa-mir-99b	22	53.73
hsa-mir-99b	22	54.37
hsa-mir-99b	22	56.92
hsa-mir-99b	22	55.43
hsa-mir-99b	22	51.18
hsa-mir-99b	22	52.49
hsa-mir-99b	22	50.46
hsa-mir-99b	22	57.54
hsa-mir-99b	22	56.83
hsa-mir-99b	22	57.95
hsa-mir-99b	22	55.55
hsa-mir-99b	22	56.61
hsa-mir-99b	22	55.49
hsa-mir-99b	22	56.81
hsa-mir-99b	22	54.46
hsa-mir-148a	22	57.43
hsa-mir-148a	22	56.27
hsa-mir-148a	22	56.09
hsa-mir-148a	22	53.29
hsa-mir-148a	22	54.39
hsa-mir-148a	22	52.94
hsa-mir-148a	22	55.61
hsa-mir-148a	22	56.59
hsa-mir-148a	22	54.61
hsa-mir-148a	22	52.94
hsa-mir-148a	22	57.34
hsa-mir-148a	22	54.93
hsa-mir-148a	22	55.9
hsa-mir-148a	22	57.42
hsa-mir-148a	22	55.24
hsa-mir-148a	22	54.24
hsa-mir-148a	22	58.49
hsa-mir-148a	22	55.91
hsa-mir-148a	22	55.63
hsa-mir-148a	22	56.61
hsa-mir-148a	22	56.26
hsa-mir-148a	22	56.08
hsa-mir-148a	22	56.39
hsa-mir-148a	22	59.8
hsa-mir-148a	22	58.71
hsa-mir-148a	22	57.25
hsa-mir-148a	22	56.67
hsa-mir-148a	22	57.69
hsa-mir-148a	22	55.46
hsa-mir-148a	22	55.79
hsa-mir-148a	22	55.99
hsa-mir-148a	22	57.18
hsa-mir-148a	22	58.11
hsa-mir-148a	22	57.35
hsa-mir-148a	22	57.25
hsa-mir-148a	22	56.33
hsa-mir-148a	22	56.75
hsa-mir-148a	22	56.96
hsa-mir-148a	22	54.67
hsa-mir-148a	22	57.76
hsa-mir-148a	22	56.59
hsa-mir-148a	22	59.44
hsa-mir-148a	22	56.33
hsa-mir-148a	22	54.48
hsa-mir-148a	22	55.61
hsa-mir-148a	22	58.88
hsa-mir-148a	22	57.78
hsa-mir-148a	22	56.18
hsa-mir-148a	22	57.29
hsa-mir-148a	22	57.51
hsa-mir-744	22	62.28
hsa-mir-744	22	55.78
hsa-mir-744	22	56.12
hsa-mir-744	22	53.24
hsa-mir-744	22	57.31
hsa-mir-744	22	55.43
hsa-mir-744	22	55.92
hsa-mir-744	22	62.05
hsa-mir-744	22	50.41
hsa-mir-744	22	57.8
hsa-mir-744	22	48.76
hsa-mir-744	22	56.77
hsa-mir-744	22	48.18
hsa-mir-744	22	57.88
hsa-mir-744	22	56.93
hsa-mir-744	22	62.34
hsa-mir-744	22	58.01
hsa-mir-744	22	54.39
hsa-mir-744	22	56.75
hsa-mir-744	22	60.39
hsa-mir-744	22	56.88
hsa-mir-744	22	59.34
hsa-mir-744	22	54.2
hsa-mir-744	22	55.82
hsa-mir-744	22	52.68
hsa-mir-744	22	55.7
hsa-mir-744	22	53.04
hsa-mir-744	22	61.38
hsa-mir-744	22	58.76
hsa-mir-744	22	57.39
hsa-mir-744	22	57.73
hsa-mir-744	22	57.13
hsa-mir-744	22	48.18
hsa-mir-744	22	58
hsa-mir-744	22	53.72
hsa-mir-744	22	56.6
hsa-mir-744	22	61.47
hsa-mir-744	22	59.07
hsa-mir-744	22	53.19
hsa-mir-744	22	56.18
hsa-mir-744	22	54.7
hsa-mir-744	22	58.52
hsa-mir-744	22	54.28
hsa-mir-744	22	63.04
hsa-mir-744	22	56.77
hsa-mir-744	22	54.98
hsa-mir-744	22	56.67
hsa-mir-744	22	56.65
hsa-mir-744	22	52.14
hsa-mir-744	22	58.12
hsa-mir-6720	22	53.98
hsa-mir-6720	22	61.07
hsa-mir-6720	22	57.65
hsa-mir-6720	22	58.53
hsa-mir-6720	22	54.21
hsa-mir-6720	22	55.34
hsa-mir-6720	22	54.91
hsa-mir-6720	22	61.98
hsa-mir-6720	22	53.99
hsa-mir-6720	22	58.92
hsa-mir-6720	22	55.56
hsa-mir-6720	22	54.26
hsa-mir-6720	22	60.24
hsa-mir-6720	22	55.23
hsa-mir-6720	22	54.14
hsa-mir-6720	22	56.93
hsa-mir-6720	22	58.26
hsa-mir-6720	22	56.7
hsa-mir-6720	22	57.96
hsa-mir-6720	22	51.44
hsa-mir-6720	22	55.86
hsa-mir-6720	22	61.07
hsa-mir-6720	22	56.72
hsa-mir-6720	22	56.39
hsa-mir-6720	22	57.37
hsa-mir-6720	22	57.44
hsa-mir-6720	22	57.53
hsa-mir-6720	22	56.3
hsa-mir-6720	22	58.24
hsa-mir-6720	22	57.54
hsa-mir-6720	22	59.23
hsa-mir-6720	22	59.8
hsa-mir-6720	22	57.67
hsa-mir-6720	22	56.4
hsa-mir-6720	22	51.17
hsa-mir-6720	22	58.54
hsa-mir-6720	22	58.2
hsa-mir-6720	22	50.91
hsa-mir-6720	22	55.92
hsa-mir-6720	22	55.07
hsa-mir-6720	22	58.57
hsa-mir-6720	22	54.84
hsa-mir-6720	22	54.65
hsa-mir-6720	22	59.65
hsa-mir-6720	22	60.72
hsa-mir-6720	22	57.45
hsa-mir-6720	22	55.98
hsa-mir-6720	22	56.68
hsa-mir-6720	22	60.44
hsa-mir-6720	22	56.72
hsa-mir-7-1	22	59.08
hsa-mir-7-1	22	58.22
hsa-mir-7-1	22	59.32
hsa-mir-7-1	22	63.62
hsa-mir-7-1	22	57.96
hsa-mir-7-1	22	56.78
hsa-mir-7-1	22	57.97
hsa-mir-7-1	22	56.2
hsa-mir-7-1	22	58.31
hsa-mir-7-1	22	57.99
hsa-mir-7-1	22	58.85
hsa-mir-7-1	22	55.47
hsa-mir-7-1	22	57.27
hsa-mir-7-1	22	55.62
hsa-mir-7-1	22	60.49
hsa-mir-7-1	22	55.11
hsa-mir-7-1	22	54.61
hsa-mir-7-1	22	59.04
hsa-mir-7-1	22	65.34
hsa-mir-7-1	22	58.32
hsa-mir-7-1	22	53.34
hsa-mir-7-1	22	58.15
hsa-mir-7-1	22	51.09
hsa-mir-7-1	22	55.57
hsa-mir-7-1	22	56.98
hsa-mir-7-1	22	56.12
hsa-mir-7-1	22	57.5
hsa-mir-7-1	22	56.21
hsa-mir-7-1	22	55.23
hsa-mir-7-1	22	54.7
hsa-mir-7-1	22	60.86
hsa-mir-7-1	22	58.53
hsa-mir-7-1	22	53.49
hsa-mir-7-1	22	54.86
hsa-mir-7-1	22	58.2
hsa-mir-7-1	22	59.17
hsa-mir-7-1	22	58.99
hsa-mir-7-1	22	56.14
hsa-mir-7-1	22	65.12
hsa-mir-7-1	22	52.1
hsa-mir-7-1	22	55.2
hsa-mir-7-1	22	53.05
hsa-mir-7-1	22	56.13
hsa-mir-7-1	22	55.76
hsa-mir-7-1	22	56.36
hsa-mir-7-1	22	55.53
hsa-mir-7-1	22	59.4
hsa-mir-7-1	22	57
hsa-mir-7-1	22	55.27
hsa-mir-7-1	22	53.36
hsa-mir-320a	22	57.61
hsa-mir-320a	22	59
hsa-mir-320a	22	54.59
hsa-mir-320a	22	52.63
hsa-mir-320a	22	59.68
hsa-mir-320a	22	51.06
hsa-mir-320a	22	56.76
hsa-mir-320a	22	51.95
hsa-mir-320a	22	56.64
hsa-mir-320a	22	53.14
hsa-mir-320a	22	57.44
hsa-mir-320a	22	56.79
hsa-mir-320a	22	59.3
hsa-mir-320a	22	57.07
hsa-mir-320a	22	52.78
hsa-mir-320a	22	58.32
hsa-mir-320a	22	51.46
hsa-mir-320a	22	56.46
hsa-mir-320a	22	54.27
hsa-mir-320a	22	56.82
hsa-mir-320a	22	60.26
hsa-mir-320a	22	54.12
hsa-mir-320a	22	60.52
hsa-mir-320a	22	58.5
hsa-mir-320a	22	56.76
hsa-mir-320a	22	58.81
hsa-mir-320a	22	56.33
hsa-mir-320a	22	56.61
hsa-mir-320a	22	59.06
hsa-mir-320a	22	62.27
hsa-mir-320a	22	57.13
hsa-mir-320a	22	58.6
hsa-mir-320a	22	62.06
hsa-mir-320a	22	51.72
hsa-mir-320a	22	58.22
hsa-mir-320a	22	52.84
hsa-mir-320a	22	58.83
hsa-mir-320a	22	56.25
hsa-mir-320a	22	60.98
hsa-mir-320a	22	56.98
hsa-mir-320a	22	61.27
hsa-mir-320a	22	58.29
hsa-mir-320a	22	58.02
hsa-mir-320a	22	51.61
hsa-mir-320a	22	56.7
hsa-mir-320a	22	56.27
hsa-mir-320a	22	57.38
hsa-mir-320a	22	58.52
hsa-mir-320a	22	53.54
hsa-mir-320a	22	56.57
hsa-mir-15a	22	57.8
hsa-mir-15a	22	55.67
hsa-mir-15a	22	50.56
hsa-mir-15a	22	58.14
hsa-mir-15a	22	58.31
hsa-mir-15a	22	56.87
hsa-mir-15a	22	54.2
hsa-mir-15a	22	58.76
hsa-mir-15a	22	56.8
hsa-mir-15a	22	53.36
hsa-mir-15a	22	52.06
hsa-mir-15a	22	53.86
hsa-mir-15a	22	54.58
hsa-mir-15a	22	60.38
hsa-mir-15a	22	57.32
hsa-mir-15a	22	60.73
hsa-mir-15a	22	60.1
hsa-mir-15a	22	57.08
hsa-mir-15a	22	54.94
hsa-mir-15a	22	57.85
hsa-mir-15a	22	59.47
hsa-mir-15a	22	53.35
hsa-mir-15a	22	54.31
hsa-mir-15a	22	59.67
hsa-mir-15a	22	60.88
hsa-mir-15a	22	55.51
hsa-mir-15a	22	57.89
hsa-mir-15a	22	58.39
hsa-mir-15a	22	60.57
hsa-mir-15a	22	54.47
hsa-mir-15a	22	59.75
hsa-mir-15a	22	49.21
hsa-mir-15a	22	60.16
hsa-mir-15a	22	56.58
hsa-mir-15a	22	58.16
hsa-mir-15a	22	58.55
hsa-mir-15a	22	52.82
hsa-mir-15a	22	56.15
hsa-mir-15a	22	60.79
hsa-mir-15a	22	55.44
hsa-mir-15a	22	60.58
hsa-mir-15a	22	53.4
hsa-mir-15a	22	51.37
hsa-mir-15a	22	57.54
hsa-mir-15a	22	52.47
hsa-mir-15a	22	58.98
hsa-mir-15a	22	59.81
hsa-mir-15a	22	51.67
hsa-mir-15a	22	56.83
hsa-mir-15a	22	46.76
hsa-mir-505	22	56.61
hsa-mir-505	22	57.67
hsa-mir-505	22	55.32
hsa-mir-505	22	56.1
hsa-mir-505	22	57.63
hsa-mir-505	22	57.31
hsa-mir-505	22	55.75
hsa-mir-505	22	58.63
hsa-mir-505	22	54.54
hsa-mir-505	22	56.53
hsa-mir-505	22	56.74
hsa-mir-505	22	56.66
hsa-mir-505	22	57.06
hsa-mir-505	22	55
hsa-mir-505	22	56.62
hsa-mir-505	22	57
hsa-mir-505	22	58.32
hsa-mir-505	22	56.27
hsa-mir-505	22	57.21
hsa-mir-505	22	55.17
hsa-mir-505	22	58.52
hsa-mir-505	22	57.76
hsa-mir-505	22	57.8
hsa-mir-505	22	60.08
hsa-mir-505	22	57.3
hsa-mir-505	22	59.65
hsa-mir-505	22	56.74
hsa-mir-505	22	58.85
hsa-mir-505	22	57.26
hsa-mir-505	22	56.24
hsa-mir-505	22	57.18
hsa-mir-505	22	54.42
hsa-mir-505	22	54.48
hsa-mir-505	22	57.5
hsa-mir-505	22	56.94
hsa-mir-505	22	57.65
hsa-mir-505	22	57.45
hsa-mir-505	22	58.34
hsa-mir-505	22	57.4
hsa-mir-505	22	55.53
hsa-mir-505	22	58.2
hsa-mir-505	22	58.18
hsa-mir-505	22	57.42
hsa-mir-505	22	54.89
hsa-mir-505	22	57.98
hsa-mir-505	22	57.56
hsa-mir-505	22	57.4
hsa-mir-505	22	58.09
hsa-mir-505	22	59.51
hsa-mir-505	22	59.27
hsa-mir-1180	22	55.11
hsa-mir-1180	22	57.38
hsa-mir-1180	22	57.5
hsa-mir-1180	22	58.92
hsa-mir-1180	22	56.39
hsa-mir-1180	22	55.55
hsa-mir-1180	22	58.98
hsa-mir-1180	22	56.2
hsa-mir-1180	22	59.86
hsa-mir-1180	22	58.02
hsa-mir-1180	22	57.66
hsa-mir-1180	22	58.71
hsa-mir-1180	22	57.48
hsa-mir-1180	22	57.7
hsa-mir-1180	22	57.81
hsa-mir-1180	22	56.21
hsa-mir-1180	22	58.12
hsa-mir-1180	22	53.51
hsa-mir-1180	22	58.4
hsa-mir-1180	22	55.79
hsa-mir-1180	22	60.55
hsa-mir-1180	22	57.91
hsa-mir-1180	22	39.12
hsa-mir-1180	22	55.55
hsa-mir-1180	22	52.47
hsa-mir-1180	22	55.36
hsa-mir-1180	22	54.46
hsa-mir-1180	22	56.96
hsa-mir-1180	22	56.69
hsa-mir-1180	22	60.32
hsa-mir-1180	22	59.48
hsa-mir-1180	22	56.76
hsa-mir-1180	22	58.09
hsa-mir-1180	22	58.57
hsa-mir-1180	22	57.03
hsa-mir-1180	22	58.21
hsa-mir-1180	22	55.28
hsa-mir-1180	22	52.79
hsa-mir-1180	22	58.16
hsa-mir-1180	22	52.44
hsa-mir-1180	22	56.63
hsa-mir-1180	22	55.59
hsa-mir-1180	22	57.95
hsa-mir-1180	22	57.92
hsa-mir-1180	22	60.7
hsa-mir-1180	22	56.67
hsa-mir-1180	22	57.41
hsa-mir-1180	22	57.98
hsa-mir-1180	22	57.75
hsa-mir-1180	22	57.02
hsa-mir-340	22	56.75
hsa-mir-340	22	57.4
hsa-mir-340	22	56.56
hsa-mir-340	22	56.55
hsa-mir-340	22	58.6
hsa-mir-340	22	57.19
hsa-mir-340	22	56.81
hsa-mir-340	22	55.35
hsa-mir-340	22	57.58
hsa-mir-340	22	55.37
hsa-mir-340	22	57.54
hsa-mir-340	22	57.41
hsa-mir-340	22	54.67
hsa-mir-340	22	57.32
hsa-mir-340	22	55.81
hsa-mir-340	22	57.22
hsa-mir-340	22	57.59
hsa-mir-340	22	57.66
hsa-mir-340	22	58.62
hsa-mir-340	22	60.27
hsa-mir-340	22	57.04
hsa-mir-340	22	54.66
hsa-mir-340	22	58.74
hsa-mir-340	22	58
hsa-mir-340	22	58.62
hsa-mir-340	22	57.91
hsa-mir-340	22	57.21
hsa-mir-340	22	57.81
hsa-mir-340	22	55.36
hsa-mir-340	22	58.07
hsa-mir-340	22	58.11
hsa-mir-340	22	58.26
hsa-mir-340	22	58.48
hsa-mir-340	22	57.92
hsa-mir-340	22	57.83
hsa-mir-340	22	58.13
hsa-mir-340	22	56.24
hsa-mir-340	22	57.29
hsa-mir-340	22	58.01
hsa-mir-340	22	57.73
hsa-mir-340	22	59.31
hsa-mir-340	22	55.45
hsa-mir-340	22	59.25
hsa-mir-340	22	56.67
hsa-mir-340	22	59.97
hsa-mir-340	22	60.07
hsa-mir-340	22	56.88
hsa-mir-340	22	56.26
hsa-mir-340	22	55.86
hsa-mir-340	22	57.07
hsa-mir-500a	22	57.93
hsa-mir-500a	22	55.67
hsa-mir-500a	22	60.58
hsa-mir-500a	22	63.56
hsa-mir-500a	22	57.57
hsa-mir-500a	22	54.78
hsa-mir-500a	22	55.77
hsa-mir-500a	22	55.87
hsa-mir-500a	22	53.54
hsa-mir-500a	22	60.51
hsa-mir-500a	22	57.67
hsa-mir-500a	22	55.69
hsa-mir-500a	22	47.52
hsa-mir-500a	22	54.5
hsa-mir-500a	22	58.52
hsa-mir-500a	22	61.28
hsa-mir-500a	22	58.57
hsa-mir-500a	22	54.66
hsa-mir-500a	22	56.9
hsa-mir-500a	22	48.43
hsa-mir-500a	22	58.82
hsa-mir-500a	22	39.9
hsa-mir-500a	22	60.34
hsa-mir-500a	22	60.27
hsa-mir-500a	22	59.18
hsa-mir-500a	22	54.47
hsa-mir-500a	22	56.77
hsa-mir-500a	22	57.01
hsa-mir-500a	22	58.18
hsa-mir-500a	22	56.82
hsa-mir-500a	22	57.66
hsa-mir-500a	22	60.7
hsa-mir-500a	22	58.6
hsa-mir-500a	22	59.85
hsa-mir-500a	22	60.51
hsa-mir-500a	22	60.97
hsa-mir-500a	22	59.21
hsa-mir-500a	22	59.75
hsa-mir-500a	22	56.12
hsa-mir-500a	22	56.12
hsa-mir-500a	22	55.35
hsa-mir-500a	22	62.62
hsa-mir-500a	22	62.19
hsa-mir-500a	22	56.09
hsa-mir-500a	22	61.79
hsa-mir-500a	22	57.31
hsa-mir-500a	22	60.44
hsa-mir-500a	22	57.61
hsa-mir-500a	22	58.47
hsa-mir-500a	22	59.12
hsa-mir-193a	22	63.34
hsa-mir-193a	22	54.23
hsa-mir-193a	22	60.81
hsa-mir-193a	22	59.08
hsa-mir-193a	22	56.25
hsa-mir-193a	22	54.46
hsa-mir-193a	22	55.46
hsa-mir-193a	22	59.25
hsa-mir-193a	22	55.43
hsa-mir-193a	22	62.8
hsa-mir-193a	22	58.9
hsa-mir-193a	22	59.21
hsa-mir-193a	22	54.87
hsa-mir-193a	22	53.69
hsa-mir-193a	22	55.69
hsa-mir-193a	22	58.26
hsa-mir-193a	22	56.74
hsa-mir-193a	22	56.36
hsa-mir-193a	22	59.58
hsa-mir-193a	22	58.34
hsa-mir-193a	22	57.01
hsa-mir-193a	22	57.58
hsa-mir-193a	22	58.88
hsa-mir-193a	22	60.85
hsa-mir-193a	22	56.59
hsa-mir-193a	22	56.6
hsa-mir-193a	22	57.65
hsa-mir-193a	22	60.95
hsa-mir-193a	22	57.48
hsa-mir-193a	22	57.93
hsa-mir-193a	22	55.2
hsa-mir-193a	22	59.51
hsa-mir-193a	22	60.93
hsa-mir-193a	22	58.29
hsa-mir-193a	22	56.59
hsa-mir-193a	22	58.18
hsa-mir-193a	22	62.62
hsa-mir-193a	22	59.46
hsa-mir-193a	22	59.38
hsa-mir-193a	22	54.25
hsa-mir-193a	22	56.05
hsa-mir-193a	22	56.98
hsa-mir-193a	22	58.87
hsa-mir-193a	22	57.26
hsa-mir-193a	22	58.46
hsa-mir-193a	22	61.98
hsa-mir-193a	22	59.97
hsa-mir-193a	22	57.11
hsa-mir-193a	22	59.89
hsa-mir-193a	22	57.33
hsa-mir-10a	22	53.59
hsa-mir-10a	22	53.77
hsa-mir-10a	22	59.26
hsa-mir-10a	22	55.07
hsa-mir-10a	22	58.07
hsa-mir-10a	22	54.76
hsa-mir-10a	22	57.58
hsa-mir-10a	22	56.3
hsa-mir-10a	22	59.81
hsa-mir-10a	22	57.9
hsa-mir-10a	22	57.07
hsa-mir-10a	22	58.73
hsa-mir-10a	22	59.05
hsa-mir-10a	22	61.28
hsa-mir-10a	22	57.32
hsa-mir-10a	22	59.38
hsa-mir-10a	22	57.73
hsa-mir-10a	22	52.98
hsa-mir-10a	22	59.2
hsa-mir-10a	22	60.78
hsa-mir-10a	22	58.7
hsa-mir-10a	22	49.44
hsa-mir-10a	22	54.68
hsa-mir-10a	22	61.62
hsa-mir-10a	22	57.25
hsa-mir-10a	22	59.05
hsa-mir-10a	22	57.4
hsa-mir-10a	22	55.21
hsa-mir-10a	22	58.41
hsa-mir-10a	22	61.49
hsa-mir-10a	22	53.44
hsa-mir-10a	22	60.24
hsa-mir-10a	22	53.92
hsa-mir-10a	22	58.22
hsa-mir-10a	22	59.6
hsa-mir-10a	22	60.99
hsa-mir-10a	22	61.53
hsa-mir-10a	22	56.48
hsa-mir-10a	22	58.34
hsa-mir-10a	22	61.8
hsa-mir-10a	22	62.32
hsa-mir-10a	22	57.9
hsa-mir-10a	22	55.46
hsa-mir-10a	22	59.75
hsa-mir-10a	22	60.72
hsa-mir-10a	22	57.06
hsa-mir-10a	22	49.95
hsa-mir-10a	22	54.69
hsa-mir-10a	22	58.82
hsa-mir-10a	22	59.06
hsa-mir-197	22	58.48
hsa-mir-197	22	62.15
hsa-mir-197	22	54.85
hsa-mir-197	22	53.38
hsa-mir-197	22	57.29
hsa-mir-197	22	59.51
hsa-mir-197	22	61.79
hsa-mir-197	22	58.63
hsa-mir-197	22	57.22
hsa-mir-197	22	53.96
hsa-mir-197	22	60.6
hsa-mir-197	22	63.51
hsa-mir-197	22	57.44
hsa-mir-197	22	62.51
hsa-mir-197	22	59.7
hsa-mir-197	22	55.37
hsa-mir-197	22	55.9
hsa-mir-197	22	56.16
hsa-mir-197	22	54.12
hsa-mir-197	22	56.39
hsa-mir-197	22	60.9
hsa-mir-197	22	58.97
hsa-mir-197	22	59.28
hsa-mir-197	22	56.8
hsa-mir-197	22	59.99
hsa-mir-197	22	58
hsa-mir-197	22	59.01
hsa-mir-197	22	59.4
hsa-mir-197	22	57.11
hsa-mir-197	22	61.73
hsa-mir-197	22	56.21
hsa-mir-197	22	55.83
hsa-mir-197	22	58.95
hsa-mir-197	22	61.57
hsa-mir-197	22	58.89
hsa-mir-197	22	59.08
hsa-mir-197	22	58.9
hsa-mir-197	22	55.16
hsa-mir-197	22	56.97
hsa-mir-197	22	58.99
hsa-mir-197	22	59.64
hsa-mir-197	22	58.17
hsa-mir-197	22	55.74
hsa-mir-197	22	52.46
hsa-mir-197	22	55.52
hsa-mir-197	22	60.72
hsa-mir-197	22	58.53
hsa-mir-197	22	52.91
hsa-mir-197	22	54.57
hsa-mir-197	22	56.66
hsa-mir-345	22	56.74
hsa-mir-345	22	56.49
hsa-mir-345	22	59.38
hsa-mir-345	22	55.46
hsa-mir-345	22	56.99
hsa-mir-345	22	58.53
hsa-mir-345	22	58.08
hsa-mir-345	22	58.18
hsa-mir-345	22	56.87
hsa-mir-345	22	57.69
hsa-mir-345	22	56.86
hsa-mir-345	22	57.95
hsa-mir-345	22	58.32
hsa-mir-345	22	57.8
hsa-mir-345	22	59.91
hsa-mir-345	22	59.76
hsa-mir-345	22	58.2
hsa-mir-345	22	57.3
hsa-mir-345	22	56.55
hsa-mir-345	22	59.03
hsa-mir-345	22	55.76
hsa-mir-345	22	58.47
hsa-mir-345	22	59.86
hsa-mir-345	22	58.9
hsa-mir-345	22	58.92
hsa-mir-345	22	56.1
hsa-mir-345	22	61.08
hsa-mir-345	22	58.06
hsa-mir-345	22	56.55
hsa-mir-345	22	58.45
hsa-mir-345	22	56.65
hsa-mir-345	22	58.62
hsa-mir-345	22	60.56
hsa-mir-345	22	58.83
hsa-mir-345	22	59.43
hsa-mir-345	22	59.89
hsa-mir-345	22	57.26
hsa-mir-345	22	58.22
hsa-mir-345	22	58.43
hsa-mir-345	22	58.67
hsa-mir-345	22	59.63
hsa-mir-345	22	60.44
hsa-mir-345	22	58.04
hsa-mir-345	22	58.71
hsa-mir-345	22	58.5
hsa-mir-345	22	59.76
hsa-mir-345	22	60.95
hsa-mir-345	22	58.19
hsa-mir-345	22	57.28
hsa-mir-345	22	60.55
hsa-mir-93	22	58.93
hsa-mir-93	22	57.85
hsa-mir-93	22	55.83
hsa-mir-93	22	59.35
hsa-mir-93	22	55.72
hsa-mir-93	22	54.57
hsa-mir-93	22	51.42
hsa-mir-93	22	61.65
hsa-mir-93	22	56.37
hsa-mir-93	22	59.25
hsa-mir-93	22	59.78
hsa-mir-93	22	55.22
hsa-mir-93	22	59.52
hsa-mir-93	22	53.49
hsa-mir-93	22	58.99
hsa-mir-93	22	59.88
hsa-mir-93	22	56.87
hsa-mir-93	22	56.72
hsa-mir-93	22	61.82
hsa-mir-93	22	61.21
hsa-mir-93	22	58.4
hsa-mir-93	22	60.15
hsa-mir-93	22	60.57
hsa-mir-93	22	50
hsa-mir-93	22	58.53
hsa-mir-93	22	57.94
hsa-mir-93	22	60.76
hsa-mir-93	22	56.67
hsa-mir-93	22	61.49
hsa-mir-93	22	59.15
hsa-mir-93	22	57.25
hsa-mir-93	22	60.13
hsa-mir-93	22	51.41
hsa-mir-93	22	54.7
hsa-mir-93	22	54.06
hsa-mir-93	22	61.42
hsa-mir-93	22	57.54
hsa-mir-93	22	59.33
hsa-mir-93	22	55.68
hsa-mir-93	22	53.92
hsa-mir-93	22	60.01
hsa-mir-93	22	57.96
hsa-mir-93	22	58.53
hsa-mir-93	22	59.29
hsa-mir-93	22	61.36
hsa-mir-93	22	60.88
hsa-mir-93	22	58.79
hsa-mir-93	22	59.63
hsa-mir-93	22	53.38
hsa-mir-93	22	55.69
hsa-mir-708	22	58.8
hsa-mir-708	22	59.49
hsa-mir-708	22	59.37
hsa-mir-708	22	58.68
hsa-mir-708	22	61.14
hsa-mir-708	22	58.57
hsa-mir-708	22	58.91
hsa-mir-708	22	60.08
hsa-mir-708	22	59.22
hsa-mir-708	22	59.78
hsa-mir-708	22	58.78
hsa-mir-708	22	59.13
hsa-mir-708	22	61.6
hsa-mir-708	22	58.37
hsa-mir-708	22	60.65
hsa-mir-708	22	60.29
hsa-mir-708	22	60.49
hsa-mir-708	22	57.88
hsa-mir-708	22	61.32
hsa-mir-708	22	60.02
hsa-mir-708	22	58.24
hsa-mir-708	22	58.57
hsa-mir-708	22	58.4
hsa-mir-708	22	58.44
hsa-mir-708	22	61.16
hsa-mir-708	22	57.38
hsa-mir-708	22	58.93
hsa-mir-708	22	58.19
hsa-mir-708	22	59.85
hsa-mir-708	22	60.21
hsa-mir-708	22	58.34
hsa-mir-708	22	61.59
hsa-mir-708	22	58.93
hsa-mir-708	22	50.76
hsa-mir-708	22	58.87
hsa-mir-708	22	58.81
hsa-mir-708	22	60.97
hsa-mir-708	22	57.05
hsa-mir-708	22	55.41
hsa-mir-708	22	58.47
hsa-mir-708	22	59.97
hsa-mir-708	22	59.11
hsa-mir-708	22	57.53
hsa-mir-708	22	57.43
hsa-mir-708	22	58.28
hsa-mir-708	22	58.57
hsa-mir-708	22	58.49
hsa-mir-708	22	59.78
hsa-mir-708	22	57.44
hsa-mir-708	22	58.71
hsa-mir-193b	22	57.98
hsa-mir-193b	22	57.86
hsa-mir-193b	22	57.77
hsa-mir-193b	22	57.89
hsa-mir-193b	22	58.72
hsa-mir-193b	22	60.03
hsa-mir-193b	22	57.78
hsa-mir-193b	22	55.87
hsa-mir-193b	22	52.53
hsa-mir-193b	22	62.41
hsa-mir-193b	22	61.36
hsa-mir-193b	22	54.87
hsa-mir-193b	22	60.81
hsa-mir-193b	22	59.51
hsa-mir-193b	22	59.41
hsa-mir-193b	22	59.09
hsa-mir-193b	22	57.97
hsa-mir-193b	22	57.75
hsa-mir-193b	22	56.27
hsa-mir-193b	22	59.62
hsa-mir-193b	22	56.05
hsa-mir-193b	22	57.48
hsa-mir-193b	22	59.06
hsa-mir-193b	22	57.8
hsa-mir-193b	22	55.4
hsa-mir-193b	22	59.42
hsa-mir-193b	22	64.14
hsa-mir-193b	22	59.01
hsa-mir-193b	22	58.87
hsa-mir-193b	22	59.13
hsa-mir-193b	22	60.85
hsa-mir-193b	22	56.54
hsa-mir-193b	22	60.59
hsa-mir-193b	22	60.89
hsa-mir-193b	22	60.8
hsa-mir-193b	22	57.84
hsa-mir-193b	22	56.95
hsa-mir-193b	22	59.25
hsa-mir-193b	22	61.29
hsa-mir-193b	22	60.5
hsa-mir-193b	22	57.99
hsa-mir-193b	22	56.19
hsa-mir-193b	22	60.24
hsa-mir-193b	22	57.74
hsa-mir-193b	22	57.33
hsa-mir-193b	22	58.78
hsa-mir-193b	22	58.98
hsa-mir-193b	22	59.28
hsa-mir-193b	22	58.96
hsa-mir-193b	22	59.6
hsa-mir-296	22	58.92
hsa-mir-296	22	59.45
hsa-mir-296	22	59.93
hsa-mir-296	22	58.6
hsa-mir-296	22	58.27
hsa-mir-296	22	59.99
hsa-mir-296	22	59.49
hsa-mir-296	22	57.74
hsa-mir-296	22	59.47
hsa-mir-296	22	58.35
hsa-mir-296	22	59.26
hsa-mir-296	22	59.88
hsa-mir-296	22	61.2
hsa-mir-296	22	61.06
hsa-mir-296	22	59.77
hsa-mir-296	22	57.97
hsa-mir-296	22	57.66
hsa-mir-296	22	57.83
hsa-mir-296	22	57.48
hsa-mir-296	22	57
hsa-mir-296	22	59.34
hsa-mir-296	22	57.18
hsa-mir-296	22	59.71
hsa-mir-296	22	59.99
hsa-mir-296	22	60.01
hsa-mir-296	22	59.41
hsa-mir-296	22	58.84
hsa-mir-296	22	56.58
hsa-mir-296	22	58.24
hsa-mir-296	22	58.25
hsa-mir-296	22	61.24
hsa-mir-296	22	59.85
hsa-mir-296	22	59.03
hsa-mir-296	22	59.15
hsa-mir-296	22	56.34
hsa-mir-296	22	58.11
hsa-mir-296	22	58.3
hsa-mir-296	22	59.34
hsa-mir-296	22	60.37
hsa-mir-296	22	58.69
hsa-mir-296	22	57.17
hsa-mir-296	22	59.85
hsa-mir-296	22	59.04
hsa-mir-296	22	58.98
hsa-mir-296	22	59.77
hsa-mir-296	22	59.94
hsa-mir-296	22	58.74
hsa-mir-296	22	60.4
hsa-mir-296	22	58.05
hsa-mir-296	22	58.9
hsa-mir-9-1	22	58.5
hsa-mir-9-1	22	58.85
hsa-mir-9-1	22	58.35
hsa-mir-9-1	22	60.8
hsa-mir-9-1	22	60.11
hsa-mir-9-1	22	58.52
hsa-mir-9-1	22	58.58
hsa-mir-9-1	22	59.59
hsa-mir-9-1	22	58.44
hsa-mir-9-1	22	60.18
hsa-mir-9-1	22	60.47
hsa-mir-9-1	22	57.87
hsa-mir-9-1	22	61.48
hsa-mir-9-1	22	60.18
hsa-mir-9-1	22	57.57
hsa-mir-9-1	22	57.81
hsa-mir-9-1	22	59.29
hsa-mir-9-1	22	58.07
hsa-mir-9-1	22	59.03
hsa-mir-9-1	22	59.05
hsa-mir-9-1	22	61.13
hsa-mir-9-1	22	58.05
hsa-mir-9-1	22	59.11
hsa-mir-9-1	22	59.73
hsa-mir-9-1	22	60.95
hsa-mir-9-1	22	58.27
hsa-mir-9-1	22	59.04
hsa-mir-9-1	22	60.18
hsa-mir-9-1	22	60.91
hsa-mir-9-1	22	58.92
hsa-mir-9-1	22	59.29
hsa-mir-9-1	22	57.24
hsa-mir-9-1	22	59.5
hsa-mir-9-1	22	57.52
hsa-mir-9-1	22	60.47
hsa-mir-9-1	22	59.54
hsa-mir-9-1	22	59.23
hsa-mir-9-1	22	62.29
hsa-mir-9-1	22	56.74
hsa-mir-9-1	22	61.11
hsa-mir-9-1	22	58.27
hsa-mir-9-1	22	58.25
hsa-mir-9-1	22	58.42
hsa-mir-9-1	22	59.11
hsa-mir-9-1	22	60.29
hsa-mir-9-1	22	55.96
hsa-mir-9-1	22	60.64
hsa-mir-9-1	22	59.03
hsa-mir-9-1	22	57.95
hsa-mir-9-1	22	56.33
hsa-mir-1296	22	57.43
hsa-mir-1296	22	58.86
hsa-mir-1296	22	57.25
hsa-mir-1296	22	57.69
hsa-mir-1296	22	58.93
hsa-mir-1296	22	59.65
hsa-mir-1296	22	60.22
hsa-mir-1296	22	61.15
hsa-mir-1296	22	59.65
hsa-mir-1296	22	59.33
hsa-mir-1296	22	60.37
hsa-mir-1296	22	60.89
hsa-mir-1296	22	58.24
hsa-mir-1296	22	59.82
hsa-mir-1296	22	59.08
hsa-mir-1296	22	56.77
hsa-mir-1296	22	58.25
hsa-mir-1296	22	60.78
hsa-mir-1296	22	58.99
hsa-mir-1296	22	60.81
hsa-mir-1296	22	57.32
hsa-mir-1296	22	57.54
hsa-mir-1296	22	57.16
hsa-mir-1296	22	60.96
hsa-mir-1296	22	57.7
hsa-mir-1296	22	57.96
hsa-mir-1296	22	59.45
hsa-mir-1296	22	56.5
hsa-mir-1296	22	54.48
hsa-mir-1296	22	60.47
hsa-mir-1296	22	60.76
hsa-mir-1296	22	60.76
hsa-mir-1296	22	54.5
hsa-mir-1296	22	57.94
hsa-mir-1296	22	58.26
hsa-mir-1296	22	59.81
hsa-mir-1296	22	57.67
hsa-mir-1296	22	60.06
hsa-mir-1296	22	58.69
hsa-mir-1296	22	59.35
hsa-mir-1296	22	58.98
hsa-mir-1296	22	59.03
hsa-mir-1296	22	60.23
hsa-mir-1296	22	60.24
hsa-mir-1296	22	59.65
hsa-mir-1296	22	59.99
hsa-mir-1296	22	59.18
hsa-mir-1296	22	58.27
hsa-mir-1296	22	60.03
hsa-mir-1296	22	56.3
hsa-mir-15b	22	59.19
hsa-mir-15b	22	60.2
hsa-mir-15b	22	54.01
hsa-mir-15b	22	56.89
hsa-mir-15b	22	59.06
hsa-mir-15b	22	59.22
hsa-mir-15b	22	50.39
hsa-mir-15b	22	58.29
hsa-mir-15b	22	58.86
hsa-mir-15b	22	61.09
hsa-mir-15b	22	59.05
hsa-mir-15b	22	46.23
hsa-mir-15b	22	62.27
hsa-mir-15b	22	61.63
hsa-mir-15b	22	59.83
hsa-mir-15b	22	59.97
hsa-mir-15b	22	55.99
hsa-mir-15b	22	61.42
hsa-mir-15b	22	58.99
hsa-mir-15b	22	60.56
hsa-mir-15b	22	62.08
hsa-mir-15b	22	55.08
hsa-mir-15b	22	59.18
hsa-mir-15b	22	60.28
hsa-mir-15b	22	58.3
hsa-mir-15b	22	60.88
hsa-mir-15b	22	58.35
hsa-mir-15b	22	63.43
hsa-mir-15b	22	58.63
hsa-mir-15b	22	60
hsa-mir-15b	22	56.7
hsa-mir-15b	22	59.7
hsa-mir-15b	22	63.62
hsa-mir-15b	22	60.08
hsa-mir-15b	22	62.74
hsa-mir-15b	22	58.53
hsa-mir-15b	22	55.11
hsa-mir-15b	22	59.78
hsa-mir-15b	22	60.13
hsa-mir-15b	22	59.93
hsa-mir-15b	22	52.87
hsa-mir-15b	22	54.4
hsa-mir-15b	22	61.01
hsa-mir-15b	22	60.25
hsa-mir-15b	22	57.89
hsa-mir-15b	22	59.23
hsa-mir-15b	22	55.19
hsa-mir-15b	22	58.17
hsa-mir-15b	22	62.15
hsa-mir-15b	22	61
hsa-mir-16-1	22	58.78
hsa-mir-16-1	22	57.78
hsa-mir-16-1	22	59.76
hsa-mir-16-1	22	58.3
hsa-mir-16-1	22	60.93
hsa-mir-16-1	22	56.27
hsa-mir-16-1	22	56.87
hsa-mir-16-1	22	58.13
hsa-mir-16-1	22	56.88
hsa-mir-16-1	22	60.49
hsa-mir-16-1	22	58.47
hsa-mir-16-1	22	58.9
hsa-mir-16-1	22	56.83
hsa-mir-16-1	22	58.79
hsa-mir-16-1	22	61.03
hsa-mir-16-1	22	58.46
hsa-mir-16-1	22	60.56
hsa-mir-16-1	22	60.78
hsa-mir-16-1	22	61.13
hsa-mir-16-1	22	60.61
hsa-mir-16-1	22	58.22
hsa-mir-16-1	22	59.07
hsa-mir-16-1	22	57.14
hsa-mir-16-1	22	57.58
hsa-mir-16-1	22	59.59
hsa-mir-16-1	22	59.37
hsa-mir-16-1	22	61.52
hsa-mir-16-1	22	58.91
hsa-mir-16-1	22	58.89
hsa-mir-16-1	22	57.88
hsa-mir-16-1	22	62.02
hsa-mir-16-1	22	61.13
hsa-mir-16-1	22	59.7
hsa-mir-16-1	22	60.01
hsa-mir-16-1	22	59.57
hsa-mir-16-1	22	61.03
hsa-mir-16-1	22	58.78
hsa-mir-16-1	22	58.18
hsa-mir-16-1	22	57.42
hsa-mir-16-1	22	60.01
hsa-mir-16-1	22	58.2
hsa-mir-16-1	22	62.2
hsa-mir-16-1	22	59.79
hsa-mir-16-1	22	58.5
hsa-mir-16-1	22	61.25
hsa-mir-16-1	22	60.86
hsa-mir-16-1	22	59.43
hsa-mir-16-1	22	60.82
hsa-mir-16-1	22	59.12
hsa-mir-16-1	22	60.32
hsa-mir-181a-1	22	58.8
hsa-mir-181a-1	22	61.21
hsa-mir-181a-1	22	60.28
hsa-mir-181a-1	22	60.6
hsa-mir-181a-1	22	48.27
hsa-mir-181a-1	22	57.1
hsa-mir-181a-1	22	58.96
hsa-mir-181a-1	22	49.22
hsa-mir-181a-1	22	60.24
hsa-mir-181a-1	22	58.11
hsa-mir-181a-1	22	57.76
hsa-mir-181a-1	22	62.2
hsa-mir-181a-1	22	58.99
hsa-mir-181a-1	22	57.86
hsa-mir-181a-1	22	56.57
hsa-mir-181a-1	22	59.41
hsa-mir-181a-1	22	63.61
hsa-mir-181a-1	22	59.62
hsa-mir-181a-1	22	58.77
hsa-mir-181a-1	22	60.03
hsa-mir-181a-1	22	55.77
hsa-mir-181a-1	22	54.47
hsa-mir-181a-1	22	61.56
hsa-mir-181a-1	22	61.06
hsa-mir-181a-1	22	45.08
hsa-mir-181a-1	22	60.83
hsa-mir-181a-1	22	58.64
hsa-mir-181a-1	22	58.18
hsa-mir-181a-1	22	59.4
hsa-mir-181a-1	22	58.38
hsa-mir-181a-1	22	49.55
hsa-mir-181a-1	22	59.99
hsa-mir-181a-1	22	59.25
hsa-mir-181a-1	22	59.99
hsa-mir-181a-1	22	60.38
hsa-mir-181a-1	22	51.72
hsa-mir-181a-1	22	60.82
hsa-mir-181a-1	22	59.25
hsa-mir-181a-1	22	60.73
hsa-mir-181a-1	22	61.48
hsa-mir-181a-1	22	61.93
hsa-mir-181a-1	22	62.63
hsa-mir-181a-1	22	56.51
hsa-mir-181a-1	22	60.06
hsa-mir-181a-1	22	57.25
hsa-mir-181a-1	22	57
hsa-mir-181a-1	22	54.98
hsa-mir-181a-1	22	59.81
hsa-mir-181a-1	22	51.86
hsa-mir-181a-1	22	60.85
hsa-mir-9-2	22	57.25
hsa-mir-9-2	22	58.81
hsa-mir-9-2	22	52.46
hsa-mir-9-2	22	59.3
hsa-mir-9-2	22	57.15
hsa-mir-9-2	22	60.33
hsa-mir-9-2	22	58.88
hsa-mir-9-2	22	61.35
hsa-mir-9-2	22	54.58
hsa-mir-9-2	22	59.84
hsa-mir-9-2	22	58.95
hsa-mir-9-2	22	59.88
hsa-mir-9-2	22	56.68
hsa-mir-9-2	22	57.41
hsa-mir-9-2	22	58.52
hsa-mir-9-2	22	61.26
hsa-mir-9-2	22	58.81
hsa-mir-9-2	22	60.77
hsa-mir-9-2	22	62.73
hsa-mir-9-2	22	58.36
hsa-mir-9-2	22	60.4
hsa-mir-9-2	22	58.4
hsa-mir-9-2	22	57.47
hsa-mir-9-2	22	57.55
hsa-mir-9-2	22	57.88
hsa-mir-9-2	22	57.07
hsa-mir-9-2	22	63.25
hsa-mir-9-2	22	60.14
hsa-mir-9-2	22	58.58
hsa-mir-9-2	22	56.87
hsa-mir-9-2	22	56.51
hsa-mir-9-2	22	58.66
hsa-mir-9-2	22	64.15
hsa-mir-9-2	22	61.06
hsa-mir-9-2	22	61.69
hsa-mir-9-2	22	59.11
hsa-mir-9-2	22	59.23
hsa-mir-9-2	22	60.66
hsa-mir-9-2	22	58
hsa-mir-9-2	22	59.43
hsa-mir-9-2	22	61.23
hsa-mir-9-2	22	59.52
hsa-mir-9-2	22	59.58
hsa-mir-9-2	22	59.61
hsa-mir-9-2	22	59.69
hsa-mir-9-2	22	59.69
hsa-mir-9-2	22	60.1
hsa-mir-9-2	22	60.18
hsa-mir-9-2	22	60.56
hsa-mir-9-2	22	63.57
hsa-mir-29c	22	60.2
hsa-mir-29c	22	60.64
hsa-mir-29c	22	58.95
hsa-mir-29c	22	61
hsa-mir-29c	22	58.75
hsa-mir-29c	22	59.01
hsa-mir-29c	22	59.24
hsa-mir-29c	22	60.18
hsa-mir-29c	22	58.82
hsa-mir-29c	22	60
hsa-mir-29c	22	59.22
hsa-mir-29c	22	60.06
hsa-mir-29c	22	59.36
hsa-mir-29c	22	59.72
hsa-mir-29c	22	60.18
hsa-mir-29c	22	59.54
hsa-mir-29c	22	60.51
hsa-mir-29c	22	58.73
hsa-mir-29c	22	61.46
hsa-mir-29c	22	59.32
hsa-mir-29c	22	60.24
hsa-mir-29c	22	59.31
hsa-mir-29c	22	59.78
hsa-mir-29c	22	59.04
hsa-mir-29c	22	59.32
hsa-mir-29c	22	59.66
hsa-mir-29c	22	59.05
hsa-mir-29c	22	60.43
hsa-mir-29c	22	58.6
hsa-mir-29c	22	59.41
hsa-mir-29c	22	58.43
hsa-mir-29c	22	59.39
hsa-mir-29c	22	59.78
hsa-mir-29c	22	59.6
hsa-mir-29c	22	58.69
hsa-mir-29c	22	59.3
hsa-mir-29c	22	59.89
hsa-mir-29c	22	60.18
hsa-mir-29c	22	60.85
hsa-mir-29c	22	59.97
hsa-mir-29c	22	59.85
hsa-mir-29c	22	60.26
hsa-mir-29c	22	61.16
hsa-mir-29c	22	58.67
hsa-mir-29c	22	58.92
hsa-mir-29c	22	59.72
hsa-mir-29c	22	58.99
hsa-mir-29c	22	59.55
hsa-mir-29c	22	59.92
[truncated: 2,201 more rows]

## Sheet: Figure 4g
Full scans for figure 4g. The membrane was first blotted with a probe against miR-217-5p. After exposure, it was washed with the stripping buffer (0.1% SDS, 5mM EDTA). Then it was reprobed against miR-124-1-3p. After another round of stripping, the membrane was probed against miR-15b-5P.
