# Supplementary material for: RNA structure probing reveals the structural basis of Dicer binding and cleavage
Source: Nat Commun. 2021 Jun 7;12:3397. doi: 10.1038/s41467-021-23607-w (PMC8184798; doi:10.1038/s41467-021-23607-w)
Supplement: Supplementary file 12 — Source Data files [file 41467_2021_23607_MOESM12_ESM.zip › Source_Data_Figure_S2.xlsx]

## Sheet: Figure S2
RNA	Mean of Difference
snoRNA_ENST00000579879.1	0.394997
snoRNA_ENST00000391150.1	0.389496
snoRNA_SNORD74_chr1_173867632_173867743_neg	0.364833
snoRNA_ENST00000362704.1	0.360983
snoRNA_ENST00000459163.1	0.355072
snoRNA_ENST00000410413.1	0.338021
snoRNA_SNORD50A_chr6_85677268_85677368_neg	0.329244
snoRNA_ENST00000386062.1	0.327739
snoRNA_ENST00000625943.1	0.32329
snoRNA_ENST00000364533.1	0.309288
snoRNA_ENST00000448188.1	0.307857
snoRNA_ENST00000364884.1	0.301415
snoRNA_SNORD31_chr11_62853301_62853393_neg	0.299733
snoRNA_ENST00000408573.1	0.29724
tRNA_Ala-CGC-3-1	0.286219
snoRNA_ENST00000384320.2	0.283732
snoRNA_ENST00000365607.2	0.282615
snoRNA_ENST00000459475.1	0.276992
tRNA_Gln-TTG-1-1	0.273773
rRNA_5.8S	0.270779
snoRNA_ENST00000365444.1	0.26963
snoRNA_ENST00000384693.1	0.268995
snoRNA_SNORD59B_chr12_56643661_56643750_neg	0.268698
snoRNA_ENST00000384262.1	0.268675
tRNA_Glu-TTC-5-1	0.263354
snoRNA_ENST00000363753.1	0.263164
snoRNA_ENST00000362883.1	0.262502
tRNA_Ala-CGC-2-1	0.260177
intergenic_chr17_35151217_35151287_neg	0.260061
snoRNA_SNORD80_chr1_173864806_173864905_neg	0.259555
snoRNA_ENST00000413522.1	0.257357
tRNA_Ala-CGC-4-1	0.255128
snoRNA_ENST00000364953.1	0.254154
snoRNA_ENST00000384390.1	0.25352
snoRNA_ENST00000364009.1	0.251262
snoRNA_ENST00000583861.1	0.25089
tRNA_Gln-TTG-3-1	0.250396
snoRNA_ENST00000459083.1	0.249516
tRNA_Val-AAC-2-1	0.249453
snoRNA_SNORD76_chr1_173866571_173866713_neg	0.248072
tRNA_Ala-CGC-1-1	0.24807
snoRNA_ENST00000384048.1	0.247898
snoRNA_ENST00000384147.1	0.244854
snoRNA_ENST00000408314.1	0.244262
snoRNA_ENST00000630615.1	0.244084
snoRNA_ENST00000363214.1	0.241207
tRNA_Ala-TGC-3-1	0.240294
snoRNA_ENST00000384229.1	0.239057
snoRNA_ENST00000386745.1	0.235252
snoRNA_ENST00000581525.1	0.234913
Y_RNA_NR_004393.1	0.230792
tRNA_Pro-CGG-1-1	0.230671
tRNA_His-GTG-1-1	0.229847
snoRNA_ENST00000363315.1	0.229658
tRNA_Glu-TTC-2-1	0.228137
tRNA_Gly-CCC-2-1	0.227703
tRNA_Ala-AGC-3-1	0.225121
snoRNA_ENST00000516978.2	0.222767
tRNA_Ala-AGC-6-1	0.219415
tRNA_Glu-CTC-2-1	0.2191
snoRNA_ENST00000408061.1	0.21775
snoRNA_ENST00000364805.1	0.21656
snoRNA_ENST00000386307.1	0.215747
tRNA_Ala-TGC-4-1	0.214898
tRNA_Gln-TTG-2-1	0.214155
tRNA_Val-TAC-1-1	0.213862
tRNA_Ala-TGC-1-1	0.21295
tRNA_Glu-CTC-1-1	0.212334
tRNA_Ala-AGC-11-1	0.209906
rRNA_RNA45SN1_chr21_8441144_8441323_po	0.209392
tRNA_Ala-TGC-2-1	0.208786
miRNA_MI0033419	0.208755
tRNA_Met-CAT-3-1	0.208729
tRNA_Asp-GTC-3-1	0.207958
tRNA_Ala-AGC-2-1	0.206844
tRNA_Arg-TCG-3-1	0.206336
snoRNA_ENST00000606577.1	0.206136
snoRNA_ENST00000383953.1	0.205949
tRNA_Arg-CCG-1-1	0.205692
snoRNA_ENST00000365530.1	0.199564
snoRNA_ENST00000365633.1	0.1988
tRNA_Ala-AGC-1-1	0.19867
tRNA_Ala-AGC-13-1	0.198604
snoRNA_ENST00000365161.1	0.198372
snoRNA_ENST00000391002.1	0.198153
tRNA_Glu-TTC-1-1	0.196546
snoRNA_ENST00000386747.1	0.196251
tRNA_Gly-GCC-3-1	0.195978
tRNA_Trp-CCA-4-1	0.195487
tRNA_Trp-CCA-3-1	0.195377
tRNA_Asn-GTT-2-1	0.194968
snoRNA_ENST00000408612.1	0.193273
tRNA_Ala-TGC-5-1	0.193014
tRNA_Val-AAC-1-1	0.19288
tRNA_rna51505	0.192807
tRNA_Leu-CAG-1-1	0.191787
rRNA_5S	0.191062
tRNA_Ala-AGC-4-1	0.190421
tRNA_Phe-GAA-1-1	0.190044
snoRNA_SNORD81_chr1_173864126_173864218_neg	0.187558
tRNA_Pro-TGG-2-1	0.185443
tRNA_Arg-CCG-2-1	0.185047
tRNA_Lys-CTT-3-1	0.18488
snoRNA_ENST00000365382.1	0.184028
tRNA_Lys-TTT-3-1	0.183497
tRNA_Gln-CTG-6-1	0.183216
tRNA_Pro-AGG-2-1	0.181089
tRNA_Val-CAC-4-1	0.180772
snoRNA_ENST00000383875.1	0.180615
snRNA_ENST00000458811.1	0.179968
tRNA_Gln-CTG-2-1	0.179774
tRNA_Gln-CTG-3-1	0.179373
tRNA_Leu-CAG-2-1	0.17843
snoRNA_ENST00000383884.1	0.176926
tRNA_Pro-TGG-3-1	0.175928
snoRNA_ENST00000459299.1	0.175823
tRNA_Gly-GCC-1-1	0.175144
snoRNA_ENST00000365172.1	0.172617
tRNA_Thr-TGT-4-1	0.171563
tRNA_Val-CAC-3-1	0.171388
tRNA_Arg-ACG-2-1	0.170601
tRNA_Val-CAC-2-1	0.168619
snoRNA_ENST00000363981.1	0.167861
snoRNA_ENST00000391079.1	0.167346
tRNA_Leu-TAG-3-1	0.165491
lncRNAIntron_LOC107986560_chr6_4427982_4428083_po	0.165111
tRNA_Gln-CTG-1-1	0.164061
tRNA_Lys-CTT-4-1	0.162318
tRNA_Arg-ACG-1-1	0.162226
tRNA_Leu-TAA-1-1	0.162131
tRNA_Gln-CTG-4-1	0.160952
tRNA_rna51504	0.16003
tRNA_Gly-TCC-1-1	0.159345
tRNA_rna7134	0.158386
tRNA_Arg-CCT-4-1	0.157596
tRNA_Val-CAC-1-1	0.15759
tRNA_Ala-AGC-8-1	0.15718
tRNA_Pro-CGG-2-1	0.155736
tRNA_rna15496	0.15488
tRNA_Trp-CCA-2-1	0.154656
snoRNA_ENST00000384027.1	0.153391
tRNA_Asn-GTT-3-1	0.151165
tRNA_Glu-TTC-4-1	0.149829
tRNA_rna51710	0.149779
tRNA_Met-CAT-4-1	0.14807
tRNA_Pro-AGG-1-1	0.147249
tRNA_Ala-AGC-5-1	0.144226
tRNA_iMet-CAT-1-1	0.142276
tRNA_Gly-TCC-3-1	0.141779
snoRNA_ENST00000408189.1	0.141152
tRNA_Lys-CTT-1-1	0.140759
tRNA_Val-TAC-2-1	0.139842
tRNA_Gly-CCC-1-1	0.138132
tRNA_Gly-GCC-2-1	0.137229
Y_RNA_NR_001571.2	0.136024
tRNA_Asp-GTC-2-1	0.135914
tRNA_Pro-TGG-1-1	0.133902
tRNA_Ser-TGA-4-1	0.132731
tRNA_iMet-CAT-2-1	0.129484
tRNA_Leu-TAG-2-1	0.123446
tRNA_Gly-TCC-2-1	0.120512
tRNA_Leu-AAG-2-1	0.119562
tRNA_Leu-TAG-1-1	0.119232
tRNA_Leu-AAG-3-1	0.118375
tRNA_Met-CAT-1-1	0.114326
tRNA_Asp-GTC-1-1	0.107609
tRNA_Ser-TGA-2-1	0.105422
tRNA_Leu-AAG-1-1	0.105199
tRNA_Lys-CTT-2-1	0.104449
tRNA_Ser-GCT-3-1	0.0997485
