# Supplementary material for: RNA structure probing reveals the structural basis of Dicer binding and cleavage
Source: Nat Commun. 2021 Jun 7;12:3397. doi: 10.1038/s41467-021-23607-w (PMC8184798; doi:10.1038/s41467-021-23607-w)
Supplement: Supplementary file 12 — Source Data files [file 41467_2021_23607_MOESM12_ESM.zip › Source_Data_Figure_S3.xlsx]

## Sheet: Figure S3a
original scan for western blots in supplementary figure 3a
blot 1 and blot 2 were run on the same gel but cutted for different antibody staining and exposure, blot 3 were run on another gel.
