# Supplementary material for: RNA structure probing reveals the structural basis of Dicer binding and cleavage
Source: Nat Commun. 2021 Jun 7;12:3397. doi: 10.1038/s41467-021-23607-w (PMC8184798; doi:10.1038/s41467-021-23607-w)
Supplement: Supplementary file 12 — Source Data files [file 41467_2021_23607_MOESM12_ESM.zip › Source_Data_Figure_S4.xlsx]

## Sheet: Figure S4b_left
RNA	Cluster	Log2(No Dicer (4-25) vs 293T total)
hsa-mir-532	I	-5.97817
hsa-mir-766	I	-6.21443
hsa-mir-940	I	-3.48263
hsa-mir-500a	I	-4.58594
hsa-mir-590	I	-8.15101
hsa-mir-23b	I	-4.79844
hsa-mir-20a	I	-4.21563
hsa-mir-10b	I	-6.17196
hsa-mir-9-2	I	-5.4322
hsa-mir-210	I	-6.40637
hsa-mir-17	I	-8.91172
hsa-mir-140	I	-5.62085
hsa-mir-424	I	-3.82155
hsa-mir-148a	I	-6.8633
hsa-mir-296	I	-5.70037
hsa-mir-421	I	-6.71407
hsa-mir-340	I	-8.06172
hsa-mir-15a	I	-5.72833
hsa-mir-15b	I	-4.47538
hsa-mir-101-2	I	-7.49268
hsa-mir-29c	I	-8.80439
hsa-mir-125b-2	I	-4.08703
hsa-mir-330	I	-7.41758
hsa-mir-197	I	-5.18703
hsa-mir-126	I	-8.54422
mRNAExon_GLUL_chr1_182391711_182391790_neg	I	-2.44427
hsa-mir-130b	I	-8.06621
hsa-mir-185	I	-7.36238
hsa-mir-26a-2	I	-5.0585
hsa-mir-342	I	-7.10211
hsa-mir-196a-2	I	-5.58192
hsa-mir-191	I	-5.52769
hsa-mir-93	I	-7.60281
hsa-mir-19b-1	I	-4.59614
hsa-mir-193b	I	-5.58902
hsa-mir-769	I	-5.80127
hsa-mir-26b	I	-4.36137
hsa-mir-125a	I	-5.70318
hsa-mir-24-2	I	-5.91735
hsa-mir-19a	I	-6.70119
hsa-mir-26a-1	I	-5.03579
hsa-mir-18a	I	-7.25302
hsa-mir-33a	I	-5.33824
hsa-mir-9-1	I	-5.61038
hsa-mir-671	I	-4.07374
hsa-mir-16-1	I	-5.33836
hsa-mir-31	I	-5.55435
hsa-mir-7-1	I	-5.25218
hsa-mir-96	I	-6.67302
hsa-mir-423	I	-5.31755
hsa-mir-21	I	-2.76712
hsa-mir-182	I	-5.78377
snoRNA_ENST00000630615.1_SNORD19B	I	0.238996
hsa-mir-331	I	-2.72499
snoRNA_ENST00000516978.2_SNORD19	I	0.238996
hsa-mir-33b	I	-3.44786
hsa-mir-186	I	-6.32041
hsa-mir-505	I	-5.14288
hsa-mir-23a	I	-4.71151
hsa-mir-589	I	-7.68037
hsa-mir-151a	I	-6.07227
hsa-mir-32	I	-7.51196
hsa-mir-218-1	I	-6.50402
hsa-mir-503	I	-8.49492
hsa-mir-25	I	-7.68944
hsa-mir-99a	I	-4.93694
hsa-mir-222	I	-7.97246
hsa-mir-574	I	-4.7148
hsa-mir-30a	I	-4.21482
hsa-mir-4449	I	0.378364
hsa-mir-92a-1	I	-6.66334
hsa-mir-1307	I	-9.36596
hsa-mir-106b	I	-7.88818
hsa-mir-615	I	-5.68836
hsa-mir-339	I	-5.71967
hsa-mir-132	I	-5.94494
snoRNA_ENST00000459373.1_SNORA78	I	-0.535668
hsa-mir-196b	I	-4.33961
snoRNA_ENST00000428514.1_SNORD62A	I	1.51343
snoRNA_ENST00000459579.1_SNORD10	I	0.410371
tRNA_Gln-CTG-8-1	I	1.24164
snoRNA_ENST00000408564.2_SNORA2C	I	1.79421
snoRNA_SNORD157_chr19_55402584_55402657_neg	II	1.70324
snoRNA_ENST00000390994.1_SNORD72	II	-0.0596147
snoRNA_ENST00000386910.1_SNORD105	II	0.194418
snoRNA_SNORD103A_chr1_30935668_30935771_neg	II	1.14654
snoRNA_ENST00000619178.1_SNORD3D	II	0.689685
mRNAIntron_EXOC2_chr6_609167_609252_neg	II	1.06169
snoRNA_SNORD167_chr1_1304724_1304812_neg	II	0.324726
snoRNA_ENST00000459577.1_SNORD124	II	0.324726
snoRNA_ENST00000413522.1_SNORD56	II	0.531177
snoRNA_ENST00000364533.1_SNORD14B	II	1.003
mRNAIntron_SRP68_chr17_76044964_76045110_neg	II	-1.09031
mRNAIntron_PAMR1_chr11_35526555_35526718_neg	II	3.13208
snoRNA_ENST00000459174.1_SNORD4A	II	1.20021
snoRNA_ENST00000411292.1_SNORD71	II	1.47216
snoRNA_ENST00000365382.1_SNORD14C	II	1.33802
snoRNA_ENST00000459342.1_SNORD5	II	-0.0387444
snoRNA_ENST00000362761.1_SNORD33	II	0.894092
snoRNA_ENST00000410413.1_SNORD19	II	0.821664
snoRNA_ENST00000458770.1_SNORD105B	II	1.08791
snoRNA_ENST00000408876.1_SNORD23	II	-0.440809
snoRNA_ENST00000384048.1_SNORD37	II	0.820315
snoRNA_ENST00000384147.1_SNORD26	II	0.338786
snoRNA_SNORD143_chr4_82895833_82895926_neg	II	-0.515494
snoRNA_ENST00000391079.1_SNORD65	II	1.26347
snoRNA_SNORD76_chr1_173866571_173866713_neg	II	-0.235574
snoRNA_ENST00000459124.2_SNORD11	II	0.896632
snoRNA_ENST00000362566.1_SNORD9	II	1.9985
snoRNA_ENST00000365530.1_SNORD82	II	0.0388171
snoRNA_ENST00000408061.1_SNORD88C	II	1.04289
snoRNA_ENST00000459623.1_SNORD19B	II	-0.241974
snoRNA_SNORD50A_chr6_85677268_85677368_neg	II	-0.783278
snoRNA_ENST00000363915.1_SNORD8	II	0.624286
hsa-mir-6516	II	-0.562799
snoRNA_ENST00000390833.1_SNORD67	II	0.385268
snoRNA_ENST00000459538.1_SNORD125	II	1.13546
snoRNA_ENST00000362883.1_SNORD104	II	-1.34152
snoRNA_ENST00000384027.1_SNORD101	II	-0.0596147
snoRNA_SNORD144_chr4_82898125_82898219_neg	II	-0.381543
intergenic_chr14_20630387_20630516_neg	II	-0.540521
tRNA_Ile-TAT-2-3	II	1.15962
snoRNA_ENST00000384693.1_SNORD30	II	0.352491
snoRNA_ENST00000362874.1_SNORD36A	II	-0.0165242
snoRNA_ENST00000384706.1_SNORD28	II	0.95007
mRNAIntron_ERLIN1_chr10_100179482_100179594_neg	II	1.43435
snoRNA_ENST00000410433.1_SNORD12B	II	0.719005
snoRNA_ENST00000459163.1_SNORD2	II	0.0741825
tRNA_Phe-GAA-2-1	II	-0.0683671
snoRNA_ENST00000364884.1_SNORD52	II	-0.297259
tRNA_Asn-GTT-9-1	II	-1.45972
snoRNA_ENST00000363389.1_SNORD35A	II	1.91825
snoRNA_ENST00000384360.1_SNORA7B	II	0.337765
tRNA_Leu-CAA-1-2	II	0.491438
snoRNA_ENST00000364805.1_SNORD32A	II	0.889991
snoRNA_ENST00000384765.1_SNORA7A	II	0.420806
snoRNA_SNORD80_chr1_173864806_173864905_neg	II	-0.297637
snoRNA_ENST00000363214.1_SNORD68	II	0.7829
snoRNA_ENST00000363660.1_SNORD35B	II	0.887146
snoRNA_ENST00000383903.1_SNORD60	II	1.26736
snoRNA_ENST00000390856.1_SNORD66	II	0.0807216
tRNA_Lys-TTT-5-1	II	-0.355055
snoRNA_ENST00000362915.1_SNORA52	II	0.792665
snoRNA_ENST00000391150.1_SNORD69	II	-0.362837
snoRNA_ENST00000386745.1_SNORD83B	II	1.16891
snoRNA_ENST00000384229.1_SNORD49A	II	1.23785
snoRNA_ENST00000384769.1_SNORD102	II	0.147598
snoRNA_ENST00000384512.1_SNORD45A	II	0.647418
snoRNA_SNORD78_chr1_173865602_173865685_neg	II	-1.0357
snoRNA_ENST00000365607.2_SNORD25	II	0.862685
snoRNA_ENST00000383966.1_SNORA56	II	-1.9972
snoRNA_ENST00000625943.1_SNORD38B	II	0.719698
tRNA_Tyr-GTA-5-1	II	0.0370223
snoRNA_ENST00000364915.1_SNORD117	II	-0.0605642
tRNA_Ser-CGA-4-1	II	0.994689
tRNA_Leu-AAG-4-1	II	0.418343
snoRNA_ENST00000579969.1_SNORD53	II	0.859689
snoRNA_ENST00000384320.2_SNORD51	II	-0.443948
snoRNA_ENST00000384436.1_SNORA70	II	0.762347
tRNA_Val-CAC-8-1	II	0.583675
tRNA_Ser-CGA-1-1	II	0.841114
snoRNA_ENST00000626886.1_SNORA17B	II	1.834
tRNA_Tyr-GTA-5-4	II	1.42361
tRNA_Tyr-GTA-5-5	II	1.51456
snoRNA_ENST00000458838.1_SNORD121B	II	1.86905
snoRNA_ENST00000390981.1_SNORD89	II	1.36425
tRNA_Leu-AAG-2-1	II	1.02688
snoRNA_ENST00000516404.1_SNORA74	II	0.538851
tRNA_Leu-CAA-4-1	II	0.582085
snoRNA_ENST00000584302.1_SNORA4	II	-2.8452
snoRNA_ENST00000578179.1_SNORA77	II	0.960763
hsa-mir-1226	III	-3.0232
hsa-mir-27a	III	-4.70515
snoRNA_ENST00000577887.1_SNORD53_SNORD92	III	1.72948
snoRNA_ENST00000364938.1_SNORA73A	III	1.65581
hsa-mir-27b	III	-4.07625
snoRNA_ENST00000583861.1_SNORD43	III	0.549158
snoRNA_ENST00000386037.1_SNORD94	III	1.25823
tRNA_Arg-CCT-2-1	III	-0.0916857
snoRNA_ENST00000585078.1_SNORD92	III	1.28427
snoRNA_ENST00000636377.1_SNORD98	III	-0.0456425
snoRNA_ENST00000386747.1_SNORD83A	III	0.937932
snoRNA_ENST00000458893.1_SNORD42B	III	1.41354
tRNA_iMet-CAT-2-1	III	0.919112
tRNA_Arg-CCT-3-1	III	0.305115
snoRNA_ENST00000383953.1_SNORD21	III	0.135938
tRNA_Arg-CCT-1-1	III	0.641197
tRNA_Leu-TAA-4-1	III	1.10467
snoRNA_ENST00000384504.1_SNORA37	III	0.703238
tRNA_Leu-CAA-2-1	III	0.951368
tRNA_Leu-TAA-1-1	III	0.178227
tRNA_Glu-CTC-2-1	III	0.43143
snoRNA_ENST00000391305.1_SNORA3B	III	-0.494702
tRNA_Glu-TTC-1-1	III	0.516147
mRNAIntron_ACLY_chr17_41874300_41874408_neg	III	-0.675274
tRNA_Gly-TCC-3-1	III	-0.552861
tRNA_Gly-CCC-5-1	III	0.688131
tRNA_Ser-TGA-1-1	III	0.83003
tRNA_Ala-AGC-19-1	III	-1.08995
tRNA_Glu-TTC-4-1	III	1.04379
snoRNA_ENST00000384714.1_SNORD15B	III	0.796937
tRNA_Phe-GAA-1-1	III	-0.0187581
tRNA_Gln-CTG-5-1	III	0.785089
tRNA_Leu-TAA-3-1	III	1.73125
tRNA_Leu-CAG-1-1	III	0.277635
tRNA_Arg-TCG-3-1	III	1.34898

## Sheet: Figure S4b_right
RNA	Cluster	Log2(No Dicer (4-25) Dicer rescue vs No Dicer (4-25 mock))
hsa-mir-532	I	6.75913
hsa-mir-766	I	3.68097
hsa-mir-940	I	-3.17078
hsa-mir-500a	I	10.3592
hsa-mir-590	I	5.86539
hsa-mir-23b	I	-0.103365
hsa-mir-20a	I	2.55835
hsa-mir-10b	I	4.50718
hsa-mir-9-2	I	4.57882
hsa-mir-210	I	2.48457
hsa-mir-17	I	5.55522
hsa-mir-140	I	2.35786
hsa-mir-424	I	2.14938
hsa-mir-148a	I	3.19098
hsa-mir-296	I	1.63657
hsa-mir-421	I	1.43934
hsa-mir-340	I	7.31989
hsa-mir-15a	I	2.67416
hsa-mir-15b	I	2.58504
hsa-mir-101-2	I	1.14706
hsa-mir-29c	I	5.30333
hsa-mir-125b-2	I	5.6457
hsa-mir-330	I	3.12843
hsa-mir-197	I	5.87072
hsa-mir-126	I	4.67084
mRNAExon_GLUL_chr1_182391711_182391790_neg	I	2.80976
hsa-mir-130b	I	3.00931
hsa-mir-185	I	1.22153
hsa-mir-26a-2	I	2.38522
hsa-mir-342	I	2.79832
hsa-mir-196a-2	I	5.43217
hsa-mir-191	I	4.40253
hsa-mir-93	I	6.46946
hsa-mir-19b-1	I	2.19562
hsa-mir-193b	I	3.37611
hsa-mir-769	I	4.7346
hsa-mir-26b	I	4.17287
hsa-mir-125a	I	4.83892
hsa-mir-24-2	I	-3.64883
hsa-mir-19a	I	-0.587393
hsa-mir-26a-1	I	1.8845
hsa-mir-18a	I	3.8197
hsa-mir-33a	I	1.24801
hsa-mir-9-1	I	4.39337
hsa-mir-671	I	4.02977
hsa-mir-16-1	I	3.16835
hsa-mir-31	I	2.61258
hsa-mir-7-1	I	3.95401
hsa-mir-96	I	5.38611
hsa-mir-423	I	6.49421
hsa-mir-21	I	4.49991
hsa-mir-182	I	4.9424
snoRNA_ENST00000630615.1_SNORD19B	I	3.9786
hsa-mir-331	I	-0.0627686
snoRNA_ENST00000516978.2_SNORD19	I	3.9844
hsa-mir-33b	I	2.33701
hsa-mir-186	I	3.51884
hsa-mir-505	I	1.72403
hsa-mir-23a	I	2.87209
hsa-mir-589	I	4.18478
hsa-mir-151a	I	4.71024
hsa-mir-32	I	3.38073
hsa-mir-218-1	I	4.8748
hsa-mir-503	I	2.85896
hsa-mir-25	I	3.95342
hsa-mir-99a	I	3.29088
hsa-mir-222	I	1.0243
hsa-mir-574	I	3.34929
hsa-mir-30a	I	5.3284
hsa-mir-92a-1	I	6.21335
hsa-mir-1307	I	3.24681
hsa-mir-106b	I	4.54434
hsa-mir-615	I	1.05161
hsa-mir-339	I	4.59861
hsa-mir-132	I	3.46751
snoRNA_ENST00000459373.1_SNORA78	I	-7.04993
hsa-mir-196b	I	5.02143
snoRNA_ENST00000428514.1_SNORD62A	I	-6.45501
snoRNA_ENST00000459579.1_SNORD10	I	-2.87148
tRNA_Gln-CTG-8-1	I	4.50079
snoRNA_ENST00000408564.2_SNORA2C	I	-1.94839
mRNAIntron_EML3_chr11_62602679_62602758_neg	II	2.8065
snoRNA_ENST00000390994.1_SNORD72	II	-2.0753
snoRNA_ENST00000386910.1_SNORD105	II	-9.01448
snoRNA_SNORD103A_chr1_30935668_30935771_neg	II	-7.44451
snoRNA_ENST00000619178.1_SNORD3D	II	-3.15411
snoRNA_SNORD167_chr1_1304724_1304812_neg	II	-2.17078
snoRNA_ENST00000459577.1_SNORD124	II	1.1105
snoRNA_ENST00000413522.1_SNORD56	II	-4.06387
snoRNA_ENST00000364533.1_SNORD14B	II	-7.51419
mRNAIntron_SRP68_chr17_76044964_76045110_neg	II	-1.21142
mRNAIntron_PAMR1_chr11_35526555_35526718_neg	II	1.03867
snoRNA_ENST00000459174.1_SNORD4A	II	0.431928
snoRNA_ENST00000411292.1_SNORD71	II	-3.90775
snoRNA_ENST00000365382.1_SNORD14C	II	-5.39465
snoRNA_ENST00000459342.1_SNORD5	II	-0.323462
snoRNA_ENST00000362761.1_SNORD33	II	-6.08493
snoRNA_ENST00000410413.1_SNORD19	II	-1.00192
snoRNA_ENST00000458770.1_SNORD105B	II	-8.00005
snoRNA_ENST00000408876.1_SNORD23	II	0.858964
snoRNA_ENST00000384048.1_SNORD37	II	-4.19594
snoRNA_ENST00000384147.1_SNORD26	II	-3.36343
snoRNA_SNORD143_chr4_82895833_82895926_neg	II	1.14998
snoRNA_ENST00000391079.1_SNORD65	II	-7.69792
snoRNA_SNORD76_chr1_173866571_173866713_neg	II	-3.78664
snoRNA_ENST00000459124.2_SNORD11	II	-6.72975
snoRNA_ENST00000365530.1_SNORD82	II	-3.89029
snoRNA_ENST00000408061.1_SNORD88C	II	-6.32331
snoRNA_ENST00000459623.1_SNORD19B	II	-1.53676
snoRNA_SNORD50A_chr6_85677268_85677368_neg	II	-1.77608
snoRNA_ENST00000363915.1_SNORD8	II	-6.36343
hsa-mir-6516	II	-2.10039
snoRNA_ENST00000390833.1_SNORD67	II	-4.96829
snoRNA_ENST00000459538.1_SNORD125	II	-4.78297
snoRNA_ENST00000362883.1_SNORD104	II	-1.34792
snoRNA_ENST00000411005.1_SNORD63	II	-1.36343
snoRNA_ENST00000384027.1_SNORD101	II	0.0150836
snoRNA_SNORD144_chr4_82898125_82898219_neg	II	0.674047
intergenic_chr14_20630387_20630516_neg	II	1.01995
tRNA_Ile-TAT-2-3	II	-2.47318
snoRNA_ENST00000384693.1_SNORD30	II	-2.75687
snoRNA_ENST00000362874.1_SNORD36A	II	-1.3156
snoRNA_ENST00000384706.1_SNORD28	II	-2.03514
mRNAIntron_ERLIN1_chr10_100179482_100179594_neg	II	-1.93094
snoRNA_ENST00000410433.1_SNORD12B	II	-4.68536
snoRNA_ENST00000459163.1_SNORD2	II	-3.71891
tRNA_Phe-GAA-2-1	II	-0.422025
snoRNA_ENST00000364884.1_SNORD52	II	-6.32426
tRNA_Asn-GTT-9-1	II	-1.11893
snoRNA_ENST00000363389.1_SNORD35A	II	-3.85742
snoRNA_ENST00000384360.1_SNORA7B	II	-5.57474
tRNA_Leu-CAA-1-2	II	-1.75382
snoRNA_ENST00000364805.1_SNORD32A	II	-7.83436
snoRNA_ENST00000384765.1_SNORA7A	II	-4.58669
snoRNA_SNORD80_chr1_173864806_173864905_neg	II	-4.40782
snoRNA_ENST00000363214.1_SNORD68	II	-5.20473
snoRNA_ENST00000363660.1_SNORD35B	II	-1.30772
snoRNA_ENST00000383903.1_SNORD60	II	-1.15749
snoRNA_ENST00000390856.1_SNORD66	II	-1.72853
tRNA_Lys-TTT-5-1	II	-1.99453
snoRNA_ENST00000362915.1_SNORA52	II	2.2994
snoRNA_ENST00000391150.1_SNORD69	II	-5.54771
snoRNA_ENST00000386745.1_SNORD83B	II	-6.84331
snoRNA_ENST00000384229.1_SNORD49A	II	-6.22141
snoRNA_ENST00000384769.1_SNORD102	II	-2.42992
snoRNA_ENST00000384512.1_SNORD45A	II	-6.56359
snoRNA_SNORD78_chr1_173865602_173865685_neg	II	-4.21932
snoRNA_ENST00000365607.2_SNORD25	II	-6.62846
snoRNA_ENST00000383966.1_SNORA56	II	2.59077
snoRNA_ENST00000625943.1_SNORD38B	II	-5.25825
tRNA_Tyr-GTA-5-1	II	-0.500838
snoRNA_ENST00000364915.1_SNORD117	II	2.1882
tRNA_Ser-CGA-4-1	II	-0.138418
tRNA_Leu-AAG-4-1	II	-1.69808
snoRNA_ENST00000579969.1_SNORD53	II	-2.50457
snoRNA_ENST00000384320.2_SNORD51	II	-1.11832
snoRNA_ENST00000384436.1_SNORA70	II	-4.78711
tRNA_Val-CAC-8-1	II	-3.76163
tRNA_Ser-CGA-1-1	II	-1.69948
snoRNA_ENST00000626886.1_SNORA17B	II	-6.35429
tRNA_Tyr-GTA-5-4	II	0.358157
tRNA_Tyr-GTA-5-5	II	0.0828269
snoRNA_ENST00000458838.1_SNORD121B	II	-2.79227
tRNA_Leu-AAG-2-1	II	0.0209047
snoRNA_ENST00000516404.1_SNORA74	II	-1.22141
tRNA_Leu-CAA-4-1	II	-0.640969
snoRNA_ENST00000584302.1_SNORA4	II	1.63657
snoRNA_ENST00000578179.1_SNORA77	II	-4.62396
hsa-mir-1226	III	0.932028
hsa-mir-27a	III	-0.545631
snoRNA_ENST00000577887.1_SNORD53_SNORD92	III	-3.64265
snoRNA_ENST00000364938.1_SNORA73A	III	-4.46557
hsa-mir-27b	III	0.462799
snoRNA_ENST00000583861.1_SNORD43	III	-1.47936
snoRNA_ENST00000386037.1_SNORD94	III	-7.67631
tRNA_Arg-CCT-2-1	III	1.6104
snoRNA_ENST00000585078.1_SNORD92	III	-0.067719
snoRNA_ENST00000636377.1_SNORD98	III	-3.72098
snoRNA_ENST00000386747.1_SNORD83A	III	-2.51847
snoRNA_ENST00000458893.1_SNORD42B	III	-4.84455
tRNA_iMet-CAT-2-1	III	-2.74082
tRNA_Arg-CCT-3-1	III	-4.78232
snoRNA_ENST00000383953.1_SNORD21	III	-7.78689
tRNA_Arg-CCT-1-1	III	-2.54101
tRNA_Leu-TAA-4-1	III	-1.61288
snoRNA_ENST00000384504.1_SNORA37	III	-4.06387
tRNA_Leu-CAA-2-1	III	-1.22815
tRNA_Leu-TAA-1-1	III	1.42704
tRNA_Glu-CTC-2-1	III	-2.6896
snoRNA_ENST00000391305.1_SNORA3B	III	0.230933
tRNA_Glu-TTC-1-1	III	-0.785335
mRNAIntron_ACLY_chr17_41874300_41874408_neg	III	1.44393
tRNA_Gly-TCC-3-1	III	-1.37839
tRNA_Gly-CCC-5-1	III	-3.33807
tRNA_Ser-TGA-1-1	III	-7.42259
tRNA_Ala-AGC-19-1	III	0.050166
tRNA_Glu-TTC-4-1	III	-1.15764
snoRNA_ENST00000384714.1_SNORD15B	III	-2.84179
tRNA_Phe-GAA-1-1	III	-1.06984
tRNA_Gln-CTG-5-1	III	0.761869
tRNA_Leu-TAA-3-1	III	0.619235
tRNA_Leu-CAG-1-1	III	-1.4395
tRNA_Arg-TCG-3-1	III	-2.68526

## Sheet: Figure S4d
	SNORD69				SNORD26				SNORD36A				SNORD37				SNORD56
293T	1	0.77	0.87		1	0.86	0.73		1	0.55	0.68		1	0.68	0.66		1	0.78	0.93
NoDice	2.02	2.1	1.36		1.49	1.81	0.65		1.17	1.23	0.86		2.01	1.81	1.32		1.68	1.78	1.32
NoDice+YFP	1.35	1.09	2.35		1.2	1.1	1.5		0.53	1.13	1.37		2.29	2.07	2.16		1.6	1.9	1.64
NoDice+WT Dicer	0.54	0.59	0.55		0.37	0.46	0.19		0.39	0.7	0.44		0.98	0.9	0.74		0.85	0.82	0.75
NoDice+Dead Dicer	1.21	1.22	0.99		0.63	0.73	0.44		0.72	0.78	0.61		1.28	1.26	1		1.59	1.17	1.22
two-sided two-sample t test	SNORD69	SNORD26	SNORD36A	SNORD37	SNORD56
NoDice vs 293T	0.017783	0.270205	0.123055	0.0159824	0.0109904
NoDice+WT Dicer vs NoDice+YFP	0.0542618	0.00300168	0.13512	0.000166284	0.000776967
NoDice+Dead Dicer vs NoDice+YFP	0.308058	0.0105939	0.294971	0.000847762	0.075967

## Sheet: Figure S4e
	SNORD69				SNORD26				SNORD36A				SNORD37
Control	0.95	1.05	1		0.91	0.94	1.17		0.96	1.04	1		0.94	1.07	1
siNT	1.04	1.46	1.31		1.14	1.18	1.13		1.1	1.12	0.84		0.84	1.08	1.14
si-hDicer #1	1.88	1.09	1.91		2.3	1.93	1.75		1.3	1.45	1.25		0.87	1.22	1.36
si-hDicer #2	2.05	1.73	1.17		2.24	1.99	2		1.5	1.46	1.05		1.4	1.26	1
si-hDicer #3	1.69	2.75	2.74		3.2	3.9	3.33		1.56	1.66	1.13		1.61	1.44	1
two-sided two-sample t test	SNORD69	SNORD26	SNORD36A	SNORD37
si-hDicer #1 vs. siNT	0.293589	0.00657913	0.0445056	0.492167
si-hDicer #2 Vs. siNT	0.253309	0.00036864	0.135517	0.250019
si-hDicer #3 Vs. siNT	0.0393398	0.000417485	0.0817796	0.18029
