# Supplementary material for: RNA structure probing reveals the structural basis of Dicer binding and cleavage
Source: Nat Commun. 2021 Jun 7;12:3397. doi: 10.1038/s41467-021-23607-w (PMC8184798; doi:10.1038/s41467-021-23607-w)
Supplement: Supplementary file 12 — Source Data files [file 41467_2021_23607_MOESM12_ESM.zip › Source_Data_Figure_S5.xlsx]

## Sheet: Figure S5e
	miR-217 5p target				miR-217 3p target
Vector	0.95	0.99	1		0.87	1	1.11
WT	0.11	0.08	0.09		0.65	0.7	0.82
C38U	0.11	0.1	0.1		0.17	0.19	0.2
Swap	0.04	0.05	0.06		0.14	0.16	0.17
U20A	0.04	0.05	0.05		0.6	0.62	0.71
U20C	0.04	0.05	0.05		0.56	0.58	0.61
DM	0.06	0.07	0.09		0.73	0.89	0.99
two-sided two-sample t test	miR217_5p	miR217_3p
WT Vs. Vector	9.37121e-07	0.0345753
C38U Vs. WT	0.348641	0.000468555
Swap Vs. WT	0.0147206	0.000379226
U20A Vs. WT	0.0077626	0.258168
U20C Vs. WT	0.0077626	0.0559804
DM Vs. WT	0.184074	0.182248
